# Supplementary material for: CALB2 drives pancreatic cancer metastasis through inflammatory reprogramming of the tumor microenvironment
Source: J Exp Clin Cancer Res. 2024 Oct 3;43:277. doi: 10.1186/s13046-024-03201-w (PMC11448066; doi:10.1186/s13046-024-03201-w)
Supplement: Supplementary file 4 — Supplementary Material 4. [file 13046_2024_3201_MOESM4_ESM.xlsx]

## Sheet: Guide to Supplement TableS7-14
Supplementary Table S7	Clinicopathological information and immunofluorescence analysis results of PDAC tissue microarray from PUMCH cohort, related to Fig. 1F-H
Supplementary Table S8	Differential analysis of AsPC-1 cells with CALB2 knockdown, related to Fig. 4E
Supplementary Table S9	Enrichment analysis of significantly downregulated genes in AsPC-1 cells with CALB2 knockdown, related to Fig. 4E
Supplementary Table S10	Differential analysis of BxPC-3 cells with CALB2 overexpression, related to Fig. 5B
Supplementary Table S11	Enrichment analysis of significantly upregulated genes in BxPC-3 cells with CALB2 overexpression, related to Fig. 5B
Supplementary Table S12	Differential analysis of significantly upregulated genes encoding secretory proteins in BxPC-3 cells with CALB2 overexpression, related to Fig. 5C
Supplementary Table S13	Differential analysis of KPC liver metastasis organoids, related to Fig. 6G
Supplementary Table S14	Enrichment analysis of significantly upregulated genes in KPC liver metastasis organoids, related to Fig. 6F

## Sheet: Supplementary Table S7
Patient_ID	Tissue_type	T	N	M	Stage	OS	OS.time (months)	CK19	FAP	CALB2	CK19_CALB2	FAP_CALB2
A096	T	3	1	#N/A	Ⅱ	1	32	57.1647	12.7263	14.0894	10.229	0.4253
A096	N	#N/A	#N/A	#N/A	#N/A	#N/A	#N/A	19.6884	0.205927	0.1343	0	0
A097	N	#N/A	#N/A	#N/A	#N/A	#N/A	#N/A	19.8264	0.377744	0.0153139	0	0
A098	N	#N/A	#N/A	#N/A	#N/A	#N/A	#N/A	24.43	1.09121	0.423453	0.0162866	0
A099	T	3	1	0	Ⅱ	0	15	5.37542	38.8238	0.394526	0	0.123289
A099	N	#N/A	#N/A	#N/A	#N/A	#N/A	#N/A	30.6517	2.74043	0.528984	0	0.007347
A100	T	3	1	#N/A	Ⅱ	#N/A	#N/A	40.7116	18.6026	4.98904	0.205892	1.21766
A101	N	#N/A	#N/A	#N/A	#N/A	#N/A	#N/A	19.1708	2.45393	0.132884	0	0
A102	T	3	1	#N/A	Ⅱ	0	12	16.9989	7.44088	0.771742	0	0.0247617
A102	N	#N/A	#N/A	#N/A	#N/A	#N/A	#N/A	6.58949	1.27634	0.185713	0	0
A103	T	3	1	0	Ⅱ	0	24	7.06314	0.685587	1.49872	0	0
A104	T	3	0	0	Ⅱ	1	24	22.0821	7.54024	4.59024	0.198583	0.0314194
A105	N	#N/A	#N/A	#N/A	#N/A	#N/A	#N/A	10.3074	0	3.11031	0.506329	0
A107	T	2	1	0	Ⅱ	0	29	16.6777	0.439464	1.58207	0.0441404	0
A108	N	#N/A	#N/A	#N/A	#N/A	#N/A	#N/A	3.72558	15.7262	0.845728	0	0.0656168
A109	T	3	1	#N/A	Ⅱ	1	18	24.7977	46.1685	4.45502	0.39981	3.75059
A110	T	3	1	#N/A	Ⅱ	1	17	14.2007	7.26777	9.76063	2.00615	0.130095
A112	T	3	1	0	Ⅱ	0	16	42.847	11.6674	0.870061	0.0713165	0.0998431
A112	N	#N/A	#N/A	#N/A	#N/A	#N/A	#N/A	32.5094	1.26235	0.0369725	0	0
A113	T	3	0	0	Ⅱ	1	28	23.3872	23.4853	2.44281	0.017846	0.205229
A113	N	#N/A	#N/A	#N/A	#N/A	#N/A	#N/A	4.85455	1.03182	0.562149	0	0
A114	T	3	1	0	Ⅱ	1	13	29.1217	56.1699	3.0665	0.0603905	2.84506
A114	N	#N/A	#N/A	#N/A	#N/A	#N/A	#N/A	29.3493	0.725977	0.283791	0.00659979	0.00659979
A115	T	3	0	0	Ⅱ	1	9	1.55665	2.12808	5.65517	0	0.180144
A116	T	3	0	0	Ⅱ	0	#N/A	3.87912	0.929184	0.0270636	0	0
A116	N	#N/A	#N/A	#N/A	#N/A	#N/A	#N/A	0.479416	7.22928	0.098927	0	0.00760977
A117	T	#N/A	#N/A	#N/A	#N/A	1	12	12.1517	1.00753	2.88243	0.194707	0.0199461
A118	T	3	0	0	Ⅱ	0	7	13.8792	8.26691	1.23839	0.0395231	0.500626
A118	N	#N/A	#N/A	#N/A	#N/A	#N/A	#N/A	17.0928	20.8382	0.679045	0.0106101	0.148541
A119	T	3	1	1	Ⅳ	1	6	39.7129	19.4148	7.06662	0.205526	0.1221
A120	T	3	0	0	Ⅱ	0	49	21.8195	16.5434	0.542406	0	0.0739645
A120	N	#N/A	#N/A	#N/A	#N/A	#N/A	#N/A	7.79684	0.0679463	0.0509597	0	0
A121	T	3	0	0	Ⅱ	1	18	24.7063	5.29542	5.82656	0	0
A121	N	#N/A	#N/A	#N/A	#N/A	#N/A	#N/A	0.135501	24.6612	0.0851354	0	0.948509
A122	T	2	0	0	Ⅰ	0	16	24.2178	28.1056	0.611834	0	0.387237
A122	N	#N/A	#N/A	#N/A	#N/A	#N/A	#N/A	29.05	0.426126	0.07347	0	0
A123	T	3	0	0	Ⅱ	#N/A	#N/A	33.8453	3.96688	0.146921	0	0
A123	N	#N/A	#N/A	#N/A	#N/A	#N/A	#N/A	19.0221	0.0458253	0.0458253	0.00916506	0
A124	T	3	1	0	Ⅱ	1	42	4.3537	25.6029	2.26933	0.143431	0.780959
A125	T	3	1	1	Ⅳ	0	2	40.6301	24.7665	0.635039	0.0622587	0.361101
A125	N	#N/A	#N/A	#N/A	#N/A	#N/A	#N/A	22.4889	0.656874	0.0620668	0.0103445	0
A126	T	2	0	0	Ⅰ	0	54	21.5526	71.5892	0.464548	0	0.342298
A126	N	#N/A	#N/A	#N/A	#N/A	#N/A	#N/A	22.9546	0.0137043	0.0822256	0	0
A127	T	3	0	0	Ⅱ	1	26	29.9824	51.3984	12.302	0.136906	11.0503
A127	N	#N/A	#N/A	#N/A	#N/A	#N/A	#N/A	25.5874	0.0419551	0.56115	0	0
A128	T	3	1	0	Ⅱ	0	38	55.2411	26.9217	1.15304	0.0174703	0.419287
A128	N	#N/A	#N/A	#N/A	#N/A	#N/A	#N/A	23.4284	0.72759	0.960419	0	0
A129	T	#N/A	3	1	0	0	16	25.6207	3.81367	0.665472	0.0266099	0.172058
A130	T	3	0	1	Ⅳ	0	15	27.8129	6.77658	0.417514	0	0.0856439
A131	T	3	0	0	Ⅱ	0	25	17.0932	4.70807	0.26087	0	0.0124224
A131	N	#N/A	#N/A	#N/A	#N/A	#N/A	#N/A	1.52105	1.5122	0.168023	0	0
A132	T	3	0	0	Ⅱ	0	35	2.05	0.45	0.9	0.075	0
A132	N	#N/A	#N/A	#N/A	#N/A	#N/A	#N/A	10.5039	0.141945	0	0	0
A133	T	3	0	0	Ⅱ	0	12	14.1031	77.5071	0.218484	0.0109242	0.109242
A133	N	#N/A	#N/A	#N/A	#N/A	#N/A	#N/A	19.8559	1.38625	0.122316	0	0
A134	T	3	1	0	Ⅱ	1	19	39.747	15.4525	12.2341	1.84165	0.126904
A135	T	#N/A	#N/A	#N/A	#N/A	#N/A	#N/A	9.98398	3.63054	0.0800854	0	0
A135	N	#N/A	#N/A	#N/A	#N/A	#N/A	#N/A	18.7897	0.265279	0.0600631	0	0
A136	T	3	0	0	Ⅱ	0	8	33.5373	16.3344	1.76668	0	0.207264
A136	N	#N/A	#N/A	#N/A	#N/A	#N/A	#N/A	16.3394	3.09568	0.735223	0.00967399	0
A137	T	4	1	0	Ⅱ	1	20	36.3691	36.2176	17.8967	1.16417	2.5006
A139	T	4	0	0	Ⅱ	0	15	20.8172	54.8275	0	0	0
A140	T	3	0	0	Ⅱ	1	43	4.34229	38.6035	6.85542	0.0318117	0.445363
A140	N	#N/A	#N/A	#N/A	#N/A	#N/A	#N/A	12.2449	35.1916	3.83275	0	0.696864
A141	T	3	1	0	Ⅱ	1	5	34.3867	59.131	29.9909	0.371747	5.80426
A142	T	3	2	0	Ⅱ	1	#N/A	14.6015	61.5999	17.0113	0.228148	15.6994
A142	N	#N/A	#N/A	#N/A	#N/A	#N/A	#N/A	18.0179	0.187817	2.00338	0	0
A143	T	3	0	0	Ⅱ	0	13	48.584	26.4996	1.40374	0.0408063	1.32213
A143	N	#N/A	#N/A	#N/A	#N/A	#N/A	#N/A	9.9026	1.6869	0.910503	0	0
A144	T	3	0	0	Ⅱ	1	14	12.0988	42.2222	41.9753	0.320513	21.7697
A145	T	3	0	0	Ⅱ	0	32	0.163915	9.62417	0.32783	0	0.0234165
A145	N	#N/A	#N/A	#N/A	#N/A	#N/A	#N/A	16.3054	0.442874	0.042584	0	0
A146	T	3	1	0	Ⅱ	0	18	33.4724	0.625652	0.625652	0	0
A146	N	#N/A	#N/A	#N/A	#N/A	#N/A	#N/A	28.0065	6.71977	0.353377	0.00560915	0.0336549
A147	T	3	0	0	Ⅱ	0	52	21.3322	8.53288	1.26476	0	0.0428725
A148	T	#N/A	3	1	0	0	12	18.1015	13.5762	0.956586	0	0
A149	T	3	0	0	Ⅱ	0	38	1.87082	17.9621	0.222717	0	0.0794371
A150	T	2	0	0	Ⅰ	0	24	17.2089	46.4646	0.661022	0.00742721	0.519905
A150	N	#N/A	#N/A	#N/A	#N/A	#N/A	#N/A	17.0391	1.50178	0.199288	0	0
A152	T	3	1	0	Ⅱ	1	4	44.9747	33.2576	2.85354	0.10101	2.24747
A152	N	#N/A	#N/A	#N/A	#N/A	#N/A	#N/A	15.5525	0.0177473	2.14742	0	0.00591576
A153	T	3	1	0	Ⅱ	1	16	46.4326	33.0043	20.6978	0.887475	15.0995
A154	T	3	0	0	Ⅱ	0	29	28.1426	13.8837	0	0	0
A154	N	#N/A	#N/A	#N/A	#N/A	#N/A	#N/A	29.2254	12.3239	0.176056	0	0.176056
A155	T	3	0	0	Ⅱ	0	25	10.1162	1.21747	0.00464684	0	0
A155	N	#N/A	#N/A	#N/A	#N/A	#N/A	#N/A	3.74797	0.102302	0.0139502	0	0
A156	T	3	0	0	Ⅱ	0	49	10.7394	57.1986	7.41994	0.221297	1.27571
A156	N	#N/A	#N/A	#N/A	#N/A	#N/A	#N/A	32.742	3.74115	0.634249	0.013788	0.0229801
A157	T	#N/A	3	1	0	0	8	6.52551	3.36689	0.780979	0	0
A158	T	3	0	0	Ⅱ	0	35	18.0976	0.302102	0.405972	0.0122474	0
A158	N	#N/A	#N/A	#N/A	#N/A	#N/A	#N/A	20.6129	0.0654793	0.0816493	0	0
A159	T	3	0	0	Ⅱ	0	46	39.1416	15.5172	2.75128	0.0366838	0.880411
A159	N	#N/A	#N/A	#N/A	#N/A	#N/A	#N/A	10.5876	0.529381	0.158814	0	0
A160	T	3	0	0	Ⅱ	0	24	62.9148	17.4232	0.389346	0.176975	0.14158
A161	T	3	0	0	Ⅱ	0	38	18.4909	0.165837	0.165837	0	0
A162	T	3	0	0	Ⅱ	0	26	27.5286	5.07829	0.169276	0	0
A162	N	#N/A	#N/A	#N/A	#N/A	#N/A	#N/A	26.1651	1.65829	0.106196	0.00816893	0.00816893
A164	T	3	0	0	Ⅱ	0	14	9.65551	7.81174	1.26152	0.0789474	0
A165	T	3	0	0	Ⅱ	#N/A	#N/A	41.7868	1.16075	1.0615	0	0.0175871
A165	N	#N/A	#N/A	#N/A	#N/A	#N/A	#N/A	17.6748	7.3968	0.29898	0.0168492	0
A166	T	3	0	0	Ⅱ	0	22	62.9701	4.91637	0.395337	0.150671	0.0405474
A166	N	#N/A	#N/A	#N/A	#N/A	#N/A	#N/A	38.074	1.95218	0.373403	0.131779	0.00655093
A167	T	3	1	0	Ⅱ	0	8	9.15254	13.2917	1.10616	0	0.410348
A167	N	#N/A	#N/A	#N/A	#N/A	#N/A	#N/A	18.3666	0.737184	0.0387992	0	0
A168	T	3	1	0	Ⅱ	0	18	35.5504	56.4252	2.35962	0.00822166	2.28562
A168	N	#N/A	#N/A	#N/A	#N/A	#N/A	#N/A	22.7171	0.397031	0.276195	0.00863111	0
A170	T	3	1	0	Ⅱ	1	12	19.3404	8.46966	2.87599	0.12972	0.0654236
A171	T	3	1	0	Ⅱ	1	9	26.2253	46.9402	13.8776	0.0235831	0.230165	0.0235831
A171	N	#N/A	#N/A	#N/A	#N/A	#N/A	#N/A	15.4233	0.30658	2.30328	0.0135391	0	0.0135391
A172	T	3	1	0	Ⅱ	1	12	50.9742	22.9115	8.19709	0.174317	2.60393
A174	T	3	1	0	Ⅱ	#N/A	#N/A	24.848	12.5898	1.26174	0.0210726	0
A175	T	3	0	0	Ⅱ	0	30	11.982	6.0733	1.39117	0.0318522	0.0169952
A176	T	3	1	0	Ⅱ	0	7	25.3082	6.68986	0.596421	0	0.00994036
A176	N	#N/A	#N/A	#N/A	#N/A	#N/A	#N/A	27.1032	0.293366	0.208195	0.00946342	0
A177	T	3	2	0	Ⅱ	1	16	32.22	42.4525	9.79886	0.0922679	8.63628
A177	N	#N/A	#N/A	#N/A	#N/A	#N/A	#N/A	31.578	1.8121	0.364853	0.0121618	0.00608088
A179	T	3	1	0	Ⅱ	0	32	17.02	7.26832	1.45366	0	0.437956
A180	T	3	0	0	Ⅱ	0	32	10.1309	47.5585	0.0251699	0.0373932	0
A180	N	#N/A	#N/A	#N/A	#N/A	#N/A	#N/A	25.3045	0.0801282	1.06838	0	0
A181	T	3	0	0	Ⅱ	0	29	33.4716	18.1958	3.74981	0.093932	0.3465
A182	T	3	0	0	Ⅱ	0	19	28.4342	40.0025	0.320315	0.0170571	0.0985586
A182	N	#N/A	#N/A	#N/A	#N/A	#N/A	#N/A	29.4405	39.5952	0.443484	0.0123198	0.204685
A183	T	3	0	0	Ⅱ	0	15	26.6308	0.760645	0.0248036	0	0
A183	N	#N/A	#N/A	#N/A	#N/A	#N/A	#N/A	17.2122	0.19549	0.0227314	0	0
A184	T	3	0	0	Ⅱ	0	25	13.0739	2.31731	0.140116	0	0
A184	N	#N/A	#N/A	#N/A	#N/A	#N/A	#N/A	11.4607	4.13284	0.0324781	0	0.00405976
A185	T	3	0	0	Ⅱ	0	11	11.842	3.53116	0	0	0
A185	N	#N/A	#N/A	#N/A	#N/A	#N/A	#N/A	29.6285	0.427935	0	0	0
A186	T	3	0	0	Ⅱ	0	22	14.9094	0.517943	0	0	0
A186	N	#N/A	#N/A	#N/A	#N/A	#N/A	#N/A	5.91255	0.2404	0.201416	0	0
A187	T	3	0	0	Ⅱ	0	23	9.61628	1.04086	0.217493	0	0
A188	T	3	0	0	Ⅱ	0	18	23.0392	36.639	1.40774	0.15083	0.615887
A188	N	#N/A	#N/A	#N/A	#N/A	#N/A	#N/A	21.3167	0.0202437	0.526337	0.0242925	0
A189	N	#N/A	#N/A	#N/A	#N/A	#N/A	#N/A	19.6925	0.0226091	0.135655	0	0
A190	T	3	1	0	Ⅱ	0	25	32.7788	19.2212	1.73451	0	0
A191	T	3	0	0	Ⅱ	0	7	18.7282	28.4345	0.983076	0	0.398208
A191	N	#N/A	#N/A	#N/A	#N/A	#N/A	#N/A	18.012	0.17925	0.543183	0.00543183	0
A194	T	3	1	0	Ⅱ	1	22	22.8586	36.875	11.3422	0.0614754	9.78484
A194	N	#N/A	#N/A	#N/A	#N/A	#N/A	#N/A	5.88235	15.4551	5.387	0	0.136223
A195	T	3	1	0	Ⅱ	0	2	50.2777	37.1092	0.729768	0.0326762	0.664416
A195	N	#N/A	#N/A	#N/A	#N/A	#N/A	#N/A	22.8541	1.06997	1.17817	0.0240442	0
A196	T	3	1	0	Ⅱ	0	16	26.741	6.24911	1.11491	0	0
A196	N	#N/A	#N/A	#N/A	#N/A	#N/A	#N/A	0.0179824	2.37367	0.0429	0	0
A200	T	3	1	0	Ⅱ	0	29	0.0537201	0.0268601	0.564061	0	0
A200	N	#N/A	#N/A	#N/A	#N/A	#N/A	#N/A	0.529101	0.0330688	0.165344	0	0
A202	T	3	1	0	Ⅱ	0	25	33.7254	24.7293	0.514059	0.0155775	0.0700989
A202	N	#N/A	#N/A	#N/A	#N/A	#N/A	#N/A	20.3238	6.59228	0.211478	0	0.00729235
A203	T	3	0	0	Ⅱ	0	9	22.8756	5.17105	1.2297	0	0
A203	N	#N/A	#N/A	#N/A	#N/A	#N/A	#N/A	17.8365	2.57756	0.271322	0.00589831	0.0117966
A204	T	3	1	0	Ⅱ	0	15	46.9984	37.4373	0.476831	0.268982	0.122264
A204	N	#N/A	#N/A	#N/A	#N/A	#N/A	#N/A	10.0333	15.4817	0.737745	0	0.0163943
A205	T	3	1	0	Ⅱ	0	15	23.7804	22.4021	0.96259	0.0328156	0.142201
A205	N	#N/A	#N/A	#N/A	#N/A	#N/A	#N/A	19.9612	5.15608	0.189462	0.00902201	0.031577
A206	T	3	0	0	Ⅱ	0	23	53.4459	58.8384	2.06847	0.334206	1.17424
A206	N	#N/A	#N/A	#N/A	#N/A	#N/A	#N/A	15.9774	3.75417	0.572324	0	0.0272535
A207	T	3	0	0	Ⅱ	0	16	48.03	23.1395	0.104232	0	0.0208464
A207	N	#N/A	#N/A	#N/A	#N/A	#N/A	#N/A	26.1988	1.21411	0.33422	0	0
A208	T	2	1	0	Ⅱ	0	23	29.0003	3.32162	1.59693	0.415203	0
A208	N	#N/A	#N/A	#N/A	#N/A	#N/A	#N/A	23.2498	3.67722	0.170655	0.00406322	0.0284426
A209	T	3	0	0	Ⅱ	#N/A	#N/A	29.615	37.5023	1.03286	0.0375587	0.469484
A209	N	#N/A	#N/A	#N/A	#N/A	#N/A	#N/A	25.9997	1.20129	0.0394789	0	0
A210	T	3	0	0	Ⅱ	0	26	53.5523	25.1101	0.273712	0	0.0833036
A210	N	#N/A	#N/A	#N/A	#N/A	#N/A	#N/A	17.3717	0.192825	0.210354	0	0
A211	T	3	1	0	Ⅱ	0	24	13.6707	39.018	1.12777	0	0.357585
A211	N	#N/A	#N/A	#N/A	#N/A	#N/A	#N/A	6.46398	0.0766479	0.102197	0	0
A212	T	3	1	0	II	#N/A	#N/A	22.5154	28.7542	1.72585	0.565364	0.664551
A212	N	#N/A	#N/A	#N/A	#N/A	#N/A	#N/A	27.2207	28.435	0.290231	0	0.137478
A213	T	2	1	0	Ⅱ	0	6	19.2274	31.3907	0.750552	0.0220751	0.540839
A213	N	#N/A	#N/A	#N/A	#N/A	#N/A	#N/A	10.8325	0.882648	0.100301	0.0133735	0
A214	T	3	0	0	Ⅱ	0	32	14.0844	22.0451	0.388802	0.0194401	0.0583204
A214	N	#N/A	#N/A	#N/A	#N/A	#N/A	#N/A	27.7064	0.920366	0.381615	0.011224	0.00561199
A215	T	3	2	0	Ⅱ	1	3	43.3292	36.6165	12.0033	2.53032	7.71644
A215	N	#N/A	#N/A	#N/A	#N/A	#N/A	#N/A	12.6765	8.04598	0.229885	0	0
A216	T	3	1	0	Ⅱ	0	11	26.9763	64.3939	0.418021	0.0278681	0.306549
A216	N	#N/A	#N/A	#N/A	#N/A	#N/A	#N/A	26.7543	2.92183	0.349621	0	0
A217	T	3	0	0	Ⅱ	0	22	30.2222	7.20143	0.193827	0	0.0521843
A217	N	#N/A	#N/A	#N/A	#N/A	#N/A	#N/A	28.2622	0.532245	0	0	0
A218	T	3	0	1	Ⅳ	0	12	3.23398	29.5402	0.410281	0.0172354	0.0120671
A218	N	#N/A	#N/A	#N/A	#N/A	#N/A	#N/A	24.2503	4.17959	0.439504	0	0.0172354
A219	T	3	0	0	Ⅱ	#N/A	#N/A	29.3758	36.3503	2.21082	0	1.78332
A220	T	3	0	0	Ⅱ	1	17	35.9253	6.35692	2.43002	0	1.22473
A220	N	#N/A	#N/A	#N/A	#N/A	#N/A	#N/A	17.5964	0.0783453	0.360389	0	0
A235	T	3	#N/A	#N/A	Ⅱ	#N/A	#N/A	30.3871	42.8131	21.2894	0.129338	10.147
A258	T	3	1	0	Ⅱ	0	15	28.7002	14.3364	4.35554	0.334715	0.268097
A261	T	3	#N/A	#N/A	Ⅱ	#N/A	#N/A	64.2632	22.0276	3.11944	0.0701878	0.153139
A295	T	3	1	0	Ⅱ	1	20	27.4727	23.9563	9.90819	0.022779	0.0477669
A299	T	3	0	0	Ⅱ	0	32	0.564772	1.90611	0.247088	0	0.106496
A321	T	3	1	0	Ⅱ	0	18	34.3104	8.07304	5.41316	1.15073	0.0365764
A321	N	#N/A	#N/A	#N/A	#N/A	#N/A	#N/A	34.1706	10.0164	0.240269	0	0.0311478
A322	T	3	0	0	Ⅱ	1	8	29.4076	7.13019	7.09471	2.13904	0
A325	T	3	1	0	Ⅱ	1	9	16.9007	10.7785	6.01133	0.57987	0.0444708
A325	N	#N/A	#N/A	#N/A	#N/A	#N/A	#N/A	12.5494	0.76581	0.716403	0.0995768	0
A327	T	#N/A	3	0	0	0	18	32.3509	0.238166	0.754193	0.407838	0
A327	N	#N/A	#N/A	#N/A	#N/A	#N/A	#N/A	13.0178	0	0.139227	0.139227	0
A328	T	#N/A	#N/A	#N/A	#N/A	#N/A	#N/A	8.71168	2.49623	1.5413	0.0859107	0
A328	N	#N/A	#N/A	#N/A	#N/A	#N/A	#N/A	1.02805	0	0.191671	0.0174246	0
A330	T	3	2	0	Ⅱ	1	23	16.2168	0.342466	3.24335	0.374917	0
A330	N	#N/A	#N/A	#N/A	#N/A	#N/A	#N/A	21.0591	1.99568	1.23919	0.1415	0.00912659
A331	N	#N/A	#N/A	#N/A	#N/A	#N/A	#N/A	29.456	0.775467	0.176243	0.106572	0.0166556
A332	T	3	1	0	Ⅱ	1	12	34.2543	3.81569	19.745	11.2785	0.191008
A332	N	#N/A	#N/A	#N/A	#N/A	#N/A	#N/A	21.2801	2.02765	0.849974	0.271768	0.0390269
A333	T	#N/A	3	0	0	0	36	39.7174	11.8917	1.07357	0.0296956	0
A333	N	#N/A	#N/A	#N/A	#N/A	#N/A	#N/A	6.82033	0.726239	0.444793	0	0
A335	T	#N/A	3	0	0	0	13	24.1018	0.973054	0.823353	0	0
A335	N	#N/A	#N/A	#N/A	#N/A	#N/A	#N/A	9.30085	0.196676	0.152265	0.050855	0
A337	T	3	1	0	Ⅱ	1	30	20.7912	15.2508	19.6486	6.4013	0.380415
A337	N	#N/A	#N/A	#N/A	#N/A	#N/A	#N/A	30.3193	7.94943	6.45412	3.34901	0.199877
A338	T	#N/A	#N/A	#N/A	#N/A	#N/A	#N/A	24.8088	16.1287	41.9307	3.7537	0.356624
A338	N	#N/A	#N/A	#N/A	#N/A	#N/A	#N/A	0	0	0	0	0
A339	T	3	1	0	Ⅱ	#N/A	#N/A	21.0187	9.9511	17.718	10.7041	0.0825508
A339	N	#N/A	#N/A	#N/A	#N/A	#N/A	#N/A	22.3821	2.1737	21.5385	5.52086	0.0127877
A340	T	3	2	0	Ⅱ	#N/A	#N/A	42.8511	34.5222	67.3031	10.0929	1.32159
A340	N	#N/A	#N/A	#N/A	#N/A	#N/A	#N/A	29.8673	16.0234	29.015	8.97492	1.05903
A342	T	3	1	0	Ⅱ	1	9	35.7807	10.8653	21.0102	9.27977	0.078537
A342	N	#N/A	#N/A	#N/A	#N/A	#N/A	#N/A	26.2367	1.51003	5.58396	1.56512	0
A346	T	3	1	0	Ⅱ	1	12	42.0443	22.23	12.0283	1.9638	0.155012
A346	N	#N/A	#N/A	#N/A	#N/A	#N/A	#N/A	24.6954	13.8896	9.94034	0.82943	0.390538
A347	T	3	1	0	Ⅱ	1	15	4.42733	4.4915	13.0895	0.302318	0.268546
A348	T	3	1	0	Ⅱ	1	16	18.0078	10.2855	4.21804	0.253165	0.138504
A348	N	#N/A	#N/A	#N/A	#N/A	#N/A	#N/A	11.246	0.251151	0.306962	0.0419639	0
A349	T	3	1	0	Ⅱ	1	100	21.9312	18.0064	20.8227	1.78245	3.50231
A349	N	#N/A	#N/A	#N/A	#N/A	#N/A	#N/A	31.423	22.3563	22.2498	0.270379	0.439845
A350	T	2	1	0	Ⅱ	1	8	65.2904	41.9347	38.9502	9.60713	1.6367
A350	N	#N/A	#N/A	#N/A	#N/A	#N/A	#N/A	28.6033	11.2573	25.6703	6.9588	0.503423
A351	T	3	1	0	Ⅱ	1	22	12.6927	7.46943	74.3785	25.7739	0.137007
A351	N	#N/A	#N/A	#N/A	#N/A	#N/A	#N/A	33.0347	6.67413	41.6667	5.05602	0.234114
A352	T	3	0	0	Ⅱ	1	12	43.2931	15.0072	59.1598	27.7809	0.425749
A352	N	#N/A	#N/A	#N/A	#N/A	#N/A	#N/A	29.7597	27.2951	49.6118	4.35593	2.05263
A353	T	3	1	0	Ⅱ	1	16	40.3269	3.96328	52.575	27.4889	0.187617
A353	N	#N/A	#N/A	#N/A	#N/A	#N/A	#N/A	26.8939	6.5593	43.7026	15.5371	0.481232
A354	T	3	1	0	Ⅱ	1	12	33.6533	19.1133	49.2931	12.9262	7.36648
A354	N	#N/A	#N/A	#N/A	#N/A	#N/A	#N/A	30.3427	19.4125	54.5338	10.5388	0.443086
A355	T	3	1	0	Ⅱ	1	23	29.4314	2.54324	61.635	13.1032	0.230555
A355	N	#N/A	#N/A	#N/A	#N/A	#N/A	#N/A	20.8426	4.60379	18.3507	5.96608	0.140994
A356	T	3	1	0	Ⅱ	1	18	31.9802	16.0451	38.0647	12.8793	0.808299
A356	N	#N/A	#N/A	#N/A	#N/A	#N/A	#N/A	19.313	4.08982	8.59396	0.961538	0.314726
A357	T	#N/A	#N/A	#N/A	#N/A	#N/A	#N/A	27.2181	5.75384	8.13876	3.14988	0.412466
A357	N	#N/A	#N/A	#N/A	#N/A	#N/A	#N/A	27.8974	4.24348	1.86165	0.390737	0.0632831
A358	T	#N/A	#N/A	#N/A	#N/A	1	17	63.0298	28.1515	9.35193	2.12005	0.406805
A358	N	#N/A	#N/A	#N/A	#N/A	#N/A	#N/A	30.9942	15.2047	15.7245	0.627973	0.533584
A359	T	3	1	1	Ⅳ	1	58	7.47384	2.39163	31.0919	12.9266	0.161551
A359	N	#N/A	#N/A	#N/A	#N/A	#N/A	#N/A	27.5044	4.85696	8.81913	1.22511	0.164954
A360	T	3	1	1	IV	1	7	44.0511	51.4349	90.3016	19.9868	30.5878
A360	N	#N/A	#N/A	#N/A	#N/A	#N/A	#N/A	38.3055	23.6343	92.5525	17.4251	2.01193
A362	T	3	0	1	Ⅳ	1	5	14.421	58.9155	97.561	16.0807	61.4555
A362	N	#N/A	#N/A	#N/A	#N/A	#N/A	#N/A	15.3699	14.2343	81.2795	6.80388	5.64634
A363	T	#N/A	#N/A	#N/A	#N/A	#N/A	#N/A	24.5806	15.6926	93.4801	11.5533	1.27354
A363	N	#N/A	#N/A	#N/A	#N/A	#N/A	#N/A	20.1601	15.8422	86.4719	7.50934	2.7937
A364	T	3	2	0	Ⅱ	1	20	30.2651	19.3115	94.1458	17.1351	0.369588
A364	N	#N/A	#N/A	#N/A	#N/A	#N/A	#N/A	20.671	3.74459	97.619	12.982	0.0545703
A365	T	3	1	0	Ⅱ	1	6	23.7362	20.5635	99.5278	16.4575	7.37349
A365	N	#N/A	#N/A	#N/A	#N/A	#N/A	#N/A	16.5833	0.416667	93.2639	9.76155	0.333
A366	T	3	0	0	Ⅱ	1	17	29.3351	44.7613	74.6073	9.23523	31.0456
A366	N	#N/A	#N/A	#N/A	#N/A	#N/A	#N/A	12.9379	10.9997	34.7661	5.81204	4.52981
A367	T	3	1	0	Ⅱ	1	24	0.197433	0.0493583	4.09674	0	0
A367	N	#N/A	#N/A	#N/A	#N/A	#N/A	#N/A	23.9152	1.51825	0.775277	0.043735	0
A368	T	3	1	0	Ⅱ	0	10	17.7412	9.28693	3.01025	1.26367	0.0259538
A368	N	#N/A	#N/A	#N/A	#N/A	#N/A	#N/A	28.2943	8.9228	8.4314	0.164745	0.162308
A369	T	#N/A	#N/A	#N/A	#N/A	1	56	39.3161	24.2143	57.2557	20.6013	1.30293
A369	N	#N/A	#N/A	#N/A	#N/A	#N/A	#N/A	33.9174	11.0727	31.5082	5.73813	0.18673
A370	T	3	1	0	Ⅱ	1	10	36.0108	22.4263	53.2275	13.2441	2.4327
A370	N	#N/A	#N/A	#N/A	#N/A	#N/A	#N/A	0.0363108	0.217865	64.9237	0	0.217944
A371	N	#N/A	#N/A	#N/A	#N/A	#N/A	#N/A	31.6941	5.95509	99.7584	27.5805	0.416146
A372	T	3	1	0	Ⅱ	1	13	39.5731	31.0345	98.9458	17.3851	2.01407
A372	N	#N/A	#N/A	#N/A	#N/A	#N/A	#N/A	31.6473	17.2506	94.8131	13.8375	0.389469
A373	T	3	1	0	Ⅱ	1	14	96.7065	0.682594	9.85654	5.48683	0
A373	N	#N/A	#N/A	#N/A	#N/A	#N/A	#N/A	13.3441	0.222607	7.17861	2.88795	0.0142714
A374	T	3	2	0	Ⅱ	1	25	33.491	14.1036	96.9778	22.6185	0.834621
A374	N	#N/A	#N/A	#N/A	#N/A	#N/A	#N/A	13.7351	0.727376	93.6425	13.4456	0.558476
A376	T	3	1	1	Ⅳ	1	31	14.4187	9.9605	34.9845	9.09627	0.197824
A376	N	#N/A	#N/A	#N/A	#N/A	#N/A	#N/A	23.6115	10.2075	20.3725	4.13663	1.08658
A377	T	3	0	1	Ⅳ	1	10	30.8647	12.7273	20.7162	6.6542	0.449006
A377	N	#N/A	#N/A	#N/A	#N/A	#N/A	#N/A	22.6329	10.1481	12.816	0.711382	1.09554
A378	T	3	2	0	Ⅱ	1	26	5.66223	7.17589	16.4958	0.0301978	0.0445699
A378	N	#N/A	#N/A	#N/A	#N/A	#N/A	#N/A	32.4534	15.1546	3.13945	1.8526	0.354117
A379	T	3	2	0	Ⅱ	1	1	41.0696	32.2527	34.1937	10.9844	10.5816
A379	N	#N/A	#N/A	#N/A	#N/A	#N/A	#N/A	31.1458	7.30404	21.7159	4.99848	0.0949968
A381	T	3	1	0	Ⅱ	1	12	24.1206	34.6734	81.407	17.6923	27.8146
A381	N	#N/A	#N/A	#N/A	#N/A	#N/A	#N/A	30.7346	15.8882	66.6776	14.2876	0.348267
A382	T	3	1	1	Ⅳ	1	10	15.5584	9.26404	87.0847	17.4711	1.03211
A382	N	#N/A	#N/A	#N/A	#N/A	#N/A	#N/A	24.1741	5.01782	76.856	5.69192	0.266734
A383	T	3	0	#N/A	Ⅱ	1	17	0.71499	0	95.0951	19.7337	0
A383	N	#N/A	#N/A	#N/A	#N/A	#N/A	#N/A	32.5673	16.4813	61.9329	0.690335	0.732869
A384	T	3	0	0	Ⅱ	1	24	44	21.5135	86.027	28.3058	8.639
A384	N	#N/A	#N/A	#N/A	#N/A	#N/A	#N/A	0.189317	1.0142	62.1907	0.0546448	0.853543
A385	T	3	2	0	Ⅱ	1	13	84.7333	48.2303	98.2221	71.6131	9.40171
A385	N	#N/A	#N/A	#N/A	#N/A	#N/A	#N/A	10.4497	4.10053	64.5503	6.11494	0.0492368
A386	T	3	1	0	Ⅱ	1	26	17.5976	14.2089	84.2019	13.4023	11.4861
A386	N	#N/A	#N/A	#N/A	#N/A	#N/A	#N/A	36.062	21.0226	63.8564	15.427	0.808167
A387	T	3	1	0	Ⅱ	1	21	22.016	15.1769	38.2732	3.12243	1.37415
A387	N	#N/A	#N/A	#N/A	#N/A	#N/A	#N/A	4.14201	3.53121	3.14946	0.0395726	0.577459
A388	T	2	1	0	Ⅱ	0	24	47.8921	9.38051	2.20957	0.13463	0
A388	N	#N/A	#N/A	#N/A	#N/A	#N/A	#N/A	36.1356	13.4712	8.20226	0.872489	0.09851
A389	T	3	1	0	Ⅱ	1	21	0.433369	3.90033	10.0488	5.63225	0.163221
A389	N	#N/A	#N/A	#N/A	#N/A	#N/A	#N/A	28.0507	6.75523	15.6832	0	0.0858738
A390	T	1	0	0	Ⅰ	1	19	41.1029	23.4792	65.2621	17.1248	1.20656
A390	N	#N/A	#N/A	#N/A	#N/A	#N/A	#N/A	29.417	19.4708	48.4082	11.0367	0.610857
A391	T	3	1	0	Ⅱ	1	19	29.9623	34	71.1321	10.3869	15.7148
A391	N	#N/A	#N/A	#N/A	#N/A	#N/A	#N/A	5.99283	1.86102	36.5546	4.48852	0.563022
A392	N	#N/A	#N/A	#N/A	#N/A	#N/A	#N/A	22.0806	8.05921	81.4145	13.8193	0.105541
A393	T	3	0	0	Ⅱ	1	11	40.1492	28.3486	71.4479	14.2925	0.764873
A393	N	#N/A	#N/A	#N/A	#N/A	#N/A	#N/A	18.7457	12.1326	73.5475	7.72073	0.904311
A394	T	3	1	0	Ⅱ	1	24	8.60166	7.91168	93.8822	5.89411	8.30398
A394	N	#N/A	#N/A	#N/A	#N/A	#N/A	#N/A	24.3485	10.35	39.7617	11.0465	0.262467
A395	T	3	1	1	Ⅳ	1	8	49.5427	21.5927	92.3266	47.34	24.3148
A395	N	#N/A	#N/A	#N/A	#N/A	#N/A	#N/A	12.6148	0.196764	14.4403	1.45674	0.0250188
A396	T	3	0	0	Ⅱ	1	16	35.2126	20.1031	12.4356	3.64919	0.323222
A396	N	#N/A	#N/A	#N/A	#N/A	#N/A	#N/A	14.7088	8.51656	3.46406	0.235433	0.3367
A397	T	#N/A	3	0	0	0	37	18.2747	0.0567537	0.0378358	0	0
A397	N	#N/A	#N/A	#N/A	#N/A	#N/A	#N/A	27.4068	5.13776	2.02593	0.102512	0.0446528
A399	T	3	1	0	Ⅱ	#N/A	#N/A	30.04	16.0674	10.7332	0.964878	0.231517
A399	N	#N/A	#N/A	#N/A	#N/A	#N/A	#N/A	34.1474	8.06138	13.7454	3.62012	0.0984575
A400	T	3	1	0	Ⅱ	1	37	20.1256	64.2644	59.0909	2.92887	46.2374
A401	T	3	1	0	Ⅱ	1	35	35.5011	17.7573	31.4733	7.0615	0.93361
A401	N	#N/A	#N/A	#N/A	#N/A	#N/A	#N/A	25.4119	4.77377	27.4451	10.7942	0.237043
A402	T	2	1	0	Ⅱ	1	30	13.8306	7.73171	40.1784	4.94448	0.947427
A402	N	#N/A	#N/A	#N/A	#N/A	#N/A	#N/A	31.6676	14.118	32.6717	13.7361	0.706008
A403	T	3	0	0	Ⅱ	1	30	68.3604	15.3258	58.0805	40.9085	0.520446
A403	N	#N/A	#N/A	#N/A	#N/A	#N/A	#N/A	24.7152	7.34177	1.11551	0.0512295	0.0735603
A404	T	3	1	0	Ⅱ	1	15	41.1243	20.7292	38.8582	18.545	0.32075
A404	N	#N/A	#N/A	#N/A	#N/A	#N/A	#N/A	8.42197	7.93374	17.8901	2.12121	0.913938
A405	T	3	2	0	Ⅱ	1	21	12.9163	8.03043	15.4691	2.51838	0.271792
A405	N	#N/A	#N/A	#N/A	#N/A	#N/A	#N/A	26.8295	7.11987	14.2893	4.29028	0.315706
A407	T	3	1	0	Ⅱ	1	6	44.4884	31.0891	26.1826	2.42656	9.78993
A407	N	#N/A	#N/A	#N/A	#N/A	#N/A	#N/A	27.5984	20.7661	16.6313	0.795282	1.93624
A408	T	#N/A	3	1	#N/A	0	12	36.2264	10.7925	0.490566	0	0.0591716
A408	N	#N/A	#N/A	#N/A	#N/A	#N/A	#N/A	26.9786	14.2461	4.1947	0.0346101	0.0135483
A409	T	3	2	0	Ⅱ	0	12	15.0721	11.2702	5.40776	0.0218055	3.41725
A409	N	#N/A	#N/A	#N/A	#N/A	#N/A	#N/A	23.3678	4.27376	2.38306	0.380619	0.0257003

## Sheet: Supplementary Table S8
Gene	baseMean	log2FoldChange	lfcSE	stat	pvalue	padj
PLCH2	3.73314	-5.29224	1.73785	-3.04528	0.00232467	NA
DDX25	1.8208	-4.24324	2.17169	-1.95389	0.0507146	NA
AC004840.8	1.69092	-3.97799	2.24578	-1.77132	0.0765079	NA
DUX4L26	1.51102	-3.89503	2.33197	-1.67028	0.0948644	NA
FLJ16779	1.51102	-3.89503	2.33197	-1.67028	0.0948644	NA
ATP1B2	1.34946	-3.89108	2.41126	-1.61372	0.106589	NA
ACR	3.08662	-3.80624	1.73667	-2.19169	0.028402	NA
EDN3	4.91884	-3.72827	1.46	-2.5536	0.0106615	NA
RP11-751K21.1	1.17305	-3.69686	2.54134	-1.45469	0.145755	NA
GPR52	1.16562	-3.69411	2.54718	-1.45027	0.146982	NA
CCR9	4.27411	-3.66023	1.52952	-2.39307	0.0167082	NA
ITGAX	2.51017	-3.63682	1.90789	-1.9062	0.0566239	NA
RP11-96D1.3	2.50845	-3.63547	1.90813	-1.90526	0.0567469	NA
SLC6A19	2.36607	-3.60331	1.90415	-1.89235	0.0584449	NA
GLI3	1.15623	-3.6012	2.56731	-1.40271	0.160702	NA
SALRNA2	1.15623	-3.6012	2.56731	-1.40271	0.160702	NA
CTA-221G9.12	1.63303	-3.56656	2.42545	-1.47047	0.141434	NA
RP11-478B9.3	1.16366	-3.55393	2.5652	-1.38544	0.165918	NA
NRM	1.00603	-3.49426	2.6946	-1.29677	0.194711	NA
ADAMTS12	1.01346	-3.39698	2.7003	-1.258	0.20839	NA
MYH13	0.996639	-3.39635	2.71662	-1.25021	0.211222	NA
RP3-405J10.5	0.996639	-3.39635	2.71662	-1.25021	0.211222	NA
RP11-834C11.5	0.989211	-3.39354	2.72411	-1.24574	0.212859	NA
OR7E12P	1.01543	-3.38916	2.69881	-1.2558	0.209188	NA
AC005336.4	0.998605	-3.38881	2.71507	-1.24815	0.211977	NA
KCNG2	2.02422	-3.38083	2.02208	-1.67196	0.0945329	NA
IFITM5	1.85917	-3.34598	2.05088	-1.63149	0.102787	NA
DGCR9	2.64502	-3.30172	1.84533	-1.78923	0.073578	NA
KLHL41	1.81259	-3.3013	2.06457	-1.59903	0.109814	NA
CEACAM8	1.03225	-3.23312	2.70029	-1.19732	0.231181	NA
CTD-2325M2.1	3.1556	-3.23289	1.65086	-1.9583	0.0501949	NA
AC007285.7	2.47204	-3.23253	1.82025	-1.77587	0.0757542	NA
RPS12P27	0.981783	-3.23183	2.74891	-1.17568	0.239724	NA
FBLN7	1.83271	-3.23049	2.10088	-1.53768	0.124126	NA
RP11-165E7.1	1.65497	-3.20536	2.14939	-1.49129	0.135886	NA
RP11-147L13.8	0.846445	-3.18324	2.89346	-1.10015	0.271267	NA
C9orf153	0.839016	-3.17777	2.90315	-1.09459	0.273694	NA
RP11-45A17.4	0.839016	-3.17777	2.90315	-1.09459	0.273694	NA
RPS14P4	0.839016	-3.17777	2.90315	-1.09459	0.273694	NA
TTC39C-AS1	0.839016	-3.17777	2.90315	-1.09459	0.273694	NA
DBH-AS1	2.79127	-3.16131	1.7701	-1.78594	0.0741082	NA
CDKN2A-AS1	1.653	-3.16065	2.1235	-1.48841	0.136642	NA
SCT	1.9829	-3.15333	2.04582	-1.54135	0.123231	NA
RP11-927P21.6	1.80846	-3.12969	2.08753	-1.49923	0.133814	NA
RPL21P10	4.22738	-3.11411	1.55424	-2.00362	0.0451109	NA
RP1-153G14.4	1.81588	-3.0952	2.10531	-1.47019	0.141511	NA
AP006547.3	0.837051	-3.07633	2.91848	-1.05409	0.291844	NA
PPP1R8P1	0.822194	-3.06797	2.9382	-1.04417	0.296408	NA
RP11-314C9.1	0.822194	-3.06797	2.9382	-1.04417	0.296408	NA
RPL18AP2	0.822194	-3.06797	2.9382	-1.04417	0.296408	NA
SRSF12	0.822194	-3.06797	2.9382	-1.04417	0.296408	NA
MYLK2	3.43524	-3.04794	1.56308	-1.94996	0.0511813	NA
AC090616.2	2.12749	-3.04661	1.96645	-1.5493	0.12131	NA
BTBD6	1.48598	-3.0306	2.20794	-1.37259	0.169879	NA
CD226	1.50064	-3.02985	2.20532	-1.37388	0.169479	NA
AL136097.1	1.5155	-3.02211	2.23059	-1.35485	0.175466	NA
bP-2189O9.2	1.63071	-3.01915	2.19587	-1.37492	0.169155	NA
CSTF3-AS1	1.63972	-3.00591	2.29965	-1.30712	0.191172	NA
COLQ	2.83249	-3.00381	1.69272	-1.77454	0.0759734	NA
RP11-390K5.3	1.50477	-3.00252	2.23485	-1.3435	0.17911	NA
NPM1P9	2.66002	-2.98902	1.72913	-1.72863	0.0838751	NA
B3GALT2	4.62514	-2.97646	1.46194	-2.03597	0.0417531	NA
RP11-568J23.8	2.6972	-2.97201	1.71396	-1.73401	0.0829168	NA
RP11-69H7.2	3.87498	-2.96262	1.47325	-2.01094	0.0443314	NA
ATP5G1P4	3.29602	-2.93547	1.62451	-1.80699	0.0707646	NA
SLCO2A1	1.70543	-2.91324	2.15983	-1.34883	0.177392	NA
CACNA1B	2.00897	-2.88925	1.98073	-1.45868	0.144654	NA
AC090505.5	2.6823	-2.88068	1.74351	-1.65223	0.0984881	NA
AC005387.3	4.62924	-2.87194	1.33452	-2.15204	0.0313944	NA
RP5-1120P11.3	1.50831	-2.87056	2.21567	-1.29557	0.195123	NA
FSD2	1.33166	-2.86928	2.30631	-1.2441	0.213463	NA
RP11-10L12.1	1.33166	-2.86928	2.30631	-1.2441	0.213463	NA
CTC-339F2.2	2.71816	-2.86749	1.70572	-1.6811	0.0927434	NA
RP11-136C24.2	1.33933	-2.86588	2.30197	-1.24497	0.213144	NA
RP11-703I16.1	2.63931	-2.86513	1.72367	-1.66222	0.0964678	NA
GTF2IRD2P1	3.70029	-2.8575	1.49496	-1.91143	0.0559498	NA
RP6-65G23.5	1.03968	-2.85207	2.8977	-0.984256	0.32499	NA
RP1-118J21.25	0.987245	-2.85196	2.95458	-0.965268	0.334411	NA
TNRC18P1	0.987245	-2.85196	2.95458	-0.965268	0.334411	NA
LL22NC03-102D1.18	0.670034	-2.85127	3.18181	-0.896115	0.370191	NA
MIR326	0.670034	-2.85127	3.18181	-0.896115	0.370191	NA
RP11-151A10.3	0.670034	-2.85127	3.18181	-0.896115	0.370191	NA
RP11-429J17.7	0.670034	-2.85127	3.18181	-0.896115	0.370191	NA
RP11-98D18.1	0.670034	-2.85127	3.18181	-0.896115	0.370191	NA
RP3-333B15.5	0.670034	-2.85127	3.18181	-0.896115	0.370191	NA
RP4-784A16.5	0.670034	-2.85127	3.18181	-0.896115	0.370191	NA
RP11-1223D19.6	1.82513	-2.84755	2.05074	-1.38855	0.16497	NA
RP11-299M14.2	0.972389	-2.84689	2.97193	-0.957929	0.338099	NA
RP13-735L24.1	0.972389	-2.84689	2.97193	-0.957929	0.338099	NA
ADAM20	0.679428	-2.84639	3.16541	-0.899215	0.368538	NA
C2orf91	0.679428	-2.84639	3.16541	-0.899215	0.368538	NA
MIR6719	0.679428	-2.84639	3.16541	-0.899215	0.368538	NA
MRPS36P1	0.679428	-2.84639	3.16541	-0.899215	0.368538	NA
OSTCP5	0.679428	-2.84639	3.16541	-0.899215	0.368538	NA
PLA2G4E-AS1	0.679428	-2.84639	3.16541	-0.899215	0.368538	NA
PRELID3BP10	0.679428	-2.84639	3.16541	-0.899215	0.368538	NA
SNORD13P1	0.679428	-2.84639	3.16541	-0.899215	0.368538	NA
SYCP3	0.679428	-2.84639	3.16541	-0.899215	0.368538	NA
AL121578.7	0.662605	-2.8457	3.19556	-0.890518	0.373188	NA
GCNT1P1	0.662605	-2.8457	3.19556	-0.890518	0.373188	NA
MEOX1	0.662605	-2.8457	3.19556	-0.890518	0.373188	NA
PRAM1	0.662605	-2.8457	3.19556	-0.890518	0.373188	NA
RANBP3L	0.662605	-2.8457	3.19556	-0.890518	0.373188	NA
RFX4	0.662605	-2.8457	3.19556	-0.890518	0.373188	NA
RP11-368J22.2	0.662605	-2.8457	3.19556	-0.890518	0.373188	NA
UNC13C	0.662605	-2.8457	3.19556	-0.890518	0.373188	NA
CTD-2235C13.3	1.48756	-2.83949	2.38654	-1.18979	0.234128	NA
PHF24	1.85647	-2.83434	2.01843	-1.40423	0.16025	NA
TXNDC2	1.85647	-2.83434	2.01843	-1.40423	0.16025	NA
SASH3	1.32639	-2.83304	2.29258	-1.23574	0.216555	NA
THSD4-AS1	1.35615	-2.83135	2.27982	-1.24192	0.214266	NA
TMEM88	2.63926	-2.82627	1.70651	-1.65617	0.0976879	NA
TPSG1	5.25044	-2.82057	1.2995	-2.17051	0.0299683	NA
ACOXL	3.46279	-2.81567	1.62226	-1.73565	0.0826258	NA
RP11-173P15.10	1.80088	-2.81428	2.10489	-1.33702	0.181215	NA
PITX3	2.79989	-2.80995	1.73575	-1.61887	0.105475	NA
RP11-59H7.3	4.15771	-2.80313	1.41041	-1.98745	0.0468724	NA
RSL24D1P6	1.35787	-2.80161	2.32025	-1.20746	0.227257	NA
RP11-396B14.2	1.31154	-2.7873	2.34491	-1.18866	0.234574	NA
MCTP2	1.79891	-2.78543	2.04431	-1.36253	0.173032	NA
DAO	4.90072	-2.78108	1.42212	-1.95559	0.0505137	NA
AC011513.3	1.8545	-2.77363	2.0585	-1.3474	0.177851	NA
XKRX	2.33695	-2.75344	1.78111	-1.54592	0.122125	NA
RP11-715J22.3	3.1625	-2.75298	1.57764	-1.745	0.0809852	NA
FAM66D	3.61308	-2.74975	1.52627	-1.80161	0.0716064	NA
CH17-264B6.4	3.53579	-2.73634	1.60049	-1.70969	0.0873238	NA
KRTAP10-4	2.78946	-2.73411	1.67399	-1.63329	0.102408	NA
RN7SL146P	1.34322	-2.72568	2.29394	-1.18821	0.234751	NA
CALB2	306.085	-2.72354	0.224782	-12.1163	8.65297e-34	1.10585e-29
RP5-1174N9.2	1.32226	-2.7079	2.33244	-1.16097	0.245652	NA
RP11-867O8.5	1.31312	-2.70298	2.48461	-1.08789	0.276645	NA
MIR4470	1.68153	-2.69845	2.31394	-1.16617	0.243545	NA
MIR199B	1.35044	-2.69842	2.31578	-1.16523	0.243926	NA
C1QL1	5.17501	-2.69786	1.25095	-2.15666	0.0310324	NA
ARMCX1	2.55857	-2.68951	1.73128	-1.55348	0.120309	NA
GPR152	0.863267	-2.68385	3.11435	-0.861771	0.388814	NA
SHANK1	0.863267	-2.68385	3.11435	-0.861771	0.388814	NA
RP11-157L3.12	0.8128	-2.67987	3.18814	-0.840573	0.400587	NA
ALG1L11P	0.848411	-2.67627	3.13426	-0.853877	0.393173	NA
KDELC1P1	0.848411	-2.67627	3.13426	-0.853877	0.393173	NA
AC004775.5	1.16464	-2.66318	2.41304	-1.10366	0.269741	NA
AL133168.3	1.16464	-2.66318	2.41304	-1.10366	0.269741	NA
RP11-286E11.1	1.17974	-2.66179	2.40272	-1.10782	0.267939	NA
RMDN2-AS1	1.317	-2.6601	2.3017	-1.15571	0.2478	NA
CTA-397H3.3	1.15938	-2.65941	2.4137	-1.1018	0.270549	NA
EXTL1	1.0115	-2.6565	2.95432	-0.89919	0.368551	NA
RP11-452J6.2	0.994674	-2.65538	2.97267	-0.893267	0.371714	NA
OR7E37P	1.66554	-2.65155	2.11709	-1.25245	0.210406	NA
RP5-1165K10.2	1.78406	-2.65076	2.10811	-1.25741	0.208604	NA
RP11-16O9.2	0.96496	-2.6435	3.00437	-0.879885	0.378922	NA
AC007182.6	1.69688	-2.64346	2.08282	-1.26917	0.20438	NA
SLC43A2	1.16292	-2.63771	2.43975	-1.08114	0.279636	NA
MPP2	6.0473	-2.63702	1.20457	-2.18918	0.0285838	NA
RP5-884C9.2	6.92256	-2.63471	1.09145	-2.41396	0.0157801	NA
RP11-723O4.7	2.29883	-2.6249	1.88966	-1.38908	0.164807	NA
CD1D	4.0232	-2.59142	1.42715	-1.8158	0.0694011	NA
LINC01600	1.99426	-2.57458	1.97639	-1.30267	0.192688	NA
GAS6-AS2	1.50708	-2.56746	2.22526	-1.15378	0.248589	NA
RP11-432J24.3	1.64675	-2.56458	2.08776	-1.22839	0.219302	NA
RP11-411B10.7	1.15524	-2.55149	2.43129	-1.04944	0.293975	NA
CEACAM3	1.87526	-2.54723	2.01251	-1.2657	0.205622	NA
CTD-3193K9.3	1.14255	-2.54594	2.43631	-1.045	0.296024	NA
GPR83	1.1762	-2.54515	2.4136	-1.05451	0.291652	NA
RP11-318C24.2	1.1762	-2.54515	2.4136	-1.05451	0.291652	NA
S1PR5	24.6553	-2.5386	0.595502	-4.26296	2.01735e-05	NA
RP11-34A14.3	9.24354	-2.53706	1.02616	-2.47237	0.0134219	NA
RP11-139K1.2	2.12335	-2.53653	1.8303	-1.38586	0.16579	NA
CAMK2A	1.99741	-2.52321	1.89413	-1.33213	0.182819	NA
CHDH	2.83348	-2.51929	1.63673	-1.53922	0.123749	NA
AC092570.1	1.98059	-2.51904	1.87899	-1.34064	0.180037	NA
MIR3192	2.00095	-2.51636	1.87804	-1.33989	0.180282	NA
CHCHD10	0.844479	-2.51568	3.16187	-0.79563	0.426247	NA
MRPL37P1	0.844479	-2.51568	3.16187	-0.79563	0.426247	NA
RPL23AP65	0.827657	-2.51453	3.18647	-0.789127	0.430038	NA
RP11-1113L8.6	1.51304	-2.51144	2.18026	-1.1519	0.249362	NA
RP11-745C15.2	1.18914	-2.51113	2.39504	-1.04847	0.294422	NA
CEACAM18	4.76049	-2.51035	1.33161	-1.88519	0.0594035	NA
AC007875.2	0.872661	-2.5091	3.12015	-0.804159	0.421305	NA
TRAF3IP3	1.47231	-2.50829	2.19586	-1.14228	0.253337	NA
CLCA4	0.865233	-2.50629	3.12972	-0.800804	0.423245	NA
MARK2P6	0.865233	-2.50629	3.12972	-0.800804	0.423245	NA
RP11-1M18.1	0.865233	-2.50629	3.12972	-0.800804	0.423245	NA
EPHB3	3.54784	-2.50419	1.48232	-1.68937	0.0911484	NA
RYR1	2.27262	-2.50384	1.87761	-1.33353	0.182359	NA
FAM149B1P1	1.49622	-2.50268	2.23378	-1.12038	0.262553	NA
KB-1836B5.4	0.814766	-2.5026	3.203	-0.781332	0.434607	NA
MIR548AN	0.814766	-2.5026	3.203	-0.781332	0.434607	NA
RP11-1113L8.7	0.814766	-2.5026	3.203	-0.781332	0.434607	NA
RAC2	399.016	-2.50169	0.237022	-10.5547	4.83392e-26	8.14419e-23
A2ML1	0.503017	-2.49429	3.57722	-0.697269	0.485634	NA
AC008641.1	0.503017	-2.49429	3.57722	-0.697269	0.485634	NA
AC104024.1	0.503017	-2.49429	3.57722	-0.697269	0.485634	NA
BEND3P1	0.503017	-2.49429	3.57722	-0.697269	0.485634	NA
CHGA	0.503017	-2.49429	3.57722	-0.697269	0.485634	NA
CICP9	0.503017	-2.49429	3.57722	-0.697269	0.485634	NA
CTB-180A7.8	0.503017	-2.49429	3.57722	-0.697269	0.485634	NA
CTD-2528A14.3	0.503017	-2.49429	3.57722	-0.697269	0.485634	NA
EQTN	0.503017	-2.49429	3.57722	-0.697269	0.485634	NA
FCRL6	0.503017	-2.49429	3.57722	-0.697269	0.485634	NA
GAPDHP71	0.503017	-2.49429	3.57722	-0.697269	0.485634	NA
HBA2	0.503017	-2.49429	3.57722	-0.697269	0.485634	NA
HLF	0.503017	-2.49429	3.57722	-0.697269	0.485634	NA
HMGN2P17	0.503017	-2.49429	3.57722	-0.697269	0.485634	NA
MIR191	0.503017	-2.49429	3.57722	-0.697269	0.485634	NA
NR5A1	0.503017	-2.49429	3.57722	-0.697269	0.485634	NA
NUDT4P2	0.503017	-2.49429	3.57722	-0.697269	0.485634	NA
PLA2G2C	0.503017	-2.49429	3.57722	-0.697269	0.485634	NA
RNY3P16	0.503017	-2.49429	3.57722	-0.697269	0.485634	NA
RP11-379F4.9	0.503017	-2.49429	3.57722	-0.697269	0.485634	NA
RP11-51J9.4	0.503017	-2.49429	3.57722	-0.697269	0.485634	NA
RP11-635L1.2	0.503017	-2.49429	3.57722	-0.697269	0.485634	NA
RP11-81K2.1	0.503017	-2.49429	3.57722	-0.697269	0.485634	NA
RP4-784A16.3	0.503017	-2.49429	3.57722	-0.697269	0.485634	NA
RP5-1021I20.4	0.503017	-2.49429	3.57722	-0.697269	0.485634	NA
RPS26P21	0.503017	-2.49429	3.57722	-0.697269	0.485634	NA
RRM2P2	0.503017	-2.49429	3.57722	-0.697269	0.485634	NA
SERPINA7	0.503017	-2.49429	3.57722	-0.697269	0.485634	NA
SLC25A38P1	0.503017	-2.49429	3.57722	-0.697269	0.485634	NA
SNORA5	0.503017	-2.49429	3.57722	-0.697269	0.485634	NA
STK33	0.503017	-2.49429	3.57722	-0.697269	0.485634	NA
TMEM213	0.503017	-2.49429	3.57722	-0.697269	0.485634	NA
WWC3-AS1	0.503017	-2.49429	3.57722	-0.697269	0.485634	NA
PICSAR	3.06085	-2.48935	1.61989	-1.53674	0.124357	NA
SOCS5P2	1.46488	-2.48919	2.24539	-1.10858	0.267611	NA
CTD-2033D24.2	1.64046	-2.48881	2.13318	-1.16671	0.243326	NA
MIR4261	1.99156	-2.48669	1.90768	-1.30352	0.192399	NA
NPFFR1	10.5448	-2.47433	0.957758	-2.58346	0.0097815	NA
RP11-551L14.7	1.97119	-2.46928	1.87091	-1.31983	0.186892	NA
CYP51A1P1	1.78524	-2.46708	2.06555	-1.19439	0.232324	NA
MYBPC2	0.686856	-2.45823	3.41708	-0.719395	0.471898	NA
OTOA	0.686856	-2.45823	3.41708	-0.719395	0.471898	NA
RAC1P7	0.686856	-2.45823	3.41708	-0.719395	0.471898	NA
RP11-470L19.2	0.686856	-2.45823	3.41708	-0.719395	0.471898	NA
RPL7P6	0.686856	-2.45823	3.41708	-0.719395	0.471898	NA
TACSTD2	0.686856	-2.45823	3.41708	-0.719395	0.471898	NA
MIR1205	0.653211	-2.45559	3.48645	-0.704324	0.481231	NA
RASL11B	0.653211	-2.45559	3.48645	-0.704324	0.481231	NA
RP11-84A19.4	1.15549	-2.45392	2.47097	-0.993103	0.32066	NA
FAM180B	1.19086	-2.45314	2.44842	-1.00193	0.316379	NA
PTPN2P1	1.19086	-2.45314	2.44842	-1.00193	0.316379	NA
RP11-794G24.1	1.19086	-2.45314	2.44842	-1.00193	0.316379	NA
APOB	0.671999	-2.45018	3.44648	-0.710924	0.477131	NA
RP11-111K18.1	0.671999	-2.45018	3.44648	-0.710924	0.477131	NA
RP11-540O11.4	0.671999	-2.45018	3.44648	-0.710924	0.477131	NA
ENHO	2.82065	-2.44835	1.65015	-1.48371	0.137885	NA
RP11-161H23.5	1.86193	-2.44707	2.05043	-1.19344	0.232697	NA
RP11-12A20.4	1.18559	-2.44689	2.44888	-0.999189	0.317703	NA
RP11-307E17.11	1.69885	-2.44645	2.08791	-1.17172	0.241308	NA
MYCNOS	2.67197	-2.44609	1.6555	-1.47756	0.139526	NA
RP11-125H8.1	1.38237	-2.44462	2.27966	-1.07236	0.283559	NA
RP11-712B9.5	1.52986	-2.44336	2.15173	-1.13553	0.256152	NA
RP11-14C10.3	2.11593	-2.44182	1.84674	-1.32223	0.18609	NA
RP11-331D5.2	2.17407	-2.43616	1.86515	-1.30615	0.191503	NA
RPL23AP81	2.55401	-2.43216	1.81883	-1.33721	0.181154	NA
WNT6	5.5971	-2.43168	1.21055	-2.00873	0.0445655	NA
TAC4	1.80949	-2.42673	2.02904	-1.196	0.231697	NA
RPL9P3	1.14452	-2.42548	2.62239	-0.924911	0.355012	NA
TICAM2	1.17816	-2.42223	2.59664	-0.932834	0.350906	NA
AC147651.4	1.00505	-2.4221	2.56505	-0.944271	0.345031	NA
CTC-453G23.4	1.00505	-2.4221	2.56505	-0.944271	0.345031	NA
RP11-365F18.6	1.00505	-2.4221	2.56505	-0.944271	0.345031	NA
POU4F3	1.00333	-2.42074	2.56622	-0.943307	0.345524	NA
TMEM150C	1.00333	-2.42074	2.56622	-0.943307	0.345524	NA
TNR	1.00333	-2.42074	2.56622	-0.943307	0.345524	NA
AC004066.3	0.99236	-2.41048	2.5735	-0.936653	0.348937	NA
RP11-10E18.7	0.99236	-2.41048	2.5735	-0.936653	0.348937	NA
RP11-111A22.1	0.99236	-2.41048	2.5735	-0.936653	0.348937	NA
CTRC	2.20378	-2.40948	1.80438	-1.33535	0.18176	NA
2024-09-12	2.12139	-2.40813	1.82487	-1.31962	0.186963	NA
CUTA	319.575	-2.4053	0.563393	-4.26931	1.96077e-05	0.000561853
NRXN2	4.29969	-2.38547	1.34781	-1.76989	0.0767451	NA
PCK1	1.45977	-2.38333	2.3635	-1.00839	0.313269	NA
SLC19A3	1.84137	-2.38303	1.93463	-1.23178	0.218033	NA
RP11-930P14.1	2.15725	-2.3658	1.86506	-1.26849	0.204624	NA
AC004012.1	1.65418	-2.36409	2.09632	-1.12773	0.259432	NA
RP11-45L9.1	1.31469	-2.36183	2.51245	-0.940051	0.347191	NA
RP11-435O5.6	3.52314	-2.36166	1.45537	-1.62272	0.10465	NA
RP4-646N3.1	1.50792	-2.35122	2.39105	-0.983343	0.325439	NA
RNF112	1.98255	-2.35016	1.92678	-1.21974	0.222565	NA
MIR3188	1.82843	-2.34962	1.94119	-1.2104	0.226126	NA
SDHDP2	1.85819	-2.3449	1.93677	-1.21073	0.226	NA
RP11-20B24.6	1.81357	-2.34478	1.94505	-1.20551	0.228005	NA
AL133243.4	0.677462	-2.33985	3.44845	-0.678521	0.497441	NA
COL22A1	0.677462	-2.33985	3.44845	-0.678521	0.497441	NA
RP11-282O18.7	0.677462	-2.33985	3.44845	-0.678521	0.497441	NA
RP11-455F5.5	0.677462	-2.33985	3.44845	-0.678521	0.497441	NA
RPS2P6	0.677462	-2.33985	3.44845	-0.678521	0.497441	NA
PGBD5	0.66064	-2.3387	3.48303	-0.671456	0.50193	NA
RP11-1167A19.2	0.66064	-2.3387	3.48303	-0.671456	0.50193	NA
RP11-667M19.1	0.66064	-2.3387	3.48303	-0.671456	0.50193	NA
RP5-1009N12.1	0.66064	-2.3387	3.48303	-0.671456	0.50193	NA
RP11-712C19.1	1.46291	-2.33593	2.20289	-1.06039	0.288966	NA
LARGE2	6.53952	-2.33498	1.11007	-2.10346	0.0354254	NA
RP11-286N22.16	0.988228	-2.33455	2.56503	-0.910143	0.362747	NA
RP11-393N4.2	0.988228	-2.33455	2.56503	-0.910143	0.362747	NA
RP11-613F22.6	0.988228	-2.33455	2.56503	-0.910143	0.362747	NA
RP11-122G18.10	1.50561	-2.33418	2.21272	-1.05489	0.291476	NA
CLEC17A	0.69625	-2.33408	3.41168	-0.684145	0.493883	NA
MARK2P9	0.69625	-2.33408	3.41168	-0.684145	0.493883	NA
RP11-15K2.2	0.69625	-2.33408	3.41168	-0.684145	0.493883	NA
RP11-503N18.5	0.69625	-2.33408	3.41168	-0.684145	0.493883	NA
RP5-963E22.5	0.69625	-2.33408	3.41168	-0.684145	0.493883	NA
CBFA2T3	1.49656	-2.3337	2.18687	-1.06714	0.285909	NA
PDZD9	1.49656	-2.3337	2.18687	-1.06714	0.285909	NA
RP11-267M23.6	1.02015	-2.33296	2.53778	-0.919293	0.357942	NA
RP11-40B20.1	1.02015	-2.33296	2.53778	-0.919293	0.357942	NA
RP11-709A23.2	1.02015	-2.33296	2.53778	-0.919293	0.357942	NA
RP11-57H14.3	1.50595	-2.33239	2.20923	-1.05575	0.291085	NA
CYCSP24	2.58859	-2.3319	1.78866	-1.30371	0.192331	NA
ZFR2	0.982966	-2.33106	2.56653	-0.908255	0.363744	NA
AF013593.1	0.688822	-2.33098	3.42526	-0.680528	0.49617	NA
HSP90B3P	0.688822	-2.33098	3.42526	-0.680528	0.49617	NA
RP11-108K14.12	0.688822	-2.33098	3.42526	-0.680528	0.49617	NA
RP3-426I6.2	0.688822	-2.33098	3.42526	-0.680528	0.49617	NA
RP11-108P20.2	0.999788	-2.33083	2.55204	-0.913322	0.361073	NA
RP11-322E11.3	0.999788	-2.33083	2.55204	-0.913322	0.361073	NA
TTLL8	0.999788	-2.33083	2.55204	-0.913322	0.361073	NA
HMP19	0.645783	-2.33032	3.51529	-0.662911	0.507388	NA
LINC01225	0.645783	-2.33032	3.51529	-0.662911	0.507388	NA
RP11-466A19.4	0.645783	-2.33032	3.51529	-0.662911	0.507388	NA
RP4-545K15.5	0.645783	-2.33032	3.51529	-0.662911	0.507388	NA
POLR2F	1.32211	-2.33002	2.31393	-1.00695	0.313958	NA
FAM182A	0.655177	-2.32843	3.49425	-0.666359	0.505181	NA
MYH11	0.655177	-2.32843	3.49425	-0.666359	0.505181	NA
FCAMR	1.01273	-2.32842	2.54422	-0.91518	0.360097	NA
UBASH3A	1.01273	-2.32842	2.54422	-0.91518	0.360097	NA
WDR86-AS1	7.49366	-2.32533	1.00198	-2.32073	0.0203014	NA
REG3G	1.20596	-2.32315	2.39163	-0.971368	0.331365	NA
HAS1	1.62565	-2.3179	2.12551	-1.09051	0.275488	NA
BCRP3	4.2991	-2.31486	1.39596	-1.65826	0.0972657	NA
RNA5SP221	1.72776	-2.31326	2.21665	-1.04359	0.296677	NA
CTD-2540B15.9	1.35345	-2.30387	2.25758	-1.0205	0.30749	NA
PPP1R2P3	1.35345	-2.30387	2.25758	-1.0205	0.30749	NA
RP11-118F19.1	1.35345	-2.30387	2.25758	-1.0205	0.30749	NA
MUC2	2.06382	-2.30134	1.9468	-1.18212	0.23716	NA
GAS7	1.31272	-2.30129	2.27647	-1.0109	0.312064	NA
RP1-140A9.1	1.31272	-2.30129	2.27647	-1.0109	0.312064	NA
RP11-443B7.2	0.995656	-2.29943	2.59112	-0.887425	0.37485	NA
ROBO4	1.98935	-2.29487	2.03189	-1.12943	0.258718	NA
PCDHGB5	1.9618	-2.29172	1.87493	-1.2223	0.221596	NA
RP11-374M1.11	1.01444	-2.29084	2.574	-0.889993	0.37347	NA
NDUFB1P1	0.995904	-2.29056	2.58887	-0.884771	0.37628	NA
RNU2-22P	0.995904	-2.29056	2.58887	-0.884771	0.37628	NA
GGT3P	0.975537	-2.28593	2.60397	-0.877861	0.380019	NA
RP11-87G24.3	1.00918	-2.28436	2.57563	-0.886916	0.375124	NA
RP11-96K19.4	1.00918	-2.28436	2.57563	-0.886916	0.375124	NA
RP3-389A20.5	1.00918	-2.28436	2.57563	-0.886916	0.375124	NA
HMGB1P10	2.4564	-2.28411	1.69238	-1.34964	0.17713	NA
LEF1	2.64379	-2.28211	1.67542	-1.36211	0.173163	NA
ACTBP1	1.01248	-2.28045	2.73891	-0.832611	0.405064	NA
CDH5	1.01248	-2.28045	2.73891	-0.832611	0.405064	NA
AC004221.2	1.47246	-2.27902	2.35697	-0.966928	0.33358	NA
RP11-357N13.3	1.02187	-2.27622	2.72784	-0.834442	0.404032	NA
RP11-462D18.2	1.02187	-2.27622	2.72784	-0.834442	0.404032	NA
JPH4	0.98651	-2.27593	2.76176	-0.824087	0.40989	NA
RP11-557J10.4	3.20618	-2.27183	1.53022	-1.48464	0.13764	NA
RP11-989E6.13	2.48445	-2.27033	1.71851	-1.3211	0.186466	NA
DNAJC19P5	5.68796	-2.25853	1.1326	-1.9941	0.0461406	NA
TENM1	5.07713	-2.25476	1.22811	-1.83595	0.0663646	NA
PTPRN	1.4754	-2.24861	2.18656	-1.02838	0.303771	NA
RP11-108M9.6	0.984931	-2.24124	2.76383	-0.810919	0.417412	NA
RP11-261P13.6	1.00175	-2.23961	2.74761	-0.815111	0.415008	NA
TMEM163	1.00175	-2.23961	2.74761	-0.815111	0.415008	NA
AC017104.6	3.16171	-2.23723	1.54251	-1.45038	0.146951	NA
RP11-998D10.4	1.64144	-2.23194	2.09923	-1.06322	0.287682	NA
WNT8B	2.3156	-2.2292	1.74853	-1.2749	0.202345	NA
RP13-554M15.5	2.30838	-2.22811	1.74536	-1.27659	0.201746	NA
CTD-2184C24.2	2.466	-2.22758	1.70196	-1.30884	0.19059	NA
RP11-1105G2.3	4.53513	-2.22677	1.29898	-1.71424	0.0864841	NA
RP11-326I11.5	1.36004	-2.22555	2.43515	-0.913927	0.360755	NA
ADAMTS2	2.3434	-2.22058	1.74101	-1.27546	0.202148	NA
BTNL3	2.80824	-2.21828	1.61527	-1.37332	0.169653	NA
CAPN11	2.99012	-2.20851	1.60417	-1.37673	0.168594	NA
AC074212.5	13.2689	-2.20684	0.80428	-2.74387	0.00607191	NA
TTLL10-AS1	4.76302	-2.20663	1.2962	-1.70239	0.0886829	NA
SPC25	6.22489	-2.19794	1.15503	-1.90294	0.0570485	NA
AC006262.5	285.225	-2.19593	0.219982	-9.98229	1.8222e-23	2.32878e-20
IGFL1P1	85.4338	-2.1901	0.331985	-6.59698	4.19622e-11	7.95296e-09
KISS1R	1.2959	-2.18335	2.31401	-0.943534	0.345408	NA
NDUFB4P11	1.2959	-2.18335	2.31401	-0.943534	0.345408	NA
PADI2	458.05	-2.1814	0.196575	-11.097	1.29668e-28	4.14289e-25
PODN	0.990394	-2.18004	2.56225	-0.85083	0.394864	NA
VRTN	0.990394	-2.18004	2.56225	-0.85083	0.394864	NA
CTD-3236F5.1	1.34602	-2.17997	2.28877	-0.952462	0.340863	NA
PRPH2	0.9808	-2.17508	2.57356	-0.845164	0.398019	NA
RP5-874C20.6	0.9808	-2.17508	2.57356	-0.845164	0.398019	NA
AL355480.3	1.02955	-2.1743	2.53197	-0.858738	0.390485	NA
HSPD1P21	1.02955	-2.1743	2.53197	-0.858738	0.390485	NA
RP11-820K3.4	1.02955	-2.1743	2.53197	-0.858738	0.390485	NA
RP11-94I2.4	1.02955	-2.1743	2.53197	-0.858738	0.390485	NA
CTRB1	1.79478	-2.17386	1.93196	-1.12521	0.260501	NA
GLRA1	3.18798	-2.16642	1.5156	-1.42941	0.152885	NA
CTD-2012K14.7	1.95344	-2.16292	1.96554	-1.10042	0.271149	NA
C9orf152	2.56873	-2.1556	1.79744	-1.19926	0.230427	NA
RP11-23P13.6	1.18048	-2.1509	2.61135	-0.823674	0.410125	NA
RP11-140K17.3	6.33409	-2.15064	1.11813	-1.92343	0.0544263	NA
RP11-88I18.2	1.63716	-2.15006	2.00224	-1.07383	0.282899	NA
RP11-805J14.3	1.68591	-2.14926	1.98467	-1.08293	0.27884	NA
MYADML2	1.65226	-2.14594	2.02421	-1.06014	0.289082	NA
SLC43A3	2.08335	-2.1455	2.04885	-1.04717	0.295021	NA
TNS1	29.4119	-2.1445	0.528546	-4.05735	4.96324e-05	0.00119906
CTD-2616J11.3	1.30642	-2.12852	2.28859	-0.930054	0.352343	NA
CH507-154B10.2	1.30333	-2.12737	2.28551	-0.930811	0.351951	NA
SLC7A8	2.9763	-2.12709	1.75695	-1.21067	0.226023	NA
IMPDH1P6	1.32015	-2.12643	2.27578	-0.934373	0.350111	NA
RP11-177A2.5	1.84094	-2.12551	2.25042	-0.944494	0.344917	NA
RIMBP2	1.31582	-2.12305	2.28174	-0.930449	0.352138	NA
RP1-56K13.2	2.16586	-2.12275	1.78508	-1.18916	0.234377	NA
RP11-96D1.5	1.13827	-2.11317	2.63896	-0.800758	0.423272	NA
RP11-184A2.2	2.19149	-2.11292	1.78433	-1.18415	0.236353	NA
RNU6-8	1.82646	-2.10998	1.96224	-1.07529	0.282245	NA
SPARC	5.28658	-2.10832	1.22822	-1.71656	0.0860596	NA
USP2	4.59461	-2.10426	1.28748	-1.6344	0.102175	NA
ABHD17AP3	0.510445	-2.10286	3.87594	-0.542542	0.587445	NA
AC024361.1	0.510445	-2.10286	3.87594	-0.542542	0.587445	NA
ADAMTS9	0.510445	-2.10286	3.87594	-0.542542	0.587445	NA
ARX	0.510445	-2.10286	3.87594	-0.542542	0.587445	NA
CCKBR	0.510445	-2.10286	3.87594	-0.542542	0.587445	NA
CPA5	0.510445	-2.10286	3.87594	-0.542542	0.587445	NA
CYP46A1	0.510445	-2.10286	3.87594	-0.542542	0.587445	NA
FGR	0.510445	-2.10286	3.87594	-0.542542	0.587445	NA
KB-1254G8.1	0.510445	-2.10286	3.87594	-0.542542	0.587445	NA
KLRG2	0.510445	-2.10286	3.87594	-0.542542	0.587445	NA
MIR6856	0.510445	-2.10286	3.87594	-0.542542	0.587445	NA
RNU6-80P	0.510445	-2.10286	3.87594	-0.542542	0.587445	NA
RP11-247I13.11	0.510445	-2.10286	3.87594	-0.542542	0.587445	NA
RP11-424M22.1	0.510445	-2.10286	3.87594	-0.542542	0.587445	NA
RP11-49O14.3	0.510445	-2.10286	3.87594	-0.542542	0.587445	NA
RP11-619A14.3	0.510445	-2.10286	3.87594	-0.542542	0.587445	NA
RPL7P22	0.510445	-2.10286	3.87594	-0.542542	0.587445	NA
SLC6A21P	0.510445	-2.10286	3.87594	-0.542542	0.587445	NA
SLC9A4	0.510445	-2.10286	3.87594	-0.542542	0.587445	NA
AC006042.8	0.493623	-2.10176	3.92946	-0.534871	0.592739	NA
bP-2171C21.4	0.493623	-2.10176	3.92946	-0.534871	0.592739	NA
C16orf90	0.493623	-2.10176	3.92946	-0.534871	0.592739	NA
CD300A	0.493623	-2.10176	3.92946	-0.534871	0.592739	NA
CELA2A	0.493623	-2.10176	3.92946	-0.534871	0.592739	NA
CTD-2377D24.6	0.493623	-2.10176	3.92946	-0.534871	0.592739	NA
HIST1H3A	0.493623	-2.10176	3.92946	-0.534871	0.592739	NA
LINC01630	0.493623	-2.10176	3.92946	-0.534871	0.592739	NA
MEG3	0.493623	-2.10176	3.92946	-0.534871	0.592739	NA
MIR3941	0.493623	-2.10176	3.92946	-0.534871	0.592739	NA
OGFOD1P1	0.493623	-2.10176	3.92946	-0.534871	0.592739	NA
RN7SL683P	0.493623	-2.10176	3.92946	-0.534871	0.592739	NA
RP11-124B13.1	0.493623	-2.10176	3.92946	-0.534871	0.592739	NA
RP11-356I18.1	0.493623	-2.10176	3.92946	-0.534871	0.592739	NA
RP11-439M15.1	0.493623	-2.10176	3.92946	-0.534871	0.592739	NA
RP3-395M20.7	0.493623	-2.10176	3.92946	-0.534871	0.592739	NA
RP4-758J24.4	0.493623	-2.10176	3.92946	-0.534871	0.592739	NA
SPATA21	0.493623	-2.10176	3.92946	-0.534871	0.592739	NA
ST13P19	0.493623	-2.10176	3.92946	-0.534871	0.592739	NA
STAC2	0.493623	-2.10176	3.92946	-0.534871	0.592739	NA
TDGF1P6	0.493623	-2.10176	3.92946	-0.534871	0.592739	NA
RP4-673D20.3	1.66884	-2.09984	2.02652	-1.03618	0.300118	NA
AC073065.3	0.519839	-2.09884	3.84742	-0.54552	0.585396	NA
ANP32BP3	0.519839	-2.09884	3.84742	-0.54552	0.585396	NA
DIRAS2	0.519839	-2.09884	3.84742	-0.54552	0.585396	NA
NEBL-AS1	0.519839	-2.09884	3.84742	-0.54552	0.585396	NA
PABPC1P7	0.519839	-2.09884	3.84742	-0.54552	0.585396	NA
RNA5SP320	0.519839	-2.09884	3.84742	-0.54552	0.585396	NA
RP11-196B3.3	0.519839	-2.09884	3.84742	-0.54552	0.585396	NA
RP11-245P10.6	0.519839	-2.09884	3.84742	-0.54552	0.585396	NA
RP11-630I5.1	0.519839	-2.09884	3.84742	-0.54552	0.585396	NA
RP11-750H9.7	0.519839	-2.09884	3.84742	-0.54552	0.585396	NA
RP11-819M15.2	0.519839	-2.09884	3.84742	-0.54552	0.585396	NA
TBC1D3	0.519839	-2.09884	3.84742	-0.54552	0.585396	NA
TBR1	0.519839	-2.09884	3.84742	-0.54552	0.585396	NA
OSM	1.33894	-2.09736	2.32623	-0.901615	0.367262	NA
DAPL1	0.486194	-2.09641	3.95433	-0.530155	0.596004	NA
DUX4L50	0.486194	-2.09641	3.95433	-0.530155	0.596004	NA
EEF1A1P39	0.486194	-2.09641	3.95433	-0.530155	0.596004	NA
ERAS	0.486194	-2.09641	3.95433	-0.530155	0.596004	NA
KSR2	0.486194	-2.09641	3.95433	-0.530155	0.596004	NA
LINC01419	0.486194	-2.09641	3.95433	-0.530155	0.596004	NA
MCHR1	0.486194	-2.09641	3.95433	-0.530155	0.596004	NA
MICE	0.486194	-2.09641	3.95433	-0.530155	0.596004	NA
MIR1206	0.486194	-2.09641	3.95433	-0.530155	0.596004	NA
MIR1289-1	0.486194	-2.09641	3.95433	-0.530155	0.596004	NA
MRPS36P2	0.486194	-2.09641	3.95433	-0.530155	0.596004	NA
NCOR1P3	0.486194	-2.09641	3.95433	-0.530155	0.596004	NA
PRODH	0.486194	-2.09641	3.95433	-0.530155	0.596004	NA
RP1-13D10.3	0.486194	-2.09641	3.95433	-0.530155	0.596004	NA
RP1-168P16.3	0.486194	-2.09641	3.95433	-0.530155	0.596004	NA
RP11-177G23.2	0.486194	-2.09641	3.95433	-0.530155	0.596004	NA
RP11-271K11.6	0.486194	-2.09641	3.95433	-0.530155	0.596004	NA
RP11-302F12.10	0.486194	-2.09641	3.95433	-0.530155	0.596004	NA
RP11-409K20.6	0.486194	-2.09641	3.95433	-0.530155	0.596004	NA
RP11-524L6.4	0.486194	-2.09641	3.95433	-0.530155	0.596004	NA
RP11-566J3.2	0.486194	-2.09641	3.95433	-0.530155	0.596004	NA
RP11-752G15.10	0.486194	-2.09641	3.95433	-0.530155	0.596004	NA
AC007879.4	0.512411	-2.09514	3.86921	-0.54149	0.58817	NA
AC124861.1	0.512411	-2.09514	3.86921	-0.54149	0.58817	NA
ARHGAP26-IT1	0.512411	-2.09514	3.86921	-0.54149	0.58817	NA
CTF2P	0.512411	-2.09514	3.86921	-0.54149	0.58817	NA
KB-1205A7.2	0.512411	-2.09514	3.86921	-0.54149	0.58817	NA
POM121L9P	0.512411	-2.09514	3.86921	-0.54149	0.58817	NA
RN7SL184P	0.512411	-2.09514	3.86921	-0.54149	0.58817	NA
RNU2-17P	0.512411	-2.09514	3.86921	-0.54149	0.58817	NA
RP11-1081L13.4	0.512411	-2.09514	3.86921	-0.54149	0.58817	NA
RP11-149I9.2	0.512411	-2.09514	3.86921	-0.54149	0.58817	NA
RP11-345F18.1	0.512411	-2.09514	3.86921	-0.54149	0.58817	NA
RP11-522B15.6	0.512411	-2.09514	3.86921	-0.54149	0.58817	NA
RP5-867C24.4	0.512411	-2.09514	3.86921	-0.54149	0.58817	NA
RPS3AP34	0.512411	-2.09514	3.86921	-0.54149	0.58817	NA
TREML2	0.512411	-2.09514	3.86921	-0.54149	0.58817	NA
AC003988.1	0.495588	-2.09383	3.92256	-0.533792	0.593485	NA
AC005740.3	0.495588	-2.09383	3.92256	-0.533792	0.593485	NA
CSNK1A1L	0.495588	-2.09383	3.92256	-0.533792	0.593485	NA
CTD-2256P15.4	0.495588	-2.09383	3.92256	-0.533792	0.593485	NA
CTD-2270L9.2	0.495588	-2.09383	3.92256	-0.533792	0.593485	NA
CTD-3105H18.14	0.495588	-2.09383	3.92256	-0.533792	0.593485	NA
DPRXP1	0.495588	-2.09383	3.92256	-0.533792	0.593485	NA
LINC01516	0.495588	-2.09383	3.92256	-0.533792	0.593485	NA
MKRNP2	0.495588	-2.09383	3.92256	-0.533792	0.593485	NA
NUFIP1P	0.495588	-2.09383	3.92256	-0.533792	0.593485	NA
RN7SL717P	0.495588	-2.09383	3.92256	-0.533792	0.593485	NA
RP1-7G5.5	0.495588	-2.09383	3.92256	-0.533792	0.593485	NA
RP1-89D4.1	0.495588	-2.09383	3.92256	-0.533792	0.593485	NA
RP11-1006G14.2	0.495588	-2.09383	3.92256	-0.533792	0.593485	NA
RP11-153M7.1	0.495588	-2.09383	3.92256	-0.533792	0.593485	NA
RP11-265B8.5	0.495588	-2.09383	3.92256	-0.533792	0.593485	NA
RP11-486B10.3	0.495588	-2.09383	3.92256	-0.533792	0.593485	NA
RP4-655J12.4	0.495588	-2.09383	3.92256	-0.533792	0.593485	NA
RP4-680D5.8	0.495588	-2.09383	3.92256	-0.533792	0.593485	NA
RPL21P40	0.495588	-2.09383	3.92256	-0.533792	0.593485	NA
RPL5P2	0.495588	-2.09383	3.92256	-0.533792	0.593485	NA
SCARNA24	0.495588	-2.09383	3.92256	-0.533792	0.593485	NA
LDLRAD2	22.2124	-2.09283	0.587988	-3.5593	0.000371849	NA
MIR6783	1.63947	-2.08946	2.13467	-0.978824	0.327667	NA
RP11-486I11.2	4.21596	-2.08364	1.33207	-1.56421	0.117768	NA
RP11-413M3.4	4.14974	-2.08101	1.27243	-1.63547	0.101951	NA
RP11-736N17.11	6.72156	-2.07051	1.04427	-1.98274	0.0473964	NA
RP1-149A16.16	0.828639	-2.06979	2.7566	-0.750848	0.452744	NA
RP11-79L9.2	0.828639	-2.06979	2.7566	-0.750848	0.452744	NA
TAS1R1	0.828639	-2.06979	2.7566	-0.750848	0.452744	NA
RP11-546B8.3	0.843744	-2.06767	2.73966	-0.754716	0.450419	NA
RP11-845M18.6	1.18363	-2.06744	2.55359	-0.809619	0.418159	NA
CDKN2C	123.453	-2.06597	0.313228	-6.59573	4.23162e-11	7.95296e-09
RASL10A	6.07032	-2.06452	1.08673	-1.89975	0.0574655	NA
AC003002.6	0.838033	-2.06441	2.74654	-0.751639	0.452268	NA
PDE6G	0.838033	-2.06441	2.74654	-0.751639	0.452268	NA
RP11-16K12.1	0.838033	-2.06441	2.74654	-0.751639	0.452268	NA
RP11-68I3.7	0.838033	-2.06441	2.74654	-0.751639	0.452268	NA
CBS	0.836315	-2.0631	2.74821	-0.750707	0.452829	NA
CTB-102L5.7	0.836315	-2.0631	2.74821	-0.750707	0.452829	NA
LYZL4	0.836315	-2.0631	2.74821	-0.750707	0.452829	NA
RP11-390K5.1	0.836315	-2.0631	2.74821	-0.750707	0.452829	NA
RP11-552C15.1	0.836315	-2.0631	2.74821	-0.750707	0.452829	NA
KIRREL2	7.2273	-2.0629	1.02921	-2.00434	0.0450332	NA
PNMT	2.14707	-2.06062	1.80249	-1.14321	0.252952	NA
AC008278.3	0.815949	-2.05855	2.76905	-0.743414	0.457231	NA
CRYBA2	0.815949	-2.05855	2.76905	-0.743414	0.457231	NA
CTC-450M9.1	0.815949	-2.05855	2.76905	-0.743414	0.457231	NA
CTC-510F12.4	0.815949	-2.05855	2.76905	-0.743414	0.457231	NA
CTD-2619J13.5	0.815949	-2.05855	2.76905	-0.743414	0.457231	NA
LAMC3	0.815949	-2.05855	2.76905	-0.743414	0.457231	NA
MIR1286	0.815949	-2.05855	2.76905	-0.743414	0.457231	NA
RP11-141J13.3	0.815949	-2.05855	2.76905	-0.743414	0.457231	NA
RP11-188D8.1	0.815949	-2.05855	2.76905	-0.743414	0.457231	NA
RP13-766D20.1	0.815949	-2.05855	2.76905	-0.743414	0.457231	NA
RSF1-IT2	0.832771	-2.05787	2.75001	-0.748316	0.454269	NA
TEX29	0.832771	-2.05787	2.75001	-0.748316	0.454269	NA
FGF22	5.34238	-2.05683	1.14559	-1.79543	0.0725855	NA
GUCY2EP	3.59075	-2.05378	1.42705	-1.43918	0.1501	NA
AC004754.3	1.78322	-2.04889	2.16206	-0.947655	0.343305	NA
RP11-810P12.1	1.32448	-2.04363	2.45951	-0.83091	0.406025	NA
RP11-133K1.9	2.8625	-2.03751	1.57815	-1.29107	0.196679	NA
TMEM64	276.45	-2.03466	0.214343	-9.49258	2.25393e-21	2.40043e-18
RPS15AP11	1.50537	-2.02724	2.08877	-0.970544	0.331775	NA
RP11-575G13.2	1.62777	-2.02699	1.9998	-1.0136	0.310775	NA
AC009236.2	1.49439	-2.02635	2.0884	-0.970287	0.331904	NA
KCNK12	1.31287	-2.02628	2.46391	-0.822384	0.410858	NA
RP6-109B7.5	3.59286	-2.02588	1.46316	-1.38459	0.166177	NA
RP4-794I6.4	2.62244	-2.02334	1.64348	-1.23113	0.218273	NA
CPHL1P	0.845462	-2.01868	2.92729	-0.689606	0.490442	NA
GAPDHS	0.845462	-2.01868	2.92729	-0.689606	0.490442	NA
RP11-124D2.7	0.845462	-2.01868	2.92729	-0.689606	0.490442	NA
AC055866.1	0.826921	-2.01636	2.95102	-0.683278	0.494431	NA
FALEC	0.826921	-2.01636	2.95102	-0.683278	0.494431	NA
RASA3-IT1	0.826921	-2.01636	2.95102	-0.683278	0.494431	NA
RP11-98D18.3	0.826921	-2.01636	2.95102	-0.683278	0.494431	NA
GAS2L2	3.66	-2.01422	1.42073	-1.41773	0.156269	NA
RP11-535M15.2	1.62462	-2.0135	2.11214	-0.953297	0.34044	NA
TNFRSF8	1.64051	-2.01344	2.10041	-0.958597	0.337762	NA
RN7SL513P	1.485	-2.01159	2.07068	-0.971465	0.331317	NA
F2RL2	1.5001	-2.0111	2.06401	-0.974364	0.329876	NA
SLC4A5	1.86519	-2.00765	2.08791	-0.961561	0.33627	NA
RP11-375I20.6	1.49794	-2.00729	2.0678	-0.970737	0.331679	NA
CST6	2.8688	-2.00265	1.58299	-1.2651	0.205836	NA
RNA5SP123	2.20788	-2.00207	1.9489	-1.02728	0.304289	NA
ASMTL-AS1	5.14215	-2.0006	1.1579	-1.72779	0.0840261	NA
LINC00163	1.15426	-1.99785	2.45009	-0.815417	0.414834	NA
RP11-365F18.3	3.78733	-1.99699	1.33652	-1.49417	0.135131	NA
AC007193.6	30.6943	-1.99659	0.52256	-3.82079	0.000133023	0.00257192
PCP4	1.6469	-1.99346	2.34065	-0.851672	0.394396	NA
MIR199A1	2.3646	-1.99288	1.76715	-1.12773	0.259433	NA
MIR4512	1.98945	-1.99211	1.84315	-1.08082	0.279778	NA
RPS20P31	1.18447	-1.99112	2.4291	-0.819697	0.412389	NA
KCNS3	1.14059	-1.99052	2.57895	-0.771832	0.440214	NA
POU3F1	15.8757	-1.98981	0.734839	-2.70782	0.00677265	NA
RP11-669N7.2	2.17284	-1.9841	1.78974	-1.1086	0.267605	NA
CRISPLD2	184.755	-1.98365	0.276297	-7.17943	7.00047e-13	2.294e-10
RP11-200A1.1	0.823377	-1.9821	2.74667	-0.72164	0.470516	NA
RP11-235E17.4	0.823377	-1.9821	2.74667	-0.72164	0.470516	NA
RP11-254B13.4	0.823377	-1.9821	2.74667	-0.72164	0.470516	NA
SGCA	0.823377	-1.9821	2.74667	-0.72164	0.470516	NA
RP11-120K24.4	0.979082	-1.98092	2.79734	-0.708144	0.478856	NA
AC015987.1	0.821211	-1.98086	2.75197	-0.719797	0.47165	NA
AL358852.1	0.821211	-1.98086	2.75197	-0.719797	0.47165	NA
RP11-647O20.1	0.821211	-1.98086	2.75197	-0.719797	0.47165	NA
HLA-DPA1	1.44924	-1.98048	2.22732	-0.88918	0.373907	NA
RP11-37L2.1	1.44924	-1.98048	2.22732	-0.88918	0.373907	NA
MIR550A3	0.825343	-1.97977	2.9537	-0.670268	0.502687	NA
RNU6-638P	0.825343	-1.97977	2.9537	-0.670268	0.502687	NA
RP11-177H13.2	0.853138	-1.97943	2.71616	-0.728762	0.466148	NA
RP11-367F23.2	0.853138	-1.97943	2.71616	-0.728762	0.466148	NA
RP11-484N16.1	0.853138	-1.97943	2.71616	-0.728762	0.466148	NA
TPO	1.12573	-1.97852	2.61234	-0.757374	0.448826	NA
DUTP2	1.32226	-1.97542	2.32327	-0.850278	0.395171	NA
RP5-1100E15.4	1.03127	-1.97324	2.74603	-0.718577	0.472402	NA
ADH1C	1.14683	-1.97299	2.41195	-0.818007	0.413353	NA
RNF186	1.14683	-1.97299	2.41195	-0.818007	0.413353	NA
SLC16A10	1.14683	-1.97299	2.41195	-0.818007	0.413353	NA
RN7SL145P	1.98703	-1.96972	1.85198	-1.06357	0.287522	NA
CBX1P1	1.15623	-1.96715	2.40385	-0.818334	0.413167	NA
MIR219A2	1.15623	-1.96715	2.40385	-0.818334	0.413167	NA
RP11-138A9.1	1.15623	-1.96715	2.40385	-0.818334	0.413167	NA
CRACR2A	1.13631	-1.96623	2.41419	-0.814444	0.415391	NA
HSPB6	1.13631	-1.96623	2.41419	-0.814444	0.415391	NA
SLFN11	4.12156	-1.96559	1.29351	-1.51958	0.128616	NA
AC007556.3	4.07982	-1.96384	1.38048	-1.42257	0.15486	NA
SLC1A7	74.1666	-1.96287	0.354366	-5.5391	3.04027e-08	2.41333e-06
CSDC2	3.74094	-1.96224	1.41442	-1.38731	0.165347	NA
AC005329.7	1.18644	-1.96221	2.38269	-0.823527	0.410209	NA
AC019118.3	1.18644	-1.96221	2.38269	-0.823527	0.410209	NA
AF127577.11	1.18644	-1.96221	2.38269	-0.823527	0.410209	NA
RP11-477H21.2	3.40341	-1.95422	1.4793	-1.32105	0.186486	NA
C1orf234	1.7696	-1.95304	2.06652	-0.945089	0.344614	NA
KB-51A8.1	1.83001	-1.95303	1.96636	-0.99322	0.320603	NA
RP11-730A19.9	1.83001	-1.95303	1.96636	-0.99322	0.320603	NA
PKHD1L1	1.98177	-1.95052	1.85411	-1.052	0.292801	NA
CA15P1	1.48854	-1.94638	2.11005	-0.922435	0.356302	NA
LA16c-OS12.2	1.52219	-1.94511	2.09605	-0.927989	0.353413	NA
RP11-253M7.1	5.12671	-1.94472	1.15429	-1.68478	0.0920305	NA
RP11-488L18.3	1.48696	-1.94472	2.10853	-0.92231	0.356367	NA
RP11-973F15.2	1.00137	-1.94203	2.77096	-0.700852	0.483396	NA
PSMB9	7.77242	-1.94098	1.0432	-1.8606	0.0628004	NA
TRIM72	0.968109	-1.93955	2.80723	-0.690914	0.48962	NA
C2orf48	59.3436	-1.93686	0.390472	-4.9603	7.03828e-07	3.71691e-05
RP11-670E13.3	1.88471	-1.9368	2.02737	-0.955328	0.339412	NA
RP11-535M15.1	1.93209	-1.92821	1.93679	-0.995571	0.319459	NA
CRIP3	2.92381	-1.92809	1.65355	-1.16603	0.243601	NA
FDX2	1.31075	-1.92695	2.29458	-0.839782	0.40103	NA
RP11-666O2.5	6.89331	-1.92511	1.01065	-1.90483	0.0568028	NA
PRC1-AS1	4.43842	-1.91609	1.22499	-1.56416	0.117779	NA
LCK	6.40109	-1.90496	1.03664	-1.83762	0.0661177	NA
RNU6-1099P	1.46503	-1.90226	2.19995	-0.864684	0.387212	NA
RPL12P42	1.99116	-1.8948	1.844	-1.02755	0.304162	NA
RP11-449J21.5	7.0554	-1.89415	0.993432	-1.90667	0.0565631	NA
CLEC18C	2.10771	-1.89342	1.79159	-1.05684	0.290585	NA
COL10A1	2.00238	-1.89243	1.84061	-1.02816	0.303876	NA
KRTAP5-9	1.00063	-1.89138	2.76626	-0.683732	0.494144	NA
RP11-75C10.9	1.67981	-1.88932	2.02142	-0.93465	0.349969	NA
RP13-49I15.6	1.49071	-1.88913	2.09231	-0.902891	0.366584	NA
RASA4DP	7.98613	-1.88893	0.958418	-1.97088	0.0487371	NA
KIAA1614-AS1	1.51693	-1.8804	2.05272	-0.916054	0.359639	NA
C17orf50	8.21925	-1.87814	0.92891	-2.02188	0.0431892	NA
DOCK9-AS2	3.1259	-1.87594	1.46557	-1.28001	0.200543	NA
FRGCA	2.96592	-1.87026	1.58122	-1.18279	0.236892	NA
RP11-96B2.1	3.01683	-1.8696	1.46667	-1.27472	0.202407	NA
ZNF660	3.2082	-1.86536	1.53044	-1.21884	0.222906	NA
SLCO5A1	1.01661	-1.86523	2.71836	-0.68616	0.492612	NA
VTCN1	1.01661	-1.86523	2.71836	-0.68616	0.492612	NA
CTB-31N19.5	0.978834	-1.86503	2.75961	-0.67583	0.499149	NA
FERMT2	1.02758	-1.86425	2.71135	-0.687572	0.491722	NA
OR2A13P	1.02758	-1.86425	2.71135	-0.687572	0.491722	NA
RN7SKP78	1.02758	-1.86425	2.71135	-0.687572	0.491722	NA
RP4-585I14.3	1.02758	-1.86425	2.71135	-0.687572	0.491722	NA
FCMR	1.9062	-1.86393	2.00978	-0.927429	0.353704	NA
RP11-111M22.5	0.966143	-1.86362	2.76823	-0.673217	0.500809	NA
MAG	0.836068	-1.86243	2.97097	-0.626877	0.53074	NA
PDGFRL	3.27157	-1.86069	1.48259	-1.25503	0.209469	NA
LA16c-380F5.1	3.3238	-1.85917	1.46883	-1.26574	0.205605	NA
RP11-293A21.1	1.33186	-1.85855	2.45038	-0.758474	0.448167	NA
CTD-2302E22.4	1.0053	-1.85814	2.73094	-0.680403	0.496249	NA
RP11-539E17.3	1.0053	-1.85814	2.73094	-0.680403	0.496249	NA
HCG2040054	0.83435	-1.85716	2.97305	-0.624667	0.53219	NA
LA16c-329F2.1	0.83435	-1.85716	2.97305	-0.624667	0.53219	NA
RP4-799P18.3	0.83435	-1.85716	2.97305	-0.624667	0.53219	NA
RPS2P4	0.83435	-1.85716	2.97305	-0.624667	0.53219	NA
IHH	25.4208	-1.85539	0.554322	-3.34713	0.000816531	NA
EIF3EP1	0.978686	-1.85414	2.78366	-0.66608	0.50536	NA
NEK10	0.854856	-1.85182	2.94597	-0.628596	0.529614	NA
RP11-406D1.2	0.819493	-1.85093	2.99066	-0.618903	0.53598	NA
RP3-406P24.4	0.819493	-1.85093	2.99066	-0.618903	0.53598	NA
KCNRG	2.96808	-1.84813	1.47674	-1.2515	0.210753	NA
RP11-21M24.3	2.44883	-1.84652	1.72913	-1.06789	0.285571	NA
RP4-620E11.4	2.10029	-1.84317	1.79995	-1.02401	0.30583	NA
RNFT2	17.5727	-1.84261	0.683057	-2.6976	0.00698419	NA
FAM166A	2.175	-1.83804	1.80719	-1.01707	0.309118	NA
CTB-186G2.4	1.50753	-1.83432	2.06451	-0.888499	0.374272	NA
AKR1B15	1.31238	-1.83203	2.51864	-0.727386	0.46699	NA
KRT81	3.23431	-1.83153	1.45552	-1.25833	0.208273	NA
CEACAM7	1.52632	-1.83085	2.05603	-0.890476	0.37321	NA
RNU4-25P	1.02212	-1.82797	2.69431	-0.678456	0.497483	NA
RP11-184I16.3	1.02212	-1.82797	2.69431	-0.678456	0.497483	NA
SRD5A3P1	1.02212	-1.82797	2.69431	-0.678456	0.497483	NA
ASAP1-IT2	1.72506	-1.8273	2.1902	-0.834307	0.404108	NA
IL4I1	12.0315	-1.82714	0.782734	-2.33431	0.0195795	NA
ATP8B5P	1.48525	-1.82693	2.10662	-0.867232	0.385815	NA
INHBB	1.50379	-1.82362	2.09859	-0.868975	0.384861	NA
CCT5P1	1.33309	-1.82067	2.15361	-0.845403	0.397886	NA
PCDHB6	1.33309	-1.82067	2.15361	-0.845403	0.397886	NA
OSTCP1	0.80852	-1.8202	3.00563	-0.605598	0.544782	NA
RP11-513D5.5	0.80852	-1.8202	3.00563	-0.605598	0.544782	NA
RPL21P4	0.80852	-1.8202	3.00563	-0.605598	0.544782	NA
S100A11P1	0.80852	-1.8202	3.00563	-0.605598	0.544782	NA
COL4A2	4.32508	-1.81989	1.30283	-1.39687	0.162452	NA
AF131215.4	1.33835	-1.81984	2.15534	-0.844339	0.39848	NA
EZH2P1	1.33835	-1.81984	2.15534	-0.844339	0.39848	NA
AC013410.1	0.842165	-1.81757	2.96224	-0.61358	0.539493	NA
LINC01291	0.842165	-1.81757	2.96224	-0.61358	0.539493	NA
RP11-136K14.1	0.842165	-1.81757	2.96224	-0.61358	0.539493	NA
RP11-334A14.8	0.842165	-1.81757	2.96224	-0.61358	0.539493	NA
RP11-296E3.2	1.34332	-1.81588	2.32598	-0.780697	0.434981	NA
LINC00327	2.64024	-1.80913	1.64496	-1.09981	0.271416	NA
SOD3	1.81475	-1.80326	1.90901	-0.9446	0.344863	NA
KCTD17	216.536	-1.80073	0.250984	-7.17466	7.24847e-13	2.30719e-10
RP11-225H22.7	1.31587	-1.79989	2.33668	-0.770276	0.441136	NA
GRM2	2.95889	-1.79878	1.48897	-1.20807	0.227022	NA
AC002059.10	2.45454	-1.79651	1.69997	-1.05679	0.290609	NA
GNL1	5.14486	-1.79201	1.13227	-1.58268	0.113495	NA
SLC45A1	14.1331	-1.79192	0.717461	-2.49758	0.0125044	NA
BMF	273.654	-1.79186	0.246366	-7.27314	3.51218e-13	1.1812e-10
KIFC1	10.6721	-1.7899	0.894258	-2.00155	0.0453334	NA
LINC00189	4.22173	-1.78921	1.3305	-1.34476	0.178702	NA
RP11-79P5.10	1.14374	-1.78699	2.41248	-0.740728	0.458859	NA
ASB9P1	1.13203	-1.78631	2.64666	-0.674929	0.499721	NA
LINC01237	13.0263	-1.78175	0.743257	-2.39721	0.0165203	NA
ITGA11	1.94813	-1.7807	1.84251	-0.966452	0.333818	NA
CTD-2616J11.16	3.98504	-1.77951	1.31782	-1.35034	0.176906	NA
MUC16	2.17112	-1.77706	1.68185	-1.0566	0.290692	NA
RNF224	39.0854	-1.7735	0.460139	-3.85427	0.000116077	0.0023107
ZBTB7C	2.99489	-1.77252	1.52156	-1.16493	0.244046	NA
RP11-757G1.5	4.84669	-1.77208	1.16862	-1.51638	0.129422	NA
RNU4-63P	1.98556	-1.77199	1.84832	-0.958707	0.337706	NA
CYP4F2	1.65005	-1.76859	2.03526	-0.868977	0.38486	NA
RP11-723D22.3	1.43748	-1.76802	2.40049	-0.736526	0.46141	NA
PLAT	5133.54	-1.76772	0.159987	-11.0491	2.21364e-28	5.65806e-25
PHYHD1	1.83925	-1.76756	1.88812	-0.936146	0.349198	NA
MIR130B	27.8553	-1.76646	0.543334	-3.25116	0.00114936	NA
TLR9	1.84978	-1.7662	1.88985	-0.934569	0.350011	NA
AGT	2.89418	-1.76344	1.60257	-1.10038	0.271166	NA
CAMKV	2.16193	-1.76291	1.80143	-0.978619	0.327768	NA
ACTN3	0.987245	-1.76289	2.57679	-0.684142	0.493886	NA
CNTD2	0.987245	-1.76289	2.57679	-0.684142	0.493886	NA
C5orf66-AS1	3.35756	-1.76088	1.39115	-1.26577	0.205595	NA
ERICH6	1.67662	-1.75615	2.14833	-0.817452	0.41367	NA
FAM58DP	1.01745	-1.7561	2.5505	-0.688532	0.491118	NA
EZR-AS1	1.30647	-1.75545	2.30107	-0.762882	0.445534	NA
SPESP1	1.79576	-1.75514	1.90337	-0.922125	0.356463	NA
LINC01337	1.81613	-1.75202	1.90107	-0.921597	0.356739	NA
RPSAP72	1.81613	-1.75202	1.90107	-0.921597	0.356739	NA
RP11-87H9.5	2.01178	-1.74989	1.85688	-0.942382	0.345997	NA
ANKRD33B	1.96082	-1.74856	1.84376	-0.948365	0.342943	NA
AC011933.2	1.81535	-1.74839	2.06875	-0.845142	0.398031	NA
RP11-649A18.3	2.80323	-1.74816	1.5027	-1.16335	0.244688	NA
LRCOL1	1.48731	-1.74769	2.37164	-0.736912	0.461176	NA
NBEAP1	1.16484	-1.74722	2.57478	-0.67859	0.497398	NA
RP6-91H8.5	1.16484	-1.74722	2.57478	-0.67859	0.497398	NA
MIR320E	0.969292	-1.74647	2.58783	-0.674877	0.499754	NA
RP11-431N15.2	0.969292	-1.74647	2.58783	-0.674877	0.499754	NA
RP11-51F16.1	0.969292	-1.74647	2.58783	-0.674877	0.499754	NA
PDE2A	4.6096	-1.7446	1.32859	-1.31312	0.189141	NA
IGLCOR22-1	0.986114	-1.74441	2.57304	-0.677957	0.497799	NA
PRELID3BP6	0.986114	-1.74441	2.57304	-0.677957	0.497799	NA
RP11-415F23.2	0.986114	-1.74441	2.57304	-0.677957	0.497799	NA
RP11-505K9.3	0.986114	-1.74441	2.57304	-0.677957	0.497799	NA
CTC-277H1.6	2.32629	-1.74322	1.73287	-1.00597	0.314429	NA
EDN2	11.9262	-1.74134	0.776163	-2.24353	0.0248629	NA
RP11-145M9.6	1.21535	-1.74028	2.53728	-0.685885	0.492786	NA
CHRM1	1.32541	-1.74019	2.17654	-0.799522	0.423988	NA
RP11-84A12.1	1.31626	-1.73971	2.19839	-0.791356	0.428736	NA
GAMT	4.28809	-1.73916	1.25885	-1.38155	0.16711	NA
2024-09-03	39.0051	-1.7385	0.43319	-4.01325	5.98884e-05	0.00137657
ZNF573	1.3348	-1.73668	2.18875	-0.793456	0.427512	NA
RP11-106M3.2	1.32153	-1.73666	2.18203	-0.795892	0.426095	NA
RP11-65L3.2	1.32153	-1.73666	2.18203	-0.795892	0.426095	NA
ZNHIT1	981.308	-1.73492	0.164452	-10.5497	5.09809e-26	8.14419e-23
RP3-496C20.1	1.12145	-1.7342	2.66265	-0.651308	0.514848	NA
LOXL4	766.466	-1.73297	0.175522	-9.87325	5.43729e-23	6.31714e-20
RP11-800A3.2	9.95794	-1.73248	0.852794	-2.03153	0.042201	NA
CTRB2	2.01325	-1.73214	1.85684	-0.932843	0.350901	NA
RPL36AP21	1.31055	-1.73212	2.18329	-0.793354	0.427572	NA
IL16	7.67029	-1.73208	0.976182	-1.77434	0.0760069	NA
RP11-524O24.2	1.34248	-1.7311	2.16725	-0.798758	0.424431	NA
RP11-80P20.3	4.9076	-1.73001	1.22652	-1.4105	0.158393	NA
ADGRA1	2.92447	-1.72993	1.77093	-0.976848	0.328644	NA
SAMD11	28.9363	-1.72987	0.520235	-3.32517	0.00088364	0.0108066
RP1-161P9.5	1.68566	-1.72962	2.1079	-0.820541	0.411908	NA
GS1-166A23.2	4.11378	-1.72953	1.26455	-1.3677	0.171407	NA
AC003005.2	0.343428	-1.72911	4.03906	-0.428097	0.668581	NA
AC026471.6	0.343428	-1.72911	4.03906	-0.428097	0.668581	NA
AC037459.4	0.343428	-1.72911	4.03906	-0.428097	0.668581	NA
AC092162.2	0.343428	-1.72911	4.03906	-0.428097	0.668581	NA
AC093159.1	0.343428	-1.72911	4.03906	-0.428097	0.668581	NA
AC108004.3	0.343428	-1.72911	4.03906	-0.428097	0.668581	NA
AC118345.1	0.343428	-1.72911	4.03906	-0.428097	0.668581	NA
ACAN	0.343428	-1.72911	4.03906	-0.428097	0.668581	NA
AF127936.3	0.343428	-1.72911	4.03906	-0.428097	0.668581	NA
AIM2	0.343428	-1.72911	4.03906	-0.428097	0.668581	NA
AP000620.1	0.343428	-1.72911	4.03906	-0.428097	0.668581	NA
ATF4P1	0.343428	-1.72911	4.03906	-0.428097	0.668581	NA
BRS3	0.343428	-1.72911	4.03906	-0.428097	0.668581	NA
CICP20	0.343428	-1.72911	4.03906	-0.428097	0.668581	NA
CTC-246B18.10	0.343428	-1.72911	4.03906	-0.428097	0.668581	NA
CTD-2326C4.1	0.343428	-1.72911	4.03906	-0.428097	0.668581	NA
CTD-3162L10.1	0.343428	-1.72911	4.03906	-0.428097	0.668581	NA
CYP4F23P	0.343428	-1.72911	4.03906	-0.428097	0.668581	NA
DBIL5P2	0.343428	-1.72911	4.03906	-0.428097	0.668581	NA
FAM71F1	0.343428	-1.72911	4.03906	-0.428097	0.668581	NA
FGB	0.343428	-1.72911	4.03906	-0.428097	0.668581	NA
FHP1	0.343428	-1.72911	4.03906	-0.428097	0.668581	NA
FRY	0.343428	-1.72911	4.03906	-0.428097	0.668581	NA
FUT5	0.343428	-1.72911	4.03906	-0.428097	0.668581	NA
HNRNPCP4	0.343428	-1.72911	4.03906	-0.428097	0.668581	NA
LA16c-306E5.1	0.343428	-1.72911	4.03906	-0.428097	0.668581	NA
LINC00856	0.343428	-1.72911	4.03906	-0.428097	0.668581	NA
MIR6767	0.343428	-1.72911	4.03906	-0.428097	0.668581	NA
MIR8064	0.343428	-1.72911	4.03906	-0.428097	0.668581	NA
MIR938	0.343428	-1.72911	4.03906	-0.428097	0.668581	NA
MIR98	0.343428	-1.72911	4.03906	-0.428097	0.668581	NA
MRPS10P2	0.343428	-1.72911	4.03906	-0.428097	0.668581	NA
MTAPP2	0.343428	-1.72911	4.03906	-0.428097	0.668581	NA
OTUD7A	0.343428	-1.72911	4.03906	-0.428097	0.668581	NA
PKHD1	0.343428	-1.72911	4.03906	-0.428097	0.668581	NA
RBPJL	0.343428	-1.72911	4.03906	-0.428097	0.668581	NA
RN7SKP115	0.343428	-1.72911	4.03906	-0.428097	0.668581	NA
RN7SL330P	0.343428	-1.72911	4.03906	-0.428097	0.668581	NA
RN7SL610P	0.343428	-1.72911	4.03906	-0.428097	0.668581	NA
RNASE8	0.343428	-1.72911	4.03906	-0.428097	0.668581	NA
RNU6-1255P	0.343428	-1.72911	4.03906	-0.428097	0.668581	NA
RNU6-304P	0.343428	-1.72911	4.03906	-0.428097	0.668581	NA
RP1-292B18.4	0.343428	-1.72911	4.03906	-0.428097	0.668581	NA
RP11-1012A1.4	0.343428	-1.72911	4.03906	-0.428097	0.668581	NA
RP11-1070A24.2	0.343428	-1.72911	4.03906	-0.428097	0.668581	NA
RP11-11M20.2	0.343428	-1.72911	4.03906	-0.428097	0.668581	NA
RP11-120J1.1	0.343428	-1.72911	4.03906	-0.428097	0.668581	NA
RP11-136L23.2	0.343428	-1.72911	4.03906	-0.428097	0.668581	NA
RP11-143K11.5	0.343428	-1.72911	4.03906	-0.428097	0.668581	NA
RP11-219E7.2	0.343428	-1.72911	4.03906	-0.428097	0.668581	NA
RP11-240G22.4	0.343428	-1.72911	4.03906	-0.428097	0.668581	NA
RP11-271K21.12	0.343428	-1.72911	4.03906	-0.428097	0.668581	NA
RP11-279O9.4	0.343428	-1.72911	4.03906	-0.428097	0.668581	NA
RP11-285F16.1	0.343428	-1.72911	4.03906	-0.428097	0.668581	NA
RP11-300D11.3	0.343428	-1.72911	4.03906	-0.428097	0.668581	NA
RP11-370F5.4	0.343428	-1.72911	4.03906	-0.428097	0.668581	NA
RP11-386E5.1	0.343428	-1.72911	4.03906	-0.428097	0.668581	NA
RP11-397O8.7	0.343428	-1.72911	4.03906	-0.428097	0.668581	NA
RP11-39E3.5	0.343428	-1.72911	4.03906	-0.428097	0.668581	NA
RP11-402P6.15	0.343428	-1.72911	4.03906	-0.428097	0.668581	NA
RP11-452J21.2	0.343428	-1.72911	4.03906	-0.428097	0.668581	NA
RP11-469J4.3	0.343428	-1.72911	4.03906	-0.428097	0.668581	NA
RP11-491F9.1	0.343428	-1.72911	4.03906	-0.428097	0.668581	NA
RP11-505E24.3	0.343428	-1.72911	4.03906	-0.428097	0.668581	NA
RP11-552O4.2	0.343428	-1.72911	4.03906	-0.428097	0.668581	NA
RP11-556H2.1	0.343428	-1.72911	4.03906	-0.428097	0.668581	NA
RP11-589B3.6	0.343428	-1.72911	4.03906	-0.428097	0.668581	NA
RP11-63L7.5	0.343428	-1.72911	4.03906	-0.428097	0.668581	NA
RP11-646I6.3	0.343428	-1.72911	4.03906	-0.428097	0.668581	NA
RP11-68I3.10	0.343428	-1.72911	4.03906	-0.428097	0.668581	NA
RP11-696L21.2	0.343428	-1.72911	4.03906	-0.428097	0.668581	NA
RP11-745A24.3	0.343428	-1.72911	4.03906	-0.428097	0.668581	NA
RP11-755B10.3	0.343428	-1.72911	4.03906	-0.428097	0.668581	NA
RP4-594I10.3	0.343428	-1.72911	4.03906	-0.428097	0.668581	NA
RPL22P19	0.343428	-1.72911	4.03906	-0.428097	0.668581	NA
RPL7P11	0.343428	-1.72911	4.03906	-0.428097	0.668581	NA
RPSAP5	0.343428	-1.72911	4.03906	-0.428097	0.668581	NA
RPSAP75	0.343428	-1.72911	4.03906	-0.428097	0.668581	NA
RSPH6A	0.343428	-1.72911	4.03906	-0.428097	0.668581	NA
SCARNA7	0.343428	-1.72911	4.03906	-0.428097	0.668581	NA
SCOCP1	0.343428	-1.72911	4.03906	-0.428097	0.668581	NA
SNORD105B	0.343428	-1.72911	4.03906	-0.428097	0.668581	NA
SNRPGP5	0.343428	-1.72911	4.03906	-0.428097	0.668581	NA
SRD5A2	0.343428	-1.72911	4.03906	-0.428097	0.668581	NA
TXNP6	0.343428	-1.72911	4.03906	-0.428097	0.668581	NA
UPK1A-AS1	0.343428	-1.72911	4.03906	-0.428097	0.668581	NA
ZFYVE9P1	0.343428	-1.72911	4.03906	-0.428097	0.668581	NA
ALPI	8.86444	-1.7291	0.882975	-1.95826	0.0501991	NA
DRICH1	2.1844	-1.72891	1.80503	-0.95783	0.338148	NA
AC007327.6	0.326606	-1.72856	4.03893	-0.427976	0.668669	NA
AC011999.1	0.326606	-1.72856	4.03893	-0.427976	0.668669	NA
AC026188.1	0.326606	-1.72856	4.03893	-0.427976	0.668669	NA
AC092839.3	0.326606	-1.72856	4.03893	-0.427976	0.668669	NA
AC108868.5	0.326606	-1.72856	4.03893	-0.427976	0.668669	NA
AK3P2	0.326606	-1.72856	4.03893	-0.427976	0.668669	NA
AMBP	0.326606	-1.72856	4.03893	-0.427976	0.668669	NA
AQP12B	0.326606	-1.72856	4.03893	-0.427976	0.668669	NA
ARMC4P1	0.326606	-1.72856	4.03893	-0.427976	0.668669	NA
ATOH8	0.326606	-1.72856	4.03893	-0.427976	0.668669	NA
ATP8A2P1	0.326606	-1.72856	4.03893	-0.427976	0.668669	NA
BMS1P22	0.326606	-1.72856	4.03893	-0.427976	0.668669	NA
C3orf22	0.326606	-1.72856	4.03893	-0.427976	0.668669	NA
CACNA1E	0.326606	-1.72856	4.03893	-0.427976	0.668669	NA
CAPN13	0.326606	-1.72856	4.03893	-0.427976	0.668669	NA
CASC18	0.326606	-1.72856	4.03893	-0.427976	0.668669	NA
CLUHP6	0.326606	-1.72856	4.03893	-0.427976	0.668669	NA
COX6B1P5	0.326606	-1.72856	4.03893	-0.427976	0.668669	NA
CROCCP4	0.326606	-1.72856	4.03893	-0.427976	0.668669	NA
CTD-2521M24.11	0.326606	-1.72856	4.03893	-0.427976	0.668669	NA
CTD-2537I9.19	0.326606	-1.72856	4.03893	-0.427976	0.668669	NA
CTD-2644I21.1	0.326606	-1.72856	4.03893	-0.427976	0.668669	NA
DDT	0.326606	-1.72856	4.03893	-0.427976	0.668669	NA
DDX18P5	0.326606	-1.72856	4.03893	-0.427976	0.668669	NA
EIF4BP2	0.326606	-1.72856	4.03893	-0.427976	0.668669	NA
FAR2P1	0.326606	-1.72856	4.03893	-0.427976	0.668669	NA
GDF5	0.326606	-1.72856	4.03893	-0.427976	0.668669	NA
GOLGA6L3	0.326606	-1.72856	4.03893	-0.427976	0.668669	NA
HIST1H3PS1	0.326606	-1.72856	4.03893	-0.427976	0.668669	NA
HLA-DQB1-AS1	0.326606	-1.72856	4.03893	-0.427976	0.668669	NA
IGFL3	0.326606	-1.72856	4.03893	-0.427976	0.668669	NA
IGLV1-50	0.326606	-1.72856	4.03893	-0.427976	0.668669	NA
IL31	0.326606	-1.72856	4.03893	-0.427976	0.668669	NA
KB-208E9.1	0.326606	-1.72856	4.03893	-0.427976	0.668669	NA
KLHDC8A	0.326606	-1.72856	4.03893	-0.427976	0.668669	NA
KLK4	0.326606	-1.72856	4.03893	-0.427976	0.668669	NA
LA16c-407A10.3	0.326606	-1.72856	4.03893	-0.427976	0.668669	NA
MIR3174	0.326606	-1.72856	4.03893	-0.427976	0.668669	NA
MIR345	0.326606	-1.72856	4.03893	-0.427976	0.668669	NA
MIR4525	0.326606	-1.72856	4.03893	-0.427976	0.668669	NA
MIR455	0.326606	-1.72856	4.03893	-0.427976	0.668669	NA
MIR4795	0.326606	-1.72856	4.03893	-0.427976	0.668669	NA
MIR613	0.326606	-1.72856	4.03893	-0.427976	0.668669	NA
MIR7851	0.326606	-1.72856	4.03893	-0.427976	0.668669	NA
MUC19	0.326606	-1.72856	4.03893	-0.427976	0.668669	NA
NAP1L5	0.326606	-1.72856	4.03893	-0.427976	0.668669	NA
PPIAP32	0.326606	-1.72856	4.03893	-0.427976	0.668669	NA
PPP1R11P2	0.326606	-1.72856	4.03893	-0.427976	0.668669	NA
PSAPL1	0.326606	-1.72856	4.03893	-0.427976	0.668669	NA
RGS22	0.326606	-1.72856	4.03893	-0.427976	0.668669	NA
RN7SL168P	0.326606	-1.72856	4.03893	-0.427976	0.668669	NA
RN7SL36P	0.326606	-1.72856	4.03893	-0.427976	0.668669	NA
RNA5SP462	0.326606	-1.72856	4.03893	-0.427976	0.668669	NA
RNU6-1158P	0.326606	-1.72856	4.03893	-0.427976	0.668669	NA
RNU6-564P	0.326606	-1.72856	4.03893	-0.427976	0.668669	NA
RNU7-96P	0.326606	-1.72856	4.03893	-0.427976	0.668669	NA
RNY4P6	0.326606	-1.72856	4.03893	-0.427976	0.668669	NA
RP11-1084J3.3	0.326606	-1.72856	4.03893	-0.427976	0.668669	NA
RP11-1094M14.1	0.326606	-1.72856	4.03893	-0.427976	0.668669	NA
RP11-131L12.4	0.326606	-1.72856	4.03893	-0.427976	0.668669	NA
RP11-142A22.4	0.326606	-1.72856	4.03893	-0.427976	0.668669	NA
RP11-184B22.2	0.326606	-1.72856	4.03893	-0.427976	0.668669	NA
RP11-190A12.9	0.326606	-1.72856	4.03893	-0.427976	0.668669	NA
RP11-337A23.5	0.326606	-1.72856	4.03893	-0.427976	0.668669	NA
RP11-373D23.2	0.326606	-1.72856	4.03893	-0.427976	0.668669	NA
RP11-391A7.1	0.326606	-1.72856	4.03893	-0.427976	0.668669	NA
RP11-40E6.1	0.326606	-1.72856	4.03893	-0.427976	0.668669	NA
RP11-430C7.4	0.326606	-1.72856	4.03893	-0.427976	0.668669	NA
RP11-451O13.1	0.326606	-1.72856	4.03893	-0.427976	0.668669	NA
RP11-473P24.2	0.326606	-1.72856	4.03893	-0.427976	0.668669	NA
RP11-546M21.6	0.326606	-1.72856	4.03893	-0.427976	0.668669	NA
RP11-547D24.3	0.326606	-1.72856	4.03893	-0.427976	0.668669	NA
RP11-560A15.3	0.326606	-1.72856	4.03893	-0.427976	0.668669	NA
RP11-573G6.10	0.326606	-1.72856	4.03893	-0.427976	0.668669	NA
RP11-706O15.5	0.326606	-1.72856	4.03893	-0.427976	0.668669	NA
RP11-807C20.2	0.326606	-1.72856	4.03893	-0.427976	0.668669	NA
RP11-89F3.2	0.326606	-1.72856	4.03893	-0.427976	0.668669	NA
RP11-91J19.2	0.326606	-1.72856	4.03893	-0.427976	0.668669	NA
RP11-927P21.7	0.326606	-1.72856	4.03893	-0.427976	0.668669	NA
RP11-93O14.3	0.326606	-1.72856	4.03893	-0.427976	0.668669	NA
RP3-418A9.3	0.326606	-1.72856	4.03893	-0.427976	0.668669	NA
RPL17P11	0.326606	-1.72856	4.03893	-0.427976	0.668669	NA
RPL23AP23	0.326606	-1.72856	4.03893	-0.427976	0.668669	NA
RPL23AP40	0.326606	-1.72856	4.03893	-0.427976	0.668669	NA
SLC25A5P3	0.326606	-1.72856	4.03893	-0.427976	0.668669	NA
SMCO1	0.326606	-1.72856	4.03893	-0.427976	0.668669	NA
SNORA2	0.326606	-1.72856	4.03893	-0.427976	0.668669	NA
TPM3P1	0.326606	-1.72856	4.03893	-0.427976	0.668669	NA
VASN	0.326606	-1.72856	4.03893	-0.427976	0.668669	NA
XPNPEP2	0.326606	-1.72856	4.03893	-0.427976	0.668669	NA
AC007256.5	2.12026	-1.72595	1.79348	-0.962349	0.335874	NA
DIO3OS	2.3013	-1.72448	1.87394	-0.920243	0.357446	NA
AC005786.5	0.336	-1.72422	4.0379	-0.427009	0.669373	NA
AC099344.3	0.336	-1.72422	4.0379	-0.427009	0.669373	NA
AC138035.3	0.336	-1.72422	4.0379	-0.427009	0.669373	NA
AC139099.5	0.336	-1.72422	4.0379	-0.427009	0.669373	NA
ADH4	0.336	-1.72422	4.0379	-0.427009	0.669373	NA
AL049872.1	0.336	-1.72422	4.0379	-0.427009	0.669373	NA
ANTXR1	0.336	-1.72422	4.0379	-0.427009	0.669373	NA
C1orf195	0.336	-1.72422	4.0379	-0.427009	0.669373	NA
C2orf78	0.336	-1.72422	4.0379	-0.427009	0.669373	NA
CAPN6	0.336	-1.72422	4.0379	-0.427009	0.669373	NA
CCL22	0.336	-1.72422	4.0379	-0.427009	0.669373	NA
CFL1P3	0.336	-1.72422	4.0379	-0.427009	0.669373	NA
CSF3R	0.336	-1.72422	4.0379	-0.427009	0.669373	NA
CTA-243E7.4	0.336	-1.72422	4.0379	-0.427009	0.669373	NA
CTC-367J11.1	0.336	-1.72422	4.0379	-0.427009	0.669373	NA
CTC-370J7.1	0.336	-1.72422	4.0379	-0.427009	0.669373	NA
CTD-2303H24.2	0.336	-1.72422	4.0379	-0.427009	0.669373	NA
CTD-2560K21.6	0.336	-1.72422	4.0379	-0.427009	0.669373	NA
DOCK2	0.336	-1.72422	4.0379	-0.427009	0.669373	NA
ESRRB	0.336	-1.72422	4.0379	-0.427009	0.669373	NA
FAM3B	0.336	-1.72422	4.0379	-0.427009	0.669373	NA
FBXL7	0.336	-1.72422	4.0379	-0.427009	0.669373	NA
HAAO	0.336	-1.72422	4.0379	-0.427009	0.669373	NA
HIF1AP1	0.336	-1.72422	4.0379	-0.427009	0.669373	NA
HOXA10-HOXA9	0.336	-1.72422	4.0379	-0.427009	0.669373	NA
HSPE1-MOB4	0.336	-1.72422	4.0379	-0.427009	0.669373	NA
LEMD1-AS1	0.336	-1.72422	4.0379	-0.427009	0.669373	NA
LINC00113	0.336	-1.72422	4.0379	-0.427009	0.669373	NA
LINC00504	0.336	-1.72422	4.0379	-0.427009	0.669373	NA
LLNLR-268E12.1	0.336	-1.72422	4.0379	-0.427009	0.669373	NA
MIR4466	0.336	-1.72422	4.0379	-0.427009	0.669373	NA
MYLK-AS2	0.336	-1.72422	4.0379	-0.427009	0.669373	NA
NENFP1	0.336	-1.72422	4.0379	-0.427009	0.669373	NA
NOL4	0.336	-1.72422	4.0379	-0.427009	0.669373	NA
NPIPA3	0.336	-1.72422	4.0379	-0.427009	0.669373	NA
OR2D2	0.336	-1.72422	4.0379	-0.427009	0.669373	NA
PCDHB5	0.336	-1.72422	4.0379	-0.427009	0.669373	NA
PLA2G2F	0.336	-1.72422	4.0379	-0.427009	0.669373	NA
PRKX-AS1	0.336	-1.72422	4.0379	-0.427009	0.669373	NA
RN7SL558P	0.336	-1.72422	4.0379	-0.427009	0.669373	NA
RNU4ATAC12P	0.336	-1.72422	4.0379	-0.427009	0.669373	NA
RP11-1055B8.3	0.336	-1.72422	4.0379	-0.427009	0.669373	NA
RP11-120K19.4	0.336	-1.72422	4.0379	-0.427009	0.669373	NA
RP11-141O11.2	0.336	-1.72422	4.0379	-0.427009	0.669373	NA
RP11-157E21.1	0.336	-1.72422	4.0379	-0.427009	0.669373	NA
RP11-164O23.8	0.336	-1.72422	4.0379	-0.427009	0.669373	NA
RP11-169K17.3	0.336	-1.72422	4.0379	-0.427009	0.669373	NA
RP11-24C3.2	0.336	-1.72422	4.0379	-0.427009	0.669373	NA
RP11-288G3.4	0.336	-1.72422	4.0379	-0.427009	0.669373	NA
RP11-292E2.1	0.336	-1.72422	4.0379	-0.427009	0.669373	NA
RP11-354E23.4	0.336	-1.72422	4.0379	-0.427009	0.669373	NA
RP11-386I8.6	0.336	-1.72422	4.0379	-0.427009	0.669373	NA
RP11-3B12.4	0.336	-1.72422	4.0379	-0.427009	0.669373	NA
RP11-417N10.5	0.336	-1.72422	4.0379	-0.427009	0.669373	NA
RP11-486M23.2	0.336	-1.72422	4.0379	-0.427009	0.669373	NA
RP11-533O20.2	0.336	-1.72422	4.0379	-0.427009	0.669373	NA
RP11-66B24.3	0.336	-1.72422	4.0379	-0.427009	0.669373	NA
RP11-69I8.2	0.336	-1.72422	4.0379	-0.427009	0.669373	NA
RP11-718B12.5	0.336	-1.72422	4.0379	-0.427009	0.669373	NA
RP11-90D4.3	0.336	-1.72422	4.0379	-0.427009	0.669373	NA
RP6-99M1.3	0.336	-1.72422	4.0379	-0.427009	0.669373	NA
RPL36AP41	0.336	-1.72422	4.0379	-0.427009	0.669373	NA
RPL7P60	0.336	-1.72422	4.0379	-0.427009	0.669373	NA
RSL24D1P11	0.336	-1.72422	4.0379	-0.427009	0.669373	NA
SEPHS1P6	0.336	-1.72422	4.0379	-0.427009	0.669373	NA
SERPINC1	0.336	-1.72422	4.0379	-0.427009	0.669373	NA
SFTPA2	0.336	-1.72422	4.0379	-0.427009	0.669373	NA
SLC27A2	0.336	-1.72422	4.0379	-0.427009	0.669373	NA
SLC4A1	0.336	-1.72422	4.0379	-0.427009	0.669373	NA
SNCAIP	0.336	-1.72422	4.0379	-0.427009	0.669373	NA
SNORA58	0.336	-1.72422	4.0379	-0.427009	0.669373	NA
SSTR3	0.336	-1.72422	4.0379	-0.427009	0.669373	NA
TDRD6	0.336	-1.72422	4.0379	-0.427009	0.669373	NA
UBE2Q2P12	0.336	-1.72422	4.0379	-0.427009	0.669373	NA
VN1R110P	0.336	-1.72422	4.0379	-0.427009	0.669373	NA
XRCC6P1	0.336	-1.72422	4.0379	-0.427009	0.669373	NA
ZDHHC15	0.336	-1.72422	4.0379	-0.427009	0.669373	NA
PPP4R4	1.05847	-1.7236	3.12067	-0.552318	0.58073	NA
ANP32B	1629.56	-1.72293	0.150312	-11.4623	2.03996e-30	8.69023e-27
NEURL1B	18.1715	-1.72265	0.64438	-2.67335	0.00750982	NA
RP11-394B2.1	4.21261	-1.72189	1.25833	-1.36839	0.171191	NA
HERC2P7	1.7999	-1.71918	1.93353	-0.88914	0.373928	NA
MTCO3P29	1.34578	-1.71747	2.18116	-0.787412	0.431041	NA
CYP3A4	3.59777	-1.71722	1.46534	-1.17189	0.241241	NA
FFAR1	1.9798	-1.71608	1.87548	-0.915009	0.360187	NA
RPLP1P6	5.14343	-1.71467	1.16437	-1.47262	0.140855	NA
PLA2G10	1.37883	-1.71449	2.4399	-0.702691	0.482248	NA
EVL	3.75098	-1.71418	1.49293	-1.14819	0.250888	NA
NSG1	2.84234	-1.71245	1.50744	-1.136	0.255958	NA
CTD-2318O12.1	24.8949	-1.71214	0.568764	-3.01028	0.00261007	NA
HYI-AS1	2.33957	-1.7108	1.69296	-1.01054	0.312236	NA
RP11-12J10.4	2.8721	-1.70715	1.50271	-1.13604	0.255939	NA
UBXN10-AS1	2.33267	-1.70378	1.67216	-1.01891	0.308247	NA
TTC9B	1.70603	-1.70353	2.0983	-0.811859	0.416872	NA
FGF1	2.39141	-1.70287	1.72112	-0.989398	0.322468	NA
RP11-9N20.3	0.993203	-1.70033	2.79142	-0.609125	0.542441	NA
MRPS17P1	1.01346	-1.69549	2.77131	-0.6118	0.54067	NA
AC073109.2	0.661622	-1.69271	3.00285	-0.563702	0.572957	NA
AC107079.1	0.661622	-1.69271	3.00285	-0.563702	0.572957	NA
BNIP3P42	0.661622	-1.69271	3.00285	-0.563702	0.572957	NA
CERS1	0.661622	-1.69271	3.00285	-0.563702	0.572957	NA
CTB-134H23.3	0.661622	-1.69271	3.00285	-0.563702	0.572957	NA
KCNJ13	0.661622	-1.69271	3.00285	-0.563702	0.572957	NA
KCTD9P5	0.661622	-1.69271	3.00285	-0.563702	0.572957	NA
MIR5693	0.661622	-1.69271	3.00285	-0.563702	0.572957	NA
NAP1L1P1	0.661622	-1.69271	3.00285	-0.563702	0.572957	NA
PPT2-EGFL8	0.661622	-1.69271	3.00285	-0.563702	0.572957	NA
RASAL3	0.661622	-1.69271	3.00285	-0.563702	0.572957	NA
RP11-386G11.8	0.661622	-1.69271	3.00285	-0.563702	0.572957	NA
RP11-386I14.3	0.661622	-1.69271	3.00285	-0.563702	0.572957	NA
RP11-709A23.1	0.661622	-1.69271	3.00285	-0.563702	0.572957	NA
UTS2R	0.661622	-1.69271	3.00285	-0.563702	0.572957	NA
AC092171.2	8.54689	-1.69187	0.893309	-1.89393	0.0582342	NA
RP5-858L17.1	2.65107	-1.69099	1.52691	-1.10746	0.268096	NA
CYP3A43	0.676727	-1.69061	2.97857	-0.56759	0.570314	NA
CYP4F10P	0.676727	-1.69061	2.97857	-0.56759	0.570314	NA
EXD1	0.676727	-1.69061	2.97857	-0.56759	0.570314	NA
HUS1B	0.676727	-1.69061	2.97857	-0.56759	0.570314	NA
MLLT10P1	0.676727	-1.69061	2.97857	-0.56759	0.570314	NA
RP11-1137G4.4	0.676727	-1.69061	2.97857	-0.56759	0.570314	NA
RP11-139F4.2	0.676727	-1.69061	2.97857	-0.56759	0.570314	NA
RP11-521L9.2	0.676727	-1.69061	2.97857	-0.56759	0.570314	NA
RP11-544M22.3	0.676727	-1.69061	2.97857	-0.56759	0.570314	NA
RP11-83B20.2	0.676727	-1.69061	2.97857	-0.56759	0.570314	NA
SPI1	0.676727	-1.69061	2.97857	-0.56759	0.570314	NA
TUBA3FP	0.676727	-1.69061	2.97857	-0.56759	0.570314	NA
ZP1	0.676727	-1.69061	2.97857	-0.56759	0.570314	NA
PADI1	1451.36	-1.69038	0.166908	-10.1276	4.166e-24	5.91572e-21
ODF3L1	1.3203	-1.68807	2.47597	-0.681779	0.495379	NA
RP11-778J16.2	2.17722	-1.68768	1.92322	-0.877527	0.380201	NA
BMPR1B	0.65636	-1.68653	3.00867	-0.560556	0.5751	NA
CTD-2200P10.1	0.65636	-1.68653	3.00867	-0.560556	0.5751	NA
CTD-3037G24.3	0.65636	-1.68653	3.00867	-0.560556	0.5751	NA
DNAJB5-AS1	0.65636	-1.68653	3.00867	-0.560556	0.5751	NA
FOXE3	0.65636	-1.68653	3.00867	-0.560556	0.5751	NA
GS1-279B7.1	0.65636	-1.68653	3.00867	-0.560556	0.5751	NA
HIST1H1B	0.65636	-1.68653	3.00867	-0.560556	0.5751	NA
MIR941-4	0.65636	-1.68653	3.00867	-0.560556	0.5751	NA
RP11-154D17.1	0.65636	-1.68653	3.00867	-0.560556	0.5751	NA
RP11-394B2.7	0.65636	-1.68653	3.00867	-0.560556	0.5751	NA
RP11-501C14.9	0.65636	-1.68653	3.00867	-0.560556	0.5751	NA
RP11-529K1.3	0.65636	-1.68653	3.00867	-0.560556	0.5751	NA
RP11-672A2.5	0.65636	-1.68653	3.00867	-0.560556	0.5751	NA
SCARA5	0.65636	-1.68653	3.00867	-0.560556	0.5751	NA
YBX1P6	0.65636	-1.68653	3.00867	-0.560556	0.5751	NA
ZSCAN10	0.65636	-1.68653	3.00867	-0.560556	0.5751	NA
AC007880.1	1.30859	-1.68413	2.16531	-0.777777	0.436701	NA
RP11-47A17.2	1.30859	-1.68413	2.16531	-0.777777	0.436701	NA
RP11-513G11.2	1.30859	-1.68413	2.16531	-0.777777	0.436701	NA
RPS26P31	1.30859	-1.68413	2.16531	-0.777777	0.436701	NA
LDLRAD4-AS1	1.34051	-1.68397	2.1489	-0.783642	0.43325	NA
YBX2	19.5358	-1.67944	0.628691	-2.67133	0.00755517	NA
RP11-834C11.15	1.87147	-1.67797	2.03022	-0.826494	0.408524	NA
WDR45BP1	4.49741	-1.6769	1.21268	-1.3828	0.166726	NA
EBF3	1.33092	-1.67641	2.15655	-0.777357	0.436948	NA
RPS6KA2-AS1	2.90782	-1.67536	1.55625	-1.07654	0.281685	NA
AC073957.15	2.43029	-1.67028	1.84725	-0.904196	0.365892	NA
GFAP	5.41436	-1.66962	1.12167	-1.48851	0.136616	NA
AC073635.5	2.63951	-1.6691	1.53219	-1.08935	0.275999	NA
RP11-83B20.3	20.301	-1.66761	0.593675	-2.80897	0.0049701	NA
LRRC4	1.49814	-1.66431	2.09867	-0.793029	0.427761	NA
CTD-3001H11.2	4.54007	-1.6636	1.27301	-1.30683	0.191272	NA
RP11-320G24.1	9.28482	-1.66117	0.936803	-1.77323	0.0761899	NA
RNA5SP310	0.882055	-1.66028	3.36677	-0.493138	0.621915	NA
DECR2	0.961864	-1.65856	2.81925	-0.588297	0.556333	NA
RP1-168P16.2	1.00806	-1.65777	2.77253	-0.597927	0.549888	NA
KIRREL-IT1	2.53891	-1.65746	1.6667	-0.994458	0.32	NA
TAP1	1.47147	-1.65711	2.24864	-0.736941	0.461158	NA
SHISA7	2.77032	-1.65653	1.57335	-1.05286	0.292403	NA
HIST1H2BF	2.79674	-1.65596	1.56236	-1.0599	0.289188	NA
CCND1	6314.82	-1.65546	0.140747	-11.7619	6.1316e-32	3.9181e-28
C19orf38	3.31624	-1.65514	1.37545	-1.20334	0.228845	NA
LINC01393	0.797943	-1.65271	3.50911	-0.470977	0.637657	NA
MUC5B	300.618	-1.65213	0.235466	-7.01646	2.27568e-12	5.59292e-10
CABP1	55.8796	-1.65178	0.380646	-4.33942	1.42857e-05	0.000432634
RP11-1348G14.6	1.20242	-1.64888	2.56546	-0.642725	0.520403	NA
RP5-836N17.4	1.14806	-1.64702	2.60915	-0.631248	0.527879	NA
DUSP7	2221.41	-1.64405	0.180669	-9.09979	9.05086e-20	7.71133e-17
ELDR	3.53982	-1.6439	1.35871	-1.2099	0.226318	NA
RNA5SP312	1.84865	-1.6432	1.91389	-0.858564	0.390581	NA
SEC61B	493.776	-1.64292	0.213284	-7.70299	1.32918e-14	5.47966e-12
NFATC2	450.283	-1.64274	0.179645	-9.14434	5.99964e-20	5.89811e-17
CRYGN	1.80674	-1.64237	1.92927	-0.85129	0.394608	NA
WNT4	34.2657	-1.64235	0.468043	-3.50896	0.000449859	0.00653158
THAP5P1	0.995508	-1.64211	2.78386	-0.589866	0.55528	NA
PSCA	120.931	-1.64209	0.279158	-5.88231	4.04583e-09	4.2732e-07
RP1-78B3.1	2.67906	-1.64022	1.62757	-1.00778	0.313561	NA
MIR3944	2.3407	-1.63918	1.68793	-0.971122	0.331488	NA
RP13-714J12.1	2.77263	-1.63425	1.61325	-1.01302	0.311051	NA
AC093724.2	0.860566	-1.63398	2.88792	-0.5658	0.57153	NA
CTA-929C8.6	0.860566	-1.63398	2.88792	-0.5658	0.57153	NA
GPR75-ASB3	0.860566	-1.63398	2.88792	-0.5658	0.57153	NA
SIRPB1	0.860566	-1.63398	2.88792	-0.5658	0.57153	NA
AC002543.2	0.811817	-1.6333	2.95091	-0.553491	0.579927	NA
AC114755.7	0.811817	-1.6333	2.95091	-0.553491	0.579927	NA
GATA5	0.811817	-1.6333	2.95091	-0.553491	0.579927	NA
PHBP5	0.811817	-1.6333	2.95091	-0.553491	0.579927	NA
LGI4	16.0422	-1.63237	0.665673	-2.45222	0.0141979	NA
CTD-2007H13.1	2.12597	-1.63181	1.78287	-0.915272	0.360049	NA
PINLYP	1.63091	-1.63145	1.97127	-0.827609	0.407892	NA
LLNLR-276H7.1	0.840199	-1.63075	2.90912	-0.560564	0.575095	NA
RP1-37C10.3	0.840199	-1.63075	2.90912	-0.560564	0.575095	NA
AC144836.1	0.806555	-1.62941	2.95338	-0.551709	0.581148	NA
RP11-45M22.5	0.806555	-1.62941	2.95338	-0.551709	0.581148	NA
RP11-66N24.7	0.806555	-1.62941	2.95338	-0.551709	0.581148	NA
UNGP3	0.806555	-1.62941	2.95338	-0.551709	0.581148	NA
AL109767.1	1.67337	-1.62836	1.96005	-0.830773	0.406102	NA
CYP2C9	0.830605	-1.62439	2.92307	-0.555715	0.578406	NA
RP11-328C8.4	0.830605	-1.62439	2.92307	-0.555715	0.578406	NA
RP11-950C14.7	0.830605	-1.62439	2.92307	-0.555715	0.578406	NA
RP11-197P3.5	0.845709	-1.62394	2.9031	-0.559383	0.5759	NA
TFF2	104.318	-1.62393	0.302089	-5.37568	7.62955e-08	5.27058e-06
RP11-1415C14.4	1.79897	-1.62332	2.09375	-0.775318	0.438152	NA
FOXM1	968.535	-1.62271	0.1875	-8.65444	4.95325e-18	3.51681e-15
RP11-135A1.2	1.63834	-1.62235	1.96926	-0.823837	0.410032	NA
AFAP1L1	25.662	-1.62079	0.601226	-2.6958	0.00702192	NA
COL20A1	3.86176	-1.61878	1.28736	-1.25745	0.208592	NA
AC067959.1	1.04637	-1.61556	2.68511	-0.601672	0.547392	NA
ATP5G1P5	0.981	-1.61552	2.74605	-0.588307	0.556326	NA
LTC4S	0.981	-1.61552	2.74605	-0.588307	0.556326	NA
RN7SKP80	6.20968	-1.61527	1.04435	-1.54668	0.12194	NA
RP11-43P8.2	2.14918	-1.61284	1.7768	-0.907721	0.364025	NA
HTRA4	1.29393	-1.61241	2.43897	-0.661102	0.508547	NA
HLA-C	3.32765	-1.61008	1.47966	-1.08814	0.276532	NA
LINC00311	1.03894	-1.60981	2.6906	-0.598308	0.549635	NA
LARGE-AS1	0.97672	-1.60899	2.56207	-0.628006	0.53	NA
RP11-120K24.3	0.97672	-1.60899	2.56207	-0.628006	0.53	NA
AC011997.1	1.443	-1.60828	2.22729	-0.722078	0.470246	NA
OR10AD1	1.443	-1.60828	2.22729	-0.722078	0.470246	NA
CORO1A	186.416	-1.60776	0.281039	-5.72075	1.06055e-08	9.34751e-07
RP1-5O6.5	1.653	-1.60745	1.97325	-0.814621	0.415289	NA
GRIP2	45.291	-1.60722	0.430752	-3.73119	0.000190578	0.00337806
RP11-22B23.2	0.973371	-1.60678	2.75505	-0.583213	0.55975	NA
Z69720.2	0.973371	-1.60678	2.75505	-0.583213	0.55975	NA
AC006159.5	1.02685	-1.604	2.52116	-0.636213	0.524638	NA
LA16c-390E6.3	1.02685	-1.604	2.52116	-0.636213	0.524638	NA
RP11-15A1.4	1.02685	-1.604	2.52116	-0.636213	0.524638	NA
RP11-314A20.2	1.02685	-1.604	2.52116	-0.636213	0.524638	NA
RP11-569G9.7	1.30839	-1.60033	2.43187	-0.658063	0.510497	NA
RASA4B	5.40211	-1.60004	1.14036	-1.4031	0.160586	NA
LINC01105	1.79621	-1.59611	1.92691	-0.828326	0.407486	NA
RP11-567F11.1	1.79621	-1.59611	1.92691	-0.828326	0.407486	NA
GP5	0.705644	-1.59596	3.70106	-0.431216	0.666311	NA
CDC42EP5	1.98531	-1.59331	1.73849	-0.916487	0.359412	NA
HBB	0.638355	-1.59323	3.86051	-0.4127	0.679826	NA
RP1-265C24.8	0.638355	-1.59323	3.86051	-0.4127	0.679826	NA
RPL35P2	0.638355	-1.59323	3.86051	-0.4127	0.679826	NA
SH2D4B	2.01153	-1.5929	1.73165	-0.919871	0.35764	NA
SERPINA5	4.8519	-1.5921	1.16885	-1.36211	0.173163	NA
AC010883.5	6.72865	-1.59125	0.993118	-1.60228	0.109094	NA
TMEM45A	1.67908	-1.58853	1.96208	-0.809615	0.418162	NA
NWD2	1.96461	-1.58581	2.00057	-0.79268	0.427964	NA
CSPG4P13	2.17309	-1.58202	1.71043	-0.924928	0.355004	NA
BEST2	0.669051	-1.58191	3.22586	-0.490385	0.623862	NA
HIST1H4A	0.669051	-1.58191	3.22586	-0.490385	0.623862	NA
PRSS48	0.669051	-1.58191	3.22586	-0.490385	0.623862	NA
RP11-268P4.4	0.669051	-1.58191	3.22586	-0.490385	0.623862	NA
RP11-270M14.4	0.669051	-1.58191	3.22586	-0.490385	0.623862	NA
RP11-326C3.10	0.669051	-1.58191	3.22586	-0.490385	0.623862	NA
RP11-326C3.4	0.669051	-1.58191	3.22586	-0.490385	0.623862	NA
RP5-907D15.4	0.669051	-1.58191	3.22586	-0.490385	0.623862	NA
UBBP1	0.669051	-1.58191	3.22586	-0.490385	0.623862	NA
FAM19A3	18.8119	-1.58152	0.750395	-2.10758	0.035067	NA
RP11-30K9.1	1.19116	-1.58076	2.41695	-0.654031	0.513092	NA
XIRP1	1.19116	-1.58076	2.41695	-0.654031	0.513092	NA
TSPEAR	6.04853	-1.57883	1.12531	-1.40302	0.16061	NA
BAK1P2	0.667333	-1.57763	3.229	-0.488581	0.625138	NA
DKFZp779M0652	0.667333	-1.57763	3.229	-0.488581	0.625138	NA
FLJ27354	0.667333	-1.57763	3.229	-0.488581	0.625138	NA
KARSP2	0.667333	-1.57763	3.229	-0.488581	0.625138	NA
LINC00535	0.667333	-1.57763	3.229	-0.488581	0.625138	NA
MIR4440	0.667333	-1.57763	3.229	-0.488581	0.625138	NA
RNU4-78P	0.667333	-1.57763	3.229	-0.488581	0.625138	NA
RP11-430G17.3	0.667333	-1.57763	3.229	-0.488581	0.625138	NA
RP11-567E21.3	0.667333	-1.57763	3.229	-0.488581	0.625138	NA
RP11-62H7.2	0.667333	-1.57763	3.229	-0.488581	0.625138	NA
RP11-712L6.7	0.667333	-1.57763	3.229	-0.488581	0.625138	NA
RP11-90L20.2	0.667333	-1.57763	3.229	-0.488581	0.625138	NA
RP11-370A5.1	1.026	-1.57634	2.72298	-0.578902	0.562655	NA
SPANXB1	1.026	-1.57634	2.72298	-0.578902	0.562655	NA
ALDOB	0.678445	-1.57514	3.20762	-0.491062	0.623383	NA
HIF1A-AS2	0.678445	-1.57514	3.20762	-0.491062	0.623383	NA
PTPN2P2	0.678445	-1.57514	3.20762	-0.491062	0.623383	NA
RP11-11N5.3	0.678445	-1.57514	3.20762	-0.491062	0.623383	NA
RP11-174O3.1	0.678445	-1.57514	3.20762	-0.491062	0.623383	NA
RP11-244E17.1	0.678445	-1.57514	3.20762	-0.491062	0.623383	NA
RP11-697H10.1	0.678445	-1.57514	3.20762	-0.491062	0.623383	NA
RP4-734C18.1	0.678445	-1.57514	3.20762	-0.491062	0.623383	NA
RP4-738P15.1	0.678445	-1.57514	3.20762	-0.491062	0.623383	NA
SCGB2A1	0.678445	-1.57514	3.20762	-0.491062	0.623383	NA
RN7SKP30	1.02384	-1.5747	2.72639	-0.577576	0.56355	NA
MATK	11.6581	-1.57414	0.757987	-2.07673	0.0378261	NA
LRRC75A	119.631	-1.57395	0.27113	-5.80514	6.43133e-09	6.27423e-07
EPHX3	1.12264	-1.57299	2.46023	-0.639365	0.522586	NA
OR7E36P	1.12264	-1.57299	2.46023	-0.639365	0.522586	NA
RP11-331F4.4	5.32143	-1.57244	1.17941	-1.33324	0.182453	NA
AC110926.4	0.659904	-1.57235	3.24047	-0.485225	0.627517	NA
GRM8	0.659904	-1.57235	3.24047	-0.485225	0.627517	NA
MTCO1P40	0.659904	-1.57235	3.24047	-0.485225	0.627517	NA
RP11-20G13.3	0.659904	-1.57235	3.24047	-0.485225	0.627517	NA
AC091729.7	6.88785	-1.57171	0.973964	-1.61372	0.106588	NA
AC021106.1	1.47954	-1.57088	2.21541	-0.709068	0.478282	NA
MIR4479	10.5369	-1.5678	0.797297	-1.96639	0.0492531	NA
OPRD1	2.02393	-1.56643	1.81446	-0.863302	0.387972	NA
PIGR	3.36887	-1.56459	1.38716	-1.12791	0.259358	NA
PGAM1P11	1.4789	-1.56403	2.41291	-0.64819	0.516862	NA
RP13-638C3.3	5.44361	-1.56398	1.13165	-1.38204	0.16696	NA
RAB42	3.94834	-1.56336	1.2633	-1.23753	0.215892	NA
PRSS41	4.77988	-1.56223	1.16377	-1.34239	0.179469	NA
HADHAP1	2.41848	-1.56008	1.68068	-0.928242	0.353282	NA
RP11-983P16.2	3.11818	-1.55989	1.69403	-0.920814	0.357148	NA
GPAA1P2	0.668068	-1.5594	3.78494	-0.412003	0.680338	NA
WFIKKN1	31.2213	-1.55815	0.497976	-3.12898	0.00175417	0.0178349
HOXC13	15.4282	-1.55687	0.687835	-2.26344	0.0236088	NA
PLA2G4E	2.28103	-1.55592	1.73268	-0.897983	0.369194	NA
ADORA2A-AS1	2.17998	-1.55399	1.73659	-0.89485	0.370867	NA
PPARGC1A	1.82381	-1.55361	1.9051	-0.815497	0.414788	NA
TMEM86A	10.8971	-1.55351	0.80781	-1.92311	0.0544658	NA
MGC45922	1.61837	-1.55025	2.08663	-0.742945	0.457515	NA
IGSF23	2.17368	-1.54704	1.73726	-0.890505	0.373195	NA
SUSD2	18.7015	-1.54612	0.607699	-2.54422	0.0109522	NA
PKMP4	1.29801	-1.54554	2.30423	-0.670739	0.502387	NA
LINC00565	3.58037	-1.5447	1.42839	-1.08143	0.279507	NA
RP3-469D22.1	13.2231	-1.5442	0.785961	-1.96473	0.0494452	NA
RP11-981G7.1	3.60497	-1.54414	1.41793	-1.089	0.276152	NA
NRGN	66.9895	-1.54388	0.360305	-4.28492	1.82804e-05	0.000533388
FLJ31356	3.91838	-1.54385	1.29524	-1.19194	0.233284	NA
COX6B2	57.8006	-1.54284	0.377488	-4.08713	4.36746e-05	0.00108381
KRT8P39	8.953	-1.53975	0.857814	-1.79497	0.0726587	NA
CATIP	0.648932	-1.53955	3.26134	-0.47206	0.636884	NA
CTC-479C5.11	0.648932	-1.53955	3.26134	-0.47206	0.636884	NA
KB-1396H2.2	0.648932	-1.53955	3.26134	-0.47206	0.636884	NA
MIR3127	0.648932	-1.53955	3.26134	-0.47206	0.636884	NA
RP11-146D12.2	0.648932	-1.53955	3.26134	-0.47206	0.636884	NA
RP11-778D9.13	0.648932	-1.53955	3.26134	-0.47206	0.636884	NA
TNPO1P2	0.648932	-1.53955	3.26134	-0.47206	0.636884	NA
ZNF385B	0.648932	-1.53955	3.26134	-0.47206	0.636884	NA
RP3-461P17.9	1.16194	-1.53874	2.28762	-0.672635	0.501179	NA
AL135745.1	0.665754	-1.53833	3.23081	-0.476145	0.633971	NA
AP003774.1	0.665754	-1.53833	3.23081	-0.476145	0.633971	NA
COX6CP2	0.665754	-1.53833	3.23081	-0.476145	0.633971	NA
GOLGA8UP	0.665754	-1.53833	3.23081	-0.476145	0.633971	NA
LRRC70	0.665754	-1.53833	3.23081	-0.476145	0.633971	NA
RP13-565O16.2	0.665754	-1.53833	3.23081	-0.476145	0.633971	NA
AC018878.3	0.478766	-1.53675	4.03458	-0.380893	0.703282	NA
CRYBA1	0.478766	-1.53675	4.03458	-0.380893	0.703282	NA
DPPA5P4	0.478766	-1.53675	4.03458	-0.380893	0.703282	NA
EIF1P6	0.478766	-1.53675	4.03458	-0.380893	0.703282	NA
MIR153-2	0.478766	-1.53675	4.03458	-0.380893	0.703282	NA
PPIAP16	0.478766	-1.53675	4.03458	-0.380893	0.703282	NA
RN7SKP266	0.478766	-1.53675	4.03458	-0.380893	0.703282	NA
RPSAP13	0.478766	-1.53675	4.03458	-0.380893	0.703282	NA
U4atac	0.478766	-1.53675	4.03458	-0.380893	0.703282	NA
EVX1-AS	2.90369	-1.53657	1.55428	-0.988602	0.322858	NA
XXyac-YM21GA2.7	11.1091	-1.53645	0.795792	-1.93071	0.0535187	NA
RNU6-48P	2.52124	-1.53614	1.56001	-0.9847	0.324771	NA
OR2A1	1.15097	-1.53409	2.28982	-0.669963	0.502882	NA
AF131215.3	1.16607	-1.53322	2.28012	-0.672429	0.501311	NA
RP11-800A18.3	1.62349	-1.53303	1.99905	-0.76688	0.443153	NA
SUN3	33.5062	-1.53262	0.487002	-3.14705	0.00164925	0.0170944
AC145123.2	0.529233	-1.53261	4.03396	-0.379928	0.703999	NA
C3orf80	0.529233	-1.53261	4.03396	-0.379928	0.703999	NA
EIF4EP5	0.529233	-1.53261	4.03396	-0.379928	0.703999	NA
KEL	0.529233	-1.53261	4.03396	-0.379928	0.703999	NA
KRT38	0.529233	-1.53261	4.03396	-0.379928	0.703999	NA
LINC00937	0.529233	-1.53261	4.03396	-0.379928	0.703999	NA
NPR3	0.529233	-1.53261	4.03396	-0.379928	0.703999	NA
PGAM1P7	0.529233	-1.53261	4.03396	-0.379928	0.703999	NA
RNU1-129P	0.529233	-1.53261	4.03396	-0.379928	0.703999	NA
RP11-123K3.9	0.529233	-1.53261	4.03396	-0.379928	0.703999	NA
RP11-15E1.5	0.529233	-1.53261	4.03396	-0.379928	0.703999	NA
RP11-296A18.5	1.29373	-1.53244	2.19932	-0.69678	0.485941	NA
RP11-182L21.5	1.3593	-1.53234	2.1663	-0.707353	0.479347	NA
AP000266.7	1.36457	-1.53223	2.16746	-0.706925	0.479613	NA
NTN3	9.00209	-1.53192	0.857334	-1.78684	0.0739636	NA
SEC1P	11.5781	-1.52908	0.77991	-1.96058	0.0499282	NA
RASGRF1	10.3097	-1.52766	0.813392	-1.87814	0.0603626	NA
SIPA1L2	3.94466	-1.51924	1.30948	-1.16018	0.245974	NA
UBE2CP1	2.19075	-1.51871	1.76267	-0.861597	0.388909	NA
BATF3	1.99274	-1.51806	1.74625	-0.86933	0.384667	NA
MIR6814	1.9587	-1.5175	1.83966	-0.824883	0.409438	NA
TNKS2-AS1	2.07938	-1.51691	2.02516	-0.749036	0.453835	NA
NID1	2321.42	-1.51652	0.212792	-7.12677	1.02755e-12	3.05398e-10
GHRL	4.86937	-1.51645	1.16328	-1.3036	0.19237	NA
OR8R1P	20.329	-1.51638	0.60175	-2.51995	0.0117373	NA
NEURL3	46.3797	-1.51611	0.399725	-3.7929	0.000148901	0.00281087
TBXAS1	19.4281	-1.51494	0.642043	-2.35955	0.0182969	NA
RP11-806L2.2	2.61	-1.51402	1.55511	-0.973576	0.330267	NA
RP11-347C18.5	2.30975	-1.51381	1.72862	-0.875735	0.381174	NA
CLCNKA	3.15114	-1.51132	1.4088	-1.07277	0.283376	NA
RP11-251G23.2	4.04118	-1.51094	1.33836	-1.12895	0.258921	NA
PRSS33	13.814	-1.51005	0.69758	-2.1647	0.0304108	NA
RP11-626G11.1	5.21644	-1.50781	1.14479	-1.31711	0.1878	NA
PTPRVP	9.54118	-1.50713	0.846421	-1.78059	0.0749801	NA
RP11-296L22.7	2.17643	-1.50668	1.76872	-0.851852	0.394296	NA
NYNRIN	312.859	-1.50487	0.209928	-7.1685	7.58231e-13	2.30719e-10
SLC5A2	7.70066	-1.50312	0.99729	-1.50721	0.131758	NA
CTC-548K16.1	6.97788	-1.50292	1.06592	-1.40998	0.158546	NA
FBXL16	163.905	-1.50118	0.250626	-5.98975	2.10169e-09	2.48699e-07
SLC51B	7.9507	-1.50115	0.947714	-1.58397	0.1132	NA
ABCA8	0.501051	-1.50081	4.02941	-0.372464	0.709548	NA
AC008810.1	0.501051	-1.50081	4.02941	-0.372464	0.709548	NA
AC064874.1	0.501051	-1.50081	4.02941	-0.372464	0.709548	NA
CCDC36	0.501051	-1.50081	4.02941	-0.372464	0.709548	NA
FUNDC2P2	0.501051	-1.50081	4.02941	-0.372464	0.709548	NA
FXYD2	0.501051	-1.50081	4.02941	-0.372464	0.709548	NA
HCAR3	0.501051	-1.50081	4.02941	-0.372464	0.709548	NA
MIR6087	0.501051	-1.50081	4.02941	-0.372464	0.709548	NA
RP11-820I16.3	0.501051	-1.50081	4.02941	-0.372464	0.709548	NA
TTC24	0.501051	-1.50081	4.02941	-0.372464	0.709548	NA
MGAT5B	76.3283	-1.50075	0.333947	-4.49399	6.99007e-06	0.000246777
RP11-848P1.5	7.1626	-1.50021	0.959462	-1.56359	0.117914	NA
FHOD3	37.7836	-1.49967	0.438694	-3.41848	0.00062972	0.00832247
GRID1-AS1	2.70961	-1.49894	1.59733	-0.938402	0.348038	NA
MIR6859-4	3.6571	-1.49851	1.31548	-1.13913	0.254649	NA
AC084082.3	0.828887	-1.49507	2.95683	-0.505633	0.613114	NA
MIR1302-5	0.828887	-1.49507	2.95683	-0.505633	0.613114	NA
RP11-6B19.1	0.828887	-1.49507	2.95683	-0.505633	0.613114	NA
CCDC74A	111.937	-1.49392	0.275613	-5.42036	5.94795e-08	4.22379e-06
RP11-643C9.2	9.63122	-1.49249	0.909354	-1.64126	0.100743	NA
GALNT16	0.849593	-1.49223	2.92829	-0.509589	0.610339	NA
MIR378A	0.849593	-1.49223	2.92829	-0.509589	0.610339	NA
HMGB3P4	2.5083	-1.49217	1.56924	-0.950883	0.341664	NA
HMMR-AS1	3.09614	-1.49209	1.49783	-0.996166	0.319169	NA
MEG9	0.847427	-1.49152	2.93279	-0.508567	0.611056	NA
RPS15AP36	1.67027	-1.49134	1.9528	-0.763695	0.445049	NA
ZNF341-AS1	8.50075	-1.49039	0.880382	-1.69289	0.0904755	NA
FSTL1	243.469	-1.48616	0.210462	-7.06141	1.64824e-12	4.21291e-10
KRT14	2.73411	-1.48592	1.63039	-0.911388	0.362091	NA
HLA-F	2.62775	-1.48579	1.61325	-0.92099	0.357056	NA
RADIL	1.30446	-1.48577	2.4423	-0.608352	0.542954	NA
PCSK9	820.656	-1.48554	0.523938	-2.83534	0.0045777	0.0353279
MIR3125	3.34087	-1.4854	1.39349	-1.06596	0.286442	NA
RP11-94A24.1	3.69695	-1.48485	1.44201	-1.02971	0.303146	NA
SLC34A3	53.4779	-1.48321	0.40704	-3.64389	0.000268547	0.00436645
IL3RA	1.14157	-1.48247	2.27501	-0.651633	0.514638	NA
RP11-725G5.3	1.14157	-1.48247	2.27501	-0.651633	0.514638	NA
SPN	1.14157	-1.48247	2.27501	-0.651633	0.514638	NA
MIR93	5.08996	-1.48225	1.2111	-1.22389	0.220994	NA
PROM2	1.1735	-1.48189	2.25514	-0.657115	0.511107	NA
RP11-49O14.2	1.1735	-1.48189	2.25514	-0.657115	0.511107	NA
SP5	1.1735	-1.48189	2.25514	-0.657115	0.511107	NA
PI16	28.5021	-1.47919	0.509903	-2.90091	0.00372075	0.0302874
RP11-700H6.1	2.34503	-1.47845	1.7009	-0.869215	0.384729	NA
RP11-21L23.2	30.6445	-1.47839	0.479792	-3.08131	0.0020609	0.0198931
RP3-342P20.2	1.70757	-1.47734	2.1155	-0.698338	0.484966	NA
AC079117.1	1.31188	-1.47708	2.52126	-0.585852	0.557975	NA
DUOX2	48.4802	-1.47706	0.409193	-3.60969	0.000306564	0.00479159
AATF	1.17133	-1.47687	2.25948	-0.653634	0.513348	NA
TP73	30.0345	-1.47531	0.500452	-2.94797	0.00319873	0.0272532
CNFN	25.5576	-1.47239	0.527895	-2.78917	0.00528439	NA
RP11-831F12.3	4.8156	-1.47194	1.14963	-1.28036	0.200417	NA
AC102953.6	0.819245	-1.47081	2.96634	-0.495834	0.620011	NA
CTD-2245F17.9	0.819245	-1.47081	2.96634	-0.495834	0.620011	NA
PLG	0.819245	-1.47081	2.96634	-0.495834	0.620011	NA
RP11-484K9.4	0.819245	-1.47081	2.96634	-0.495834	0.620011	NA
DCHS2	1.47915	-1.47049	2.20638	-0.666474	0.505108	NA
CTB-129P6.7	1.30446	-1.47001	2.34769	-0.626151	0.531216	NA
RP11-399J13.2	1.30446	-1.47001	2.34769	-0.626151	0.531216	NA
TSPAN2	1.56547	-1.46947	2.2906	-0.641523	0.521183	NA
TNFRSF13C	21.3763	-1.469	0.574392	-2.55749	0.0105429	NA
GNAZ	36.6854	-1.46766	0.467111	-3.142	0.00167798	0.0173079
RASSF5	36.7215	-1.46707	0.45745	-3.20707	0.00134094	0.0148374
FXYD1	2.48951	-1.46672	1.57845	-0.929214	0.352778	NA
MTCYBP18	2.65608	-1.46612	1.68059	-0.872383	0.382999	NA
AC004549.6	1.13001	-1.46415	2.58186	-0.567091	0.570652	NA
RP11-466M21.1	1.13001	-1.46415	2.58186	-0.567091	0.570652	NA
RP11-165N19.2	1.16056	-1.46392	2.5518	-0.573682	0.566183	NA
RP11-799D4.4	1.26855	-1.46303	2.54862	-0.574049	0.565935	NA
CYP4F11	16.0484	-1.46282	0.674442	-2.16893	0.0300881	NA
RP11-367N14.3	2.93975	-1.46207	1.4697	-0.994805	0.319831	NA
RP11-573M3.3	2.98963	-1.4619	1.42642	-1.02487	0.305423	NA
RP11-800A3.4	4053.49	-1.46137	0.189414	-7.71521	1.20786e-14	5.14548e-12
CORO6	73.5532	-1.45861	0.333837	-4.36924	1.24681e-05	0.000389939
NIPAL4	3.57872	-1.4586	1.3793	-1.05749	0.290287	NA
AATK-AS1	0.830805	-1.45703	2.92855	-0.497528	0.618817	NA
PADI4	0.830805	-1.45703	2.92855	-0.497528	0.618817	NA
AC132008.1	0.827656	-1.45682	2.97978	-0.488903	0.62491	NA
HHIP-AS1	0.827656	-1.45682	2.97978	-0.488903	0.62491	NA
TUBB4AP1	0.827656	-1.45682	2.97978	-0.488903	0.62491	NA
CST1	0.86996	-1.45597	2.88138	-0.505303	0.613346	NA
CTD-2587H24.1	0.813983	-1.45587	2.95067	-0.493402	0.621728	NA
RP11-887P2.6	0.813983	-1.45587	2.95067	-0.493402	0.621728	NA
RP13-131K19.6	0.813983	-1.45587	2.95067	-0.493402	0.621728	NA
RPL36AP33	0.813983	-1.45587	2.95067	-0.493402	0.621728	NA
KLK12	14.2707	-1.45574	0.712004	-2.04456	0.0408982	NA
KCNH2	118.442	-1.45567	0.295286	-4.9297	8.23543e-07	4.1274e-05
LMNTD2	3.4713	-1.45495	1.33523	-1.08967	0.27586	NA
AC002306.1	1.1488	-1.45423	2.56339	-0.567306	0.570506	NA
RP11-1079K10.3	1.1488	-1.45423	2.56339	-0.567306	0.570506	NA
KIRREL	6404.13	-1.45405	0.167477	-8.68206	3.88667e-18	2.92186e-15
MAFA	3.8963	-1.45388	1.31361	-1.10678	0.26839	NA
CTD-2588C8.8	0.804388	-1.45357	2.96599	-0.490078	0.624079	NA
HIST1H2AJ	0.804388	-1.45357	2.96599	-0.490078	0.624079	NA
RP11-728G15.1	3.29223	-1.45318	1.43737	-1.011	0.312014	NA
RP11-551L14.8	2.43649	-1.45287	1.65162	-0.879662	0.379043	NA
P2RY6	6.70621	-1.45271	0.998702	-1.4546	0.145779	NA
NPPA	4.055	-1.45153	1.36872	-1.0605	0.288917	NA
PRR35	2.90771	-1.45009	1.53652	-0.943748	0.345299	NA
CTD-2616J11.11	0.862532	-1.44998	2.88903	-0.501891	0.615744	NA
RNA5SP450	0.862532	-1.44998	2.88903	-0.501891	0.615744	NA
RP11-153I24.4	0.862532	-1.44998	2.88903	-0.501891	0.615744	NA
SLC43A1	8.73945	-1.44962	0.866913	-1.67217	0.0944912	NA
AC004637.1	1.63421	-1.44884	1.97489	-0.73363	0.463174	NA
RP11-619A14.2	1.63421	-1.44884	1.97489	-0.73363	0.463174	NA
API5P2	0.813783	-1.4486	2.95201	-0.490718	0.623626	NA
MIR6763	0.83705	-1.44851	2.96598	-0.488373	0.625286	NA
TNPO1P1	0.83705	-1.44851	2.96598	-0.488373	0.625286	NA
UBE2D3P2	0.83705	-1.44851	2.96598	-0.488373	0.625286	NA
CTC-255N20.1	0.841042	-1.44842	2.96221	-0.488966	0.624866	NA
RP11-196H14.4	0.841042	-1.44842	2.96221	-0.488966	0.624866	NA
B3GAT1	5.61625	-1.44819	1.07394	-1.34848	0.177505	NA
RP11-304L19.2	1.83512	-1.44806	1.78448	-0.811477	0.417092	NA
RP11-380B4.3	1.83512	-1.44806	1.78448	-0.811477	0.417092	NA
SNHG22	2.10653	-1.44777	1.82344	-0.793976	0.427209	NA
RP5-881P19.7	1.8183	-1.44777	1.78921	-0.809165	0.41842	NA
CTC-548K16.2	1.66088	-1.44706	1.96456	-0.736581	0.461377	NA
PRNCR1	2.23182	-1.44557	1.79662	-0.804604	0.421048	NA
AGXT	17.6701	-1.44447	0.626187	-2.30677	0.0210679	NA
FAM213B	328.907	-1.44368	0.278618	-5.18158	2.20015e-07	1.3326e-05
CTD-2522E6.4	1.47133	-1.44359	2.05419	-0.702755	0.482208	NA
RBFOX3	7.21892	-1.44285	0.952699	-1.51449	0.129903	NA
CCDC136	5.09149	-1.44252	1.13807	-1.26751	0.204973	NA
CD68	1.5068	-1.44176	2.03865	-0.707216	0.479433	NA
RP4-697K14.15	1.61935	-1.44152	1.97974	-0.728137	0.46653	NA
CD248	10.8192	-1.4391	0.804551	-1.7887	0.0736624	NA
SSTR5-AS1	473.426	-1.4388	0.195096	-7.37482	1.64573e-13	5.84233e-11
RP11-230C9.4	1.81855	-1.43666	1.9224	-0.747326	0.454867	NA
RP1-47A17.1	1.97592	-1.43524	1.76574	-0.812826	0.416318	NA
LL21NC02-21A1.1	3.15798	-1.4333	1.52394	-0.940523	0.34695	NA
RP11-102C16.3	3.65455	-1.43081	1.41144	-1.01372	0.310715	NA
RN7SKP106	2.82832	-1.43073	1.48331	-0.964551	0.33477	NA
MUC5AC	53.9292	-1.42996	0.392807	-3.64038	0.000272239	0.0044052
RP3-508I15.19	5.42981	-1.42853	1.1344	-1.25928	0.207927	NA
RP11-861E21.1	5.19867	-1.42799	1.16554	-1.22518	0.220509	NA
EFCAB10	2.0198	-1.4277	1.82336	-0.783005	0.433624	NA
RP11-616K22.1	1.11949	-1.42753	2.59321	-0.550485	0.581987	NA
SERPINH1P1	1.11949	-1.42753	2.59321	-0.550485	0.581987	NA
RP11-643C9.1	2.6244	-1.42713	1.64459	-0.867776	0.385517	NA
RP11-7K24.3	12.7114	-1.42598	0.723809	-1.97011	0.0488263	NA
RP11-54O7.1	59.1764	-1.42513	0.367713	-3.87567	0.000106332	0.00214679
MYCN	48.6838	-1.42431	0.39466	-3.60895	0.000307441	0.00479159
PRSS29P	4.464	-1.42365	1.23027	-1.15719	0.247195	NA
CX3CL1	6.93951	-1.42335	0.983673	-1.44698	0.147903	NA
AC062017.1	8.92963	-1.42304	0.917686	-1.55068	0.120979	NA
RTL1	2.07721	-1.4223	1.95265	-0.728393	0.466373	NA
KCNAB2	759.013	-1.42063	0.182303	-7.79267	6.56085e-15	2.99456e-12
KB-1440D3.13	3.71143	-1.41879	1.39311	-1.01843	0.308472	NA
EPN2-AS1	4.2295	-1.41877	1.28459	-1.10446	0.269395	NA
RORC	3.14002	-1.41672	1.42465	-0.994438	0.320009	NA
RN7SL650P	2.51238	-1.41615	1.68569	-0.840104	0.40085	NA
RP11-1008C21.2	3.23272	-1.41421	1.52646	-0.926467	0.354203	NA
LIMCH1	606.799	-1.41363	0.181016	-7.80942	5.74538e-15	2.71948e-12
ATP5C1P1	0.802275	-1.41317	3.00965	-0.469546	0.638679	NA
RN7SL125P	0.802275	-1.41317	3.00965	-0.469546	0.638679	NA
RP11-158I9.5	0.802275	-1.41317	3.00965	-0.469546	0.638679	NA
RP11-551G24.2	0.802275	-1.41317	3.00965	-0.469546	0.638679	NA
ABAT	90.5605	-1.4131	0.319977	-4.41626	1.00424e-05	0.000327401
AC135050.5	1.84752	-1.41218	1.88619	-0.748691	0.454043	NA
LL21NC02-1C16.1	6.51894	-1.41178	1.01207	-1.39495	0.163032	NA
EFCC1	2.22656	-1.41116	1.76754	-0.798373	0.424654	NA
WI2-85898F10.2	2.38079	-1.40995	1.83336	-0.769051	0.441863	NA
ALDH8A1	1.83197	-1.40993	1.8954	-0.743868	0.456956	NA
MIR6514	0.819097	-1.40989	2.98716	-0.471981	0.63694	NA
UGT1A12P	0.819097	-1.40989	2.98716	-0.471981	0.63694	NA
SLC22A20	51.1247	-1.40891	0.389025	-3.62165	0.000292735	0.00463588
AC007773.2	11.3652	-1.40692	0.773831	-1.81812	0.0690457	NA
RANGRF	10.7196	-1.40578	0.78809	-1.78378	0.0744591	NA
CRCT1	1.71955	-1.40538	2.06116	-0.681838	0.495342	NA
RP11-317B17.4	2.87136	-1.40346	1.47683	-0.950314	0.341953	NA
RP11-557N21.1	2.87136	-1.40346	1.47683	-0.950314	0.341953	NA
GPR173	38.2231	-1.4017	0.44264	-3.16668	0.00154187	0.0163525
ADRA1B	84.6256	-1.4011	0.327825	-4.27393	1.92058e-05	0.000551574
CTA-339C12.1	1.82573	-1.40056	1.79365	-0.780842	0.434896	NA
NCF1B	1.82573	-1.40056	1.79365	-0.780842	0.434896	NA
C9orf24	4.01077	-1.39979	1.25201	-1.11804	0.263552	NA
RP11-411B10.2	4.74457	-1.39889	1.18411	-1.18139	0.237447	NA
ART5	1.20129	-1.39866	2.526	-0.553705	0.579781	NA
TMOD1	5.54365	-1.39866	1.08987	-1.28332	0.19938	NA
MAP2K1P1	2.11401	-1.39802	1.78842	-0.781703	0.434389	NA
HES6	82.3308	-1.39745	0.316838	-4.41061	1.03079e-05	0.000334354
GSTM2	13.4215	-1.39607	0.698934	-1.99743	0.0457784	NA
SMIM24	26.8823	-1.3959	0.541051	-2.57997	0.00988075	NA
HPSE	252.779	-1.39315	0.215755	-6.45708	1.06745e-10	1.79499e-08
MIR4740	2.03136	-1.39259	1.81382	-0.767765	0.442627	NA
EPGN	1.49524	-1.39238	2.06587	-0.673991	0.500317	NA
RNU6-323P	1.33284	-1.39187	2.3046	-0.603951	0.545876	NA
RP1-290F12.3	1.37199	-1.39041	2.28751	-0.607828	0.543302	NA
CRB2	6.17767	-1.39026	1.02591	-1.35515	0.175371	NA
ADORA2A	1.76625	-1.38984	1.95425	-0.711189	0.476967	NA
AC007000.10	1.13842	-1.38929	2.42445	-0.573032	0.566623	NA
RP11-230C9.2	6.02831	-1.38898	1.0859	-1.2791	0.200863	NA
RP11-213H15.1	3.20747	-1.38797	1.53565	-0.903836	0.366082	NA
RP11-342M1.6	1.4639	-1.38763	2.07499	-0.668739	0.503662	NA
MROH5	1.3047	-1.38726	2.32509	-0.596647	0.550743	NA
MIR3196	1.13006	-1.3871	2.42803	-0.571288	0.567805	NA
SBSN	2.68959	-1.38637	1.65015	-0.840146	0.400827	NA
C16orf96	1.34223	-1.38619	2.29266	-0.60462	0.545431	NA
CTD-2192J16.11	1.149	-1.38508	2.29061	-0.604675	0.545395	NA
UGT1A8	1.149	-1.38508	2.29061	-0.604675	0.545395	NA
MIR200C	1.1641	-1.38456	2.28099	-0.606997	0.543853	NA
RP11-187C18.4	1.1641	-1.38456	2.28099	-0.606997	0.543853	NA
RP11-395P16.1	1.1641	-1.38456	2.28099	-0.606997	0.543853	NA
RP3-408N23.4	1.79478	-1.38445	1.90254	-0.727686	0.466806	NA
RP11-161H23.9	3.60821	-1.38421	1.3382	-1.03438	0.300958	NA
ATRIP	4.16155	-1.38319	1.22335	-1.13066	0.258197	NA
COL12A1	6.03209	-1.38309	1.0378	-1.33271	0.182626	NA
CYP4F35P	5.37973	-1.38216	1.11036	-1.24478	0.213211	NA
CTD-2044J15.1	3.61564	-1.38066	1.33829	-1.03167	0.302229	NA
RP11-102G14.1	1.81515	-1.3804	1.89975	-0.726622	0.467457	NA
RP11-268J15.5	253.568	-1.38029	0.237139	-5.8206	5.86374e-09	5.80919e-07
RNA5SP61	1.13414	-1.37847	2.29905	-0.599582	0.548785	NA
PLEKHD1	1.15451	-1.37826	2.28935	-0.602032	0.547153	NA
RP1-97D16.1	1.15451	-1.37826	2.28935	-0.602032	0.547153	NA
RP11-109N23.6	2.35226	-1.37803	1.60317	-0.859562	0.390031	NA
RP11-531A24.5	3.93639	-1.37782	1.26327	-1.09068	0.275416	NA
RP4-751H13.7	2.58451	-1.37732	1.62005	-0.85017	0.395231	NA
HIST3H3	2.30351	-1.37714	1.61308	-0.853732	0.393254	NA
CCND3	528.887	-1.37549	0.228832	-6.01093	1.84463e-09	2.224e-07
HYAL4	2.50192	-1.37488	1.65964	-0.828424	0.407431	NA
KRT18P10	1.14925	-1.37397	2.30964	-0.594886	0.55192	NA
RNU6-1263P	1.14925	-1.37397	2.30964	-0.594886	0.55192	NA
RPL29P30	3.11921	-1.37254	1.50119	-0.914297	0.360561	NA
RP11-22B10.3	0.995656	-1.37219	2.78551	-0.492617	0.622283	NA
TPPP3	7.70058	-1.37183	0.921473	-1.48874	0.136556	NA
CSF2	4.43079	-1.37158	1.30472	-1.05124	0.293148	NA
PPT1	629.389	-1.37084	0.192868	-7.10764	1.18043e-12	3.35244e-10
LRRC32	2.88134	-1.3708	1.61816	-0.847132	0.396922	NA
AC009961.2	1.16779	-1.37068	2.29809	-0.596445	0.550878	NA
MIR6819	1.16779	-1.37068	2.29809	-0.596445	0.550878	NA
ATAD3C	14.0851	-1.37059	0.694633	-1.97311	0.0484834	NA
NAGA	874.825	-1.36928	0.175216	-7.81479	5.50538e-15	2.70611e-12
FPGT-TNNI3K	0.820228	-1.36904	2.75661	-0.496639	0.619444	NA
NAP1L1P3	0.820228	-1.36904	2.75661	-0.496639	0.619444	NA
RP11-48G14.1	0.820228	-1.36904	2.75661	-0.496639	0.619444	NA
CD52	7.97402	-1.36866	0.894882	-1.52943	0.126159	NA
PSME2P2	3.52856	-1.36764	1.35861	-1.00665	0.314104	NA
RP3-323P24.3	4.61445	-1.36623	1.17136	-1.16636	0.243469	NA
TNNC1	19.6009	-1.36543	0.686919	-1.98776	0.0468386	NA
GLI1	189.414	-1.36522	0.261362	-5.2235	1.75575e-07	1.08725e-05
CTD-2382E5.6	1.00732	-1.36286	2.77341	-0.491404	0.623141	NA
AC007163.1	0.850437	-1.36237	2.72251	-0.500411	0.616786	NA
CTD-3193O13.8	0.850437	-1.36237	2.72251	-0.500411	0.616786	NA
IQCF1	0.850437	-1.36237	2.72251	-0.500411	0.616786	NA
RBM17P1	0.850437	-1.36237	2.72251	-0.500411	0.616786	NA
RN7SL32P	0.850437	-1.36237	2.72251	-0.500411	0.616786	NA
SLX1A-SULT1A3	0.850437	-1.36237	2.72251	-0.500411	0.616786	NA
GABRD	23.742	-1.36217	0.552449	-2.46569	0.013675	NA
RN7SL399P	1.96441	-1.3621	1.86839	-0.72902	0.465989	NA
CCDC189	23.8245	-1.36115	0.551393	-2.46856	0.0135658	NA
CD6	10.9317	-1.36034	0.768368	-1.77043	0.0766559	NA
AC005086.3	0.809703	-1.35893	2.76675	-0.491164	0.62331	NA
DYNLT3P2	0.809703	-1.35893	2.76675	-0.491164	0.62331	NA
FRMD1	0.809703	-1.35893	2.76675	-0.491164	0.62331	NA
RP5-875O13.1	0.809703	-1.35893	2.76675	-0.491164	0.62331	NA
RP4-784A16.2	1.3626	-1.35802	2.27982	-0.595669	0.551396	NA
HMGA1P8	41.2796	-1.35788	0.421374	-3.2225	0.00127078	0.0143215
MMP17	6.05201	-1.35683	1.0513	-1.29062	0.196835	NA
PPIEL	1.99727	-1.35553	1.79586	-0.754811	0.450362	NA
CTB-102L5.8	1.33505	-1.35097	2.29827	-0.587822	0.556652	NA
XXbac-B444P24.10	2.96912	-1.35058	1.50099	-0.899793	0.36823	NA
MROH3P	7.38059	-1.35046	0.971564	-1.38999	0.164532	NA
AC000036.4	0.334034	-1.35016	4.04883	-0.333468	0.738781	NA
AC084809.3	0.334034	-1.35016	4.04883	-0.333468	0.738781	NA
AC130469.2	0.334034	-1.35016	4.04883	-0.333468	0.738781	NA
AL353662.1	0.334034	-1.35016	4.04883	-0.333468	0.738781	NA
ATP5A1P7	0.334034	-1.35016	4.04883	-0.333468	0.738781	NA
CABP5	0.334034	-1.35016	4.04883	-0.333468	0.738781	NA
CCM2L	0.334034	-1.35016	4.04883	-0.333468	0.738781	NA
CR1L	0.334034	-1.35016	4.04883	-0.333468	0.738781	NA
CTAGE13P	0.334034	-1.35016	4.04883	-0.333468	0.738781	NA
CTD-2024I7.13	0.334034	-1.35016	4.04883	-0.333468	0.738781	NA
CTD-2267D19.4	0.334034	-1.35016	4.04883	-0.333468	0.738781	NA
CTD-2501M5.1	0.334034	-1.35016	4.04883	-0.333468	0.738781	NA
CTD-2587M23.1	0.334034	-1.35016	4.04883	-0.333468	0.738781	NA
CYCSP6	0.334034	-1.35016	4.04883	-0.333468	0.738781	NA
EML5	0.334034	-1.35016	4.04883	-0.333468	0.738781	NA
GOLGA8J	0.334034	-1.35016	4.04883	-0.333468	0.738781	NA
HBE1	0.334034	-1.35016	4.04883	-0.333468	0.738781	NA
HIGD1AP1	0.334034	-1.35016	4.04883	-0.333468	0.738781	NA
HLFP1	0.334034	-1.35016	4.04883	-0.333468	0.738781	NA
HNRNPA3P11	0.334034	-1.35016	4.04883	-0.333468	0.738781	NA
HSPE1P5	0.334034	-1.35016	4.04883	-0.333468	0.738781	NA
LCN10	0.334034	-1.35016	4.04883	-0.333468	0.738781	NA
LINC00092	0.334034	-1.35016	4.04883	-0.333468	0.738781	NA
LINC00475	0.334034	-1.35016	4.04883	-0.333468	0.738781	NA
LLNLR-304G9.1	0.334034	-1.35016	4.04883	-0.333468	0.738781	NA
LRRC37A11P	0.334034	-1.35016	4.04883	-0.333468	0.738781	NA
MARK1	0.334034	-1.35016	4.04883	-0.333468	0.738781	NA
OR10A2	0.334034	-1.35016	4.04883	-0.333468	0.738781	NA
PEBP1P1	0.334034	-1.35016	4.04883	-0.333468	0.738781	NA
PPBP	0.334034	-1.35016	4.04883	-0.333468	0.738781	NA
RET	0.334034	-1.35016	4.04883	-0.333468	0.738781	NA
RNU6V	0.334034	-1.35016	4.04883	-0.333468	0.738781	NA
RP1-267L14.3	0.334034	-1.35016	4.04883	-0.333468	0.738781	NA
RP1-46F2.3	0.334034	-1.35016	4.04883	-0.333468	0.738781	NA
RP11-133K1.7	0.334034	-1.35016	4.04883	-0.333468	0.738781	NA
RP11-1H8.4	0.334034	-1.35016	4.04883	-0.333468	0.738781	NA
RP11-323F24.3	0.334034	-1.35016	4.04883	-0.333468	0.738781	NA
RP11-325L12.6	0.334034	-1.35016	4.04883	-0.333468	0.738781	NA
RP11-328J14.1	0.334034	-1.35016	4.04883	-0.333468	0.738781	NA
RP11-345I18.4	0.334034	-1.35016	4.04883	-0.333468	0.738781	NA
RP11-356C4.6	0.334034	-1.35016	4.04883	-0.333468	0.738781	NA
RP11-410N8.3	0.334034	-1.35016	4.04883	-0.333468	0.738781	NA
RP11-483F11.7	0.334034	-1.35016	4.04883	-0.333468	0.738781	NA
RP11-763B22.11	0.334034	-1.35016	4.04883	-0.333468	0.738781	NA
RP11-797M17.1	0.334034	-1.35016	4.04883	-0.333468	0.738781	NA
RP11-8L18.2	0.334034	-1.35016	4.04883	-0.333468	0.738781	NA
RP11-95M15.3	0.334034	-1.35016	4.04883	-0.333468	0.738781	NA
RP3-365I19.2	0.334034	-1.35016	4.04883	-0.333468	0.738781	NA
RP3-393E18.2	0.334034	-1.35016	4.04883	-0.333468	0.738781	NA
RP3-423B22.5	0.334034	-1.35016	4.04883	-0.333468	0.738781	NA
RPL13P6	0.334034	-1.35016	4.04883	-0.333468	0.738781	NA
RPL23AP20	0.334034	-1.35016	4.04883	-0.333468	0.738781	NA
RPL31P58	0.334034	-1.35016	4.04883	-0.333468	0.738781	NA
SHMT1P1	0.334034	-1.35016	4.04883	-0.333468	0.738781	NA
SLC36A2	0.334034	-1.35016	4.04883	-0.333468	0.738781	NA
SLC5A5	0.334034	-1.35016	4.04883	-0.333468	0.738781	NA
SUMO2P15	0.334034	-1.35016	4.04883	-0.333468	0.738781	NA
SYNDIG1L	0.334034	-1.35016	4.04883	-0.333468	0.738781	NA
TMEM132D	0.334034	-1.35016	4.04883	-0.333468	0.738781	NA
TPRXL	0.334034	-1.35016	4.04883	-0.333468	0.738781	NA
TPSD1	0.334034	-1.35016	4.04883	-0.333468	0.738781	NA
TRPC7	0.334034	-1.35016	4.04883	-0.333468	0.738781	NA
WNT1	0.334034	-1.35016	4.04883	-0.333468	0.738781	NA
WNT3A	0.334034	-1.35016	4.04883	-0.333468	0.738781	NA
WNT5A	0.334034	-1.35016	4.04883	-0.333468	0.738781	NA
YRDCP2	0.334034	-1.35016	4.04883	-0.333468	0.738781	NA
ZAN	0.334034	-1.35016	4.04883	-0.333468	0.738781	NA
PMS2P10	2.10127	-1.34988	1.80093	-0.749547	0.453527	NA
IGSF9	276.26	-1.34984	0.240139	-5.62107	1.89784e-08	1.59568e-06
RP11-54O7.3	51.7394	-1.34983	0.389833	-3.46258	0.000535019	0.00741782
COBLL1	168.653	-1.34935	0.248051	-5.43982	5.33332e-08	3.87271e-06
LYN	134.481	-1.34917	0.255763	-5.27508	1.32698e-07	8.69681e-06
CTA-268H5.14	2.75138	-1.34841	1.58653	-0.849914	0.395373	NA
LIPA	1354.23	-1.3484	0.163376	-8.25331	1.54069e-16	8.20417e-14
PREX1	1.8307	-1.34646	1.91011	-0.704909	0.480867	NA
LIFR-AS1	3.43967	-1.34634	1.38227	-0.974004	0.330055	NA
AC005932.1	2.19877	-1.34567	1.77549	-0.757916	0.448501	NA
TFF1	12.8564	-1.34343	0.744606	-1.80422	0.0711969	NA
RP11-326C3.12	3.24732	-1.34322	1.46296	-0.918157	0.358537	NA
CYP2W1	376.911	-1.34269	0.237644	-5.65003	1.60416e-08	1.36675e-06
RP1-202O8.2	1.77481	-1.3418	2.06233	-0.650622	0.51529	NA
RP11-112L6.3	2.31094	-1.34129	1.61538	-0.830325	0.406355	NA
CTC-451P13.1	2.99962	-1.34063	1.50877	-0.888554	0.374243	NA
AC000095.12	0.352822	-1.34052	4.04823	-0.331136	0.740542	NA
AC004870.3	0.352822	-1.34052	4.04823	-0.331136	0.740542	NA
AC008269.2	0.352822	-1.34052	4.04823	-0.331136	0.740542	NA
AC068580.7	0.352822	-1.34052	4.04823	-0.331136	0.740542	NA
AC097713.5	0.352822	-1.34052	4.04823	-0.331136	0.740542	NA
ATP5A1P2	0.352822	-1.34052	4.04823	-0.331136	0.740542	NA
B3GALT1	0.352822	-1.34052	4.04823	-0.331136	0.740542	NA
CHGB	0.352822	-1.34052	4.04823	-0.331136	0.740542	NA
CICP27	0.352822	-1.34052	4.04823	-0.331136	0.740542	NA
CLDN19	0.352822	-1.34052	4.04823	-0.331136	0.740542	NA
CTC-458G6.4	0.352822	-1.34052	4.04823	-0.331136	0.740542	NA
CTD-2535L24.2	0.352822	-1.34052	4.04823	-0.331136	0.740542	NA
DEAR	0.352822	-1.34052	4.04823	-0.331136	0.740542	NA
EIF3LP1	0.352822	-1.34052	4.04823	-0.331136	0.740542	NA
FP325317.1	0.352822	-1.34052	4.04823	-0.331136	0.740542	NA
GAPLINC	0.352822	-1.34052	4.04823	-0.331136	0.740542	NA
GRM7-AS3	0.352822	-1.34052	4.04823	-0.331136	0.740542	NA
H1FNT	0.352822	-1.34052	4.04823	-0.331136	0.740542	NA
H2AFB3	0.352822	-1.34052	4.04823	-0.331136	0.740542	NA
HMGB1P19	0.352822	-1.34052	4.04823	-0.331136	0.740542	NA
HNRNPABP1	0.352822	-1.34052	4.04823	-0.331136	0.740542	NA
KB-1572G7.4	0.352822	-1.34052	4.04823	-0.331136	0.740542	NA
KCNJ1	0.352822	-1.34052	4.04823	-0.331136	0.740542	NA
KRT17P7	0.352822	-1.34052	4.04823	-0.331136	0.740542	NA
LINC00165	0.352822	-1.34052	4.04823	-0.331136	0.740542	NA
LINC01127	0.352822	-1.34052	4.04823	-0.331136	0.740542	NA
MIR4678	0.352822	-1.34052	4.04823	-0.331136	0.740542	NA
MTCO2P29	0.352822	-1.34052	4.04823	-0.331136	0.740542	NA
NEUROG2	0.352822	-1.34052	4.04823	-0.331136	0.740542	NA
PGCP1	0.352822	-1.34052	4.04823	-0.331136	0.740542	NA
PHBP6	0.352822	-1.34052	4.04823	-0.331136	0.740542	NA
PSG9	0.352822	-1.34052	4.04823	-0.331136	0.740542	NA
RN7SL153P	0.352822	-1.34052	4.04823	-0.331136	0.740542	NA
RNA5SP473	0.352822	-1.34052	4.04823	-0.331136	0.740542	NA
RNU6-260P	0.352822	-1.34052	4.04823	-0.331136	0.740542	NA
RP1-274L7.4	0.352822	-1.34052	4.04823	-0.331136	0.740542	NA
RP11-136O12.2	0.352822	-1.34052	4.04823	-0.331136	0.740542	NA
RP11-155G14.6	0.352822	-1.34052	4.04823	-0.331136	0.740542	NA
RP11-240D10.4	0.352822	-1.34052	4.04823	-0.331136	0.740542	NA
RP11-351M8.1	0.352822	-1.34052	4.04823	-0.331136	0.740542	NA
RP11-380J14.4	0.352822	-1.34052	4.04823	-0.331136	0.740542	NA
RP11-417E7.2	0.352822	-1.34052	4.04823	-0.331136	0.740542	NA
RP11-461L13.4	0.352822	-1.34052	4.04823	-0.331136	0.740542	NA
RP11-475E11.2	0.352822	-1.34052	4.04823	-0.331136	0.740542	NA
RP11-51B23.3	0.352822	-1.34052	4.04823	-0.331136	0.740542	NA
RP11-57C13.3	0.352822	-1.34052	4.04823	-0.331136	0.740542	NA
RP11-674E16.1	0.352822	-1.34052	4.04823	-0.331136	0.740542	NA
RP11-6N17.1	0.352822	-1.34052	4.04823	-0.331136	0.740542	NA
RP11-76E12.1	0.352822	-1.34052	4.04823	-0.331136	0.740542	NA
RP11-813P10.2	0.352822	-1.34052	4.04823	-0.331136	0.740542	NA
RP11-86H7.6	0.352822	-1.34052	4.04823	-0.331136	0.740542	NA
RP11-87C7.3	0.352822	-1.34052	4.04823	-0.331136	0.740542	NA
RP11-99A14.1	0.352822	-1.34052	4.04823	-0.331136	0.740542	NA
RP4-753P9.3	0.352822	-1.34052	4.04823	-0.331136	0.740542	NA
RP4-802A10.1	0.352822	-1.34052	4.04823	-0.331136	0.740542	NA
STC2	0.352822	-1.34052	4.04823	-0.331136	0.740542	NA
SUMO2P13	0.352822	-1.34052	4.04823	-0.331136	0.740542	NA
TAS2R15P	0.352822	-1.34052	4.04823	-0.331136	0.740542	NA
TRMT2B-AS1	0.352822	-1.34052	4.04823	-0.331136	0.740542	NA
TUSC3	0.352822	-1.34052	4.04823	-0.331136	0.740542	NA
AC003090.1	0.319177	-1.33926	4.04815	-0.330832	0.740772	NA
AC003104.1	0.319177	-1.33926	4.04815	-0.330832	0.740772	NA
AC005592.3	0.319177	-1.33926	4.04815	-0.330832	0.740772	NA
AC005593.2	0.319177	-1.33926	4.04815	-0.330832	0.740772	NA
AC008937.2	0.319177	-1.33926	4.04815	-0.330832	0.740772	NA
AC011753.5	0.319177	-1.33926	4.04815	-0.330832	0.740772	NA
AC068134.8	0.319177	-1.33926	4.04815	-0.330832	0.740772	NA
AC069499.1	0.319177	-1.33926	4.04815	-0.330832	0.740772	NA
AF224669.3	0.319177	-1.33926	4.04815	-0.330832	0.740772	NA
CCDC141	0.319177	-1.33926	4.04815	-0.330832	0.740772	NA
CH507-254M2.3	0.319177	-1.33926	4.04815	-0.330832	0.740772	NA
CTC-241F20.4	0.319177	-1.33926	4.04815	-0.330832	0.740772	NA
CTC-338M12.9	0.319177	-1.33926	4.04815	-0.330832	0.740772	NA
CTC-563A5.4	0.319177	-1.33926	4.04815	-0.330832	0.740772	NA
CTD-2126E3.5	0.319177	-1.33926	4.04815	-0.330832	0.740772	NA
CTD-3220F14.3	0.319177	-1.33926	4.04815	-0.330832	0.740772	NA
CTSLP8	0.319177	-1.33926	4.04815	-0.330832	0.740772	NA
DACH1	0.319177	-1.33926	4.04815	-0.330832	0.740772	NA
ELAVL3	0.319177	-1.33926	4.04815	-0.330832	0.740772	NA
FRG1GP	0.319177	-1.33926	4.04815	-0.330832	0.740772	NA
HMGB1P11	0.319177	-1.33926	4.04815	-0.330832	0.740772	NA
HSPC324	0.319177	-1.33926	4.04815	-0.330832	0.740772	NA
IMMP1LP1	0.319177	-1.33926	4.04815	-0.330832	0.740772	NA
LINC00284	0.319177	-1.33926	4.04815	-0.330832	0.740772	NA
LINC01276	0.319177	-1.33926	4.04815	-0.330832	0.740772	NA
LRP4-AS1	0.319177	-1.33926	4.04815	-0.330832	0.740772	NA
MIR3911	0.319177	-1.33926	4.04815	-0.330832	0.740772	NA
PIK3R6	0.319177	-1.33926	4.04815	-0.330832	0.740772	NA
RN7SL364P	0.319177	-1.33926	4.04815	-0.330832	0.740772	NA
RN7SL606P	0.319177	-1.33926	4.04815	-0.330832	0.740772	NA
RNU6-828P	0.319177	-1.33926	4.04815	-0.330832	0.740772	NA
RP1-228H13.1	0.319177	-1.33926	4.04815	-0.330832	0.740772	NA
RP11-128P10.1	0.319177	-1.33926	4.04815	-0.330832	0.740772	NA
RP11-167H9.4	0.319177	-1.33926	4.04815	-0.330832	0.740772	NA
RP11-223I10.1	0.319177	-1.33926	4.04815	-0.330832	0.740772	NA
RP11-27M5.1	0.319177	-1.33926	4.04815	-0.330832	0.740772	NA
RP11-293G6__B.8	0.319177	-1.33926	4.04815	-0.330832	0.740772	NA
RP11-296I10.3	0.319177	-1.33926	4.04815	-0.330832	0.740772	NA
RP11-300G22.2	0.319177	-1.33926	4.04815	-0.330832	0.740772	NA
RP11-307L14.2	0.319177	-1.33926	4.04815	-0.330832	0.740772	NA
RP11-335F8.2	0.319177	-1.33926	4.04815	-0.330832	0.740772	NA
RP11-354E23.5	0.319177	-1.33926	4.04815	-0.330832	0.740772	NA
RP11-384C4.2	0.319177	-1.33926	4.04815	-0.330832	0.740772	NA
RP11-440G5.2	0.319177	-1.33926	4.04815	-0.330832	0.740772	NA
RP11-44F14.9	0.319177	-1.33926	4.04815	-0.330832	0.740772	NA
RP11-477N12.6	0.319177	-1.33926	4.04815	-0.330832	0.740772	NA
RP11-508N12.3	0.319177	-1.33926	4.04815	-0.330832	0.740772	NA
RP11-517P14.7	0.319177	-1.33926	4.04815	-0.330832	0.740772	NA
RP11-619I22.1	0.319177	-1.33926	4.04815	-0.330832	0.740772	NA
RP11-619J20.1	0.319177	-1.33926	4.04815	-0.330832	0.740772	NA
RP11-641C17.4	0.319177	-1.33926	4.04815	-0.330832	0.740772	NA
RP11-739N20.3	0.319177	-1.33926	4.04815	-0.330832	0.740772	NA
RP11-794M8.2	0.319177	-1.33926	4.04815	-0.330832	0.740772	NA
RP11-798M19.3	0.319177	-1.33926	4.04815	-0.330832	0.740772	NA
RP11-809N8.5	0.319177	-1.33926	4.04815	-0.330832	0.740772	NA
RP5-894A10.2	0.319177	-1.33926	4.04815	-0.330832	0.740772	NA
RPL5P3	0.319177	-1.33926	4.04815	-0.330832	0.740772	NA
SGCG	0.319177	-1.33926	4.04815	-0.330832	0.740772	NA
SLC2A7	0.319177	-1.33926	4.04815	-0.330832	0.740772	NA
SNX31	0.319177	-1.33926	4.04815	-0.330832	0.740772	NA
SUSD4	0.319177	-1.33926	4.04815	-0.330832	0.740772	NA
TBC1D3F	0.319177	-1.33926	4.04815	-0.330832	0.740772	NA
UBE2F-SCLY	0.319177	-1.33926	4.04815	-0.330832	0.740772	NA
Z95704.3	0.319177	-1.33926	4.04815	-0.330832	0.740772	NA
IGSF3	783.857	-1.3385	0.236551	-5.65839	1.52802e-08	1.31946e-06
RP11-879F14.2	1.52888	-1.33817	2.0544	-0.651367	0.51481	NA
HNRNPA1P3	1.46916	-1.33791	2.07537	-0.64466	0.519148	NA
TOB2	1669.72	-1.33575	0.20345	-6.56548	5.18641e-11	9.4689e-09
CTC-436P18.3	1.51619	-1.33534	2.05479	-0.64987	0.515776	NA
MYBPHL	0.972441	-1.33335	2.80517	-0.475317	0.634561	NA
CLDND2	16.2377	-1.33335	0.680201	-1.96022	0.0499698	NA
CICP4	1.92702	-1.33334	1.85636	-0.718257	0.472599	NA
RP11-367J11.3	4.20722	-1.33198	1.3078	-1.01849	0.308444	NA
CCER2	6.81066	-1.33176	0.988532	-1.34721	0.177914	NA
FAM64A	174.086	-1.33172	0.245653	-5.42116	5.92124e-08	4.22379e-06
PDLIM4	5.45832	-1.33104	1.21224	-1.098	0.272205	NA
RP11-697K23.3	34.4806	-1.33088	0.466308	-2.85407	0.00431626	0.0339457
HIST1H4K	7.87456	-1.32964	0.899685	-1.47789	0.139437	NA
SNRPGP2	2.20704	-1.32962	1.7666	-0.752642	0.451665	NA
ISM1	21.6391	-1.32921	0.607606	-2.18762	0.028697	NA
RP11-1017G21.4	3.12281	-1.32762	1.42579	-0.931142	0.35178	NA
SGMS2	366.338	-1.32714	0.219806	-6.03778	1.56252e-09	1.90181e-07
CTB-12A17.2	0.652228	-1.32703	3.24289	-0.409214	0.682383	NA
CTC-329D1.3	0.652228	-1.32703	3.24289	-0.409214	0.682383	NA
FTH1P1	0.652228	-1.32703	3.24289	-0.409214	0.682383	NA
HEY1	0.652228	-1.32703	3.24289	-0.409214	0.682383	NA
HMGN2P15	0.652228	-1.32703	3.24289	-0.409214	0.682383	NA
MGARP	0.652228	-1.32703	3.24289	-0.409214	0.682383	NA
RP11-209D14.4	0.652228	-1.32703	3.24289	-0.409214	0.682383	NA
RP5-878I13.2	0.652228	-1.32703	3.24289	-0.409214	0.682383	NA
RPL5P11	0.652228	-1.32703	3.24289	-0.409214	0.682383	NA
XX-FW83128A1.2	0.652228	-1.32703	3.24289	-0.409214	0.682383	NA
RP11-96D1.6	1.48997	-1.32686	2.06156	-0.64362	0.519822	NA
UNC13A	14.3247	-1.32666	0.696054	-1.90597	0.0566543	NA
B4GALT4-AS1	0.684155	-1.32612	3.18534	-0.416319	0.677176	NA
CTD-2349P21.12	0.684155	-1.32612	3.18534	-0.416319	0.677176	NA
HTR3A	0.684155	-1.32612	3.18534	-0.416319	0.677176	NA
LINC01554	0.684155	-1.32612	3.18534	-0.416319	0.677176	NA
LRFN1	0.684155	-1.32612	3.18534	-0.416319	0.677176	NA
RP11-145H9.3	0.684155	-1.32612	3.18534	-0.416319	0.677176	NA
RP11-430C7.2	0.684155	-1.32612	3.18534	-0.416319	0.677176	NA
RP11-88I21.1	0.684155	-1.32612	3.18534	-0.416319	0.677176	NA
RP5-979D14.1	0.684155	-1.32612	3.18534	-0.416319	0.677176	NA
NCAPD2	2555.51	-1.32355	0.165343	-8.00483	1.19627e-15	6.11535e-13
RP11-351J23.2	2.80796	-1.32299	1.46235	-0.904703	0.365623	NA
RP11-399E6.4	3.31584	-1.32222	1.36239	-0.97052	0.331787	NA
SEPT7P9	1.98124	-1.32113	1.83749	-0.718986	0.47215	NA
AF196972.3	1.94956	-1.3181	1.85605	-0.710165	0.477602	NA
EMX1	52.666	-1.31713	0.399858	-3.294	0.000987724	0.0117643
AC004449.6	0.673182	-1.31704	3.20045	-0.411518	0.680693	NA
AP001627.1	0.673182	-1.31704	3.20045	-0.411518	0.680693	NA
IDO1	0.673182	-1.31704	3.20045	-0.411518	0.680693	NA
RN7SL12P	0.673182	-1.31704	3.20045	-0.411518	0.680693	NA
RP11-1086F11.1	0.673182	-1.31704	3.20045	-0.411518	0.680693	NA
RP11-402D21.2	0.673182	-1.31704	3.20045	-0.411518	0.680693	NA
RP11-650L12.4	0.673182	-1.31704	3.20045	-0.411518	0.680693	NA
RP11-7M8.2	0.673182	-1.31704	3.20045	-0.411518	0.680693	NA
TAGLN3	0.673182	-1.31704	3.20045	-0.411518	0.680693	NA
WI2-80269A6.1	0.673182	-1.31704	3.20045	-0.411518	0.680693	NA
CTC-343N3.1	0.671016	-1.31655	3.20571	-0.41069	0.6813	NA
HSPA8P9	0.671016	-1.31655	3.20571	-0.41069	0.6813	NA
OR2A3P	0.671016	-1.31655	3.20571	-0.41069	0.6813	NA
RNU1-122P	0.671016	-1.31655	3.20571	-0.41069	0.6813	NA
RP11-231D20.2	0.671016	-1.31655	3.20571	-0.41069	0.6813	NA
RP5-961K14.1	0.671016	-1.31655	3.20571	-0.41069	0.6813	NA
ERI3-IT1	5.64739	-1.31653	1.04659	-1.25793	0.208417	NA
BHMG1	0.639538	-1.3165	3.26225	-0.403555	0.68654	NA
CH17-53B9.2	0.639538	-1.3165	3.26225	-0.403555	0.68654	NA
DKFZP434A062	0.639538	-1.3165	3.26225	-0.403555	0.68654	NA
KCNK2	0.639538	-1.3165	3.26225	-0.403555	0.68654	NA
MTCO2P27	0.639538	-1.3165	3.26225	-0.403555	0.68654	NA
NRAP	0.639538	-1.3165	3.26225	-0.403555	0.68654	NA
QRFPR	0.639538	-1.3165	3.26225	-0.403555	0.68654	NA
RP11-370I10.6	0.639538	-1.3165	3.26225	-0.403555	0.68654	NA
RP11-9M16.2	0.639538	-1.3165	3.26225	-0.403555	0.68654	NA
RP3-414A15.10	0.639538	-1.3165	3.26225	-0.403555	0.68654	NA
RP4-537K23.4	0.639538	-1.3165	3.26225	-0.403555	0.68654	NA
RRM1-AS1	0.639538	-1.3165	3.26225	-0.403555	0.68654	NA
SKA2P1	0.639538	-1.3165	3.26225	-0.403555	0.68654	NA
KRT16P6	3.10888	-1.31602	1.42738	-0.921983	0.356538	NA
CD300LB	0.669298	-1.31533	3.20824	-0.409986	0.681816	NA
GAPDHP60	0.669298	-1.31533	3.20824	-0.409986	0.681816	NA
RP5-991B18.1	0.669298	-1.31533	3.20824	-0.409986	0.681816	NA
SEPT14P8	0.669298	-1.31533	3.20824	-0.409986	0.681816	NA
CCDC144CP	1.48072	-1.31507	2.06439	-0.637023	0.52411	NA
TUBA3E	1.48072	-1.31507	2.06439	-0.637023	0.52411	NA
HAMP	1.85194	-1.31449	1.80191	-0.7295	0.465696	NA
NALT1	29.2662	-1.31434	0.500254	-2.62734	0.00860561	0.055183
TBC1D3D	24.6667	-1.31421	0.680931	-1.93002	0.0536045	NA
RP4-550H1.4	5.2562	-1.31389	1.09435	-1.20062	0.2299	NA
P2RX2	4.62517	-1.31045	1.22749	-1.06759	0.285706	NA
RP11-100G15.7	2.91442	-1.3103	1.64083	-0.798562	0.424545	NA
LHX2	11.0234	-1.31008	0.793306	-1.65142	0.0986537	NA
GPLD1	2.33687	-1.30895	1.67627	-0.780871	0.434878	NA
TMEM14DP	6.02965	-1.30823	1.04732	-1.24912	0.211621	NA
RP11-930P14.2	24.7394	-1.30767	0.529817	-2.46816	0.0135808	NA
CTD-2555O16.2	5.60409	-1.30466	1.09962	-1.18646	0.23544	NA
ADGRA2	19.6395	-1.30455	0.589552	-2.21278	0.026913	NA
PTX4	3.30985	-1.30338	1.45077	-0.898406	0.368969	NA
RP11-4C20.4	5.23082	-1.30329	1.16037	-1.12317	0.261367	NA
ADRA2A	68.0656	-1.30292	0.335434	-3.8843	0.000102626	0.00209106
ABC13-47488600E17.1	44.662	-1.30261	0.403655	-3.22703	0.00125084	0.0141342
GS1-259H13.2	3.48074	-1.29902	1.37527	-0.944562	0.344882	NA
RPL23AP25	1.46193	-1.29807	2.05384	-0.632021	0.527373	NA
AMIGO1	62.5327	-1.29742	0.3449	-3.76174	0.000168734	0.00309831
RP3-476K8.3	4.40543	-1.297	1.23717	-1.04836	0.294473	NA
TBPL2	1.65846	-1.29696	2.12984	-0.608947	0.54256	NA
SPTBN5	47.4359	-1.29643	0.3949	-3.28295	0.00102729	0.0121337
RP11-295K3.1	17.6359	-1.29602	0.646381	-2.00503	0.0449593	NA
PTH1R	2.93793	-1.296	1.58368	-0.818349	0.413158	NA
HM13-AS1	2.82975	-1.29482	1.55611	-0.832087	0.40536	NA
AC007362.3	10.9716	-1.29443	0.85354	-1.51655	0.129381	NA
KRT18P59	1.45977	-1.29431	2.05451	-0.629987	0.528703	NA
SLC2A4	15.1164	-1.29425	0.676171	-1.91409	0.0556093	NA
POM121B	21.6232	-1.29315	0.579975	-2.22966	0.0257697	NA
RP5-1153D9.5	1.50635	-1.2928	2.03648	-0.634819	0.525547	NA
SLC4A10	19.458	-1.29192	0.583484	-2.21416	0.0268181	NA
MIS18A	172.596	-1.29115	0.268396	-4.81062	1.50463e-06	6.89216e-05
MKI67	5336.23	-1.29032	0.141356	-9.12821	6.96428e-20	6.35739e-17
GDF15	67.381	-1.29008	0.341261	-3.78035	0.000156609	0.0029347
CTD-2562J17.6	661.678	-1.28968	0.190162	-6.78201	1.18518e-11	2.443e-09
SYN1	1.48953	-1.28689	2.04403	-0.629587	0.528965	NA
RP11-745A24.1	12.3051	-1.2864	0.759558	-1.69362	0.0903371	NA
CTD-3060P21.1	3.33292	-1.28589	1.44542	-0.889628	0.373665	NA
RP11-613M5.2	2.83167	-1.28382	1.55701	-0.824543	0.409631	NA
AQP1	12.1587	-1.28347	0.781085	-1.64319	0.100344	NA
PRX	195.71	-1.28229	0.269391	-4.75996	1.93629e-06	8.41694e-05
RP11-295G20.2	22.1197	-1.28222	0.554236	-2.31348	0.020696	NA
CCDC74B	60.8626	-1.2811	0.373737	-3.42781	0.000608479	0.00811831
BCKDHA	2.56238	-1.28079	1.89038	-0.67753	0.49807	NA
RP11-677M14.3	8.3697	-1.28031	0.918765	-1.39352	0.163464	NA
RNF223	23.4013	-1.28007	0.596086	-2.14747	0.0317563	NA
RP13-977J11.3	3.06406	-1.27911	1.52041	-0.84129	0.400185	NA
RP11-111H13.1	3.39849	-1.27898	1.45385	-0.879719	0.379012	NA
RP11-525A16.4	4.89043	-1.27898	1.16738	-1.0956	0.273254	NA
POU2F2	19.1002	-1.27828	0.664096	-1.92483	0.05425	NA
GUSBP11	0.970422	-1.27787	2.75075	-0.464552	0.642252	NA
RP11-318A15.2	0.970422	-1.27787	2.75075	-0.464552	0.642252	NA
RP11-62C7.2	0.970422	-1.27787	2.75075	-0.464552	0.642252	NA
RP4-799P18.5	1.46961	-1.27736	2.06939	-0.617263	0.537061	NA
SLA2	1.46961	-1.27736	2.06939	-0.617263	0.537061	NA
C5AR1	52.7938	-1.27647	0.372451	-3.42721	0.000609826	0.00811831
LINC00431	2.16842	-1.27611	1.64245	-0.776955	0.437185	NA
RP11-168K11.3	1.10896	-1.27506	2.68438	-0.474993	0.634792	NA
DNER	3.92586	-1.27465	1.38256	-0.92195	0.356555	NA
PCNPP5	1.03428	-1.27444	2.68709	-0.474284	0.635298	NA
CTC-325J23.2	4.88846	-1.27412	1.17357	-1.08568	0.277621	NA
RP11-120K18.2	1.94616	-1.27389	1.92532	-0.661655	0.508193	NA
CELA3A	3.47893	-1.27348	1.35966	-0.936621	0.348953	NA
RBBP4P2	3.13211	-1.27278	1.52137	-0.836597	0.402819	NA
GDPD4	0.959898	-1.27261	2.75652	-0.46167	0.644318	NA
RP11-191L17.1	0.959898	-1.27261	2.75652	-0.46167	0.644318	NA
[truncated: 28,617 more rows]

## Sheet: Supplementary Table S9
Category	ID	Description	GeneRatio	BgRatio	pvalue	p.adjust	qvalue	geneID	Count
BP	GO:0006260	DNA replication	49/1064	280/18800	1.34506e-12	7.22026e-09	6.39538e-09	GLI1/ADRA2A/E2F8/MCM3/HMGA1/SAMHD1/GLI2/CDC45/MCM6/CDT1/MCM5/GINS2/TICRR/POLB/FAM111B/CHTF18/E2F7/CCNA2/PIF1/MCM10/DSCC1/DBF4/DDX11/CIZ1/DTL/MCM4/EGFR/FEN1/RBBP7/CHTF8/RAD51/NFIC/GINS1/CHAF1A/CDC7/MCM7/BLM/CHAF1B/POLD1/DBF4B/GINS4/PCNA/ORC1/TONSL/TRAIP/SLX4/RNASEH2A/RFC5/BRPF3	49
BP	GO:0006261	DNA-templated DNA replication	34/1064	159/18800	1.33753e-11	3.58993e-08	3.1798e-08	E2F8/MCM3/HMGA1/SAMHD1/CDC45/MCM6/CDT1/MCM5/GINS2/TICRR/POLB/CHTF18/E2F7/MCM10/DSCC1/DBF4/DDX11/CIZ1/MCM4/FEN1/CHTF8/RAD51/GINS1/CDC7/MCM7/BLM/POLD1/DBF4B/GINS4/PCNA/ORC1/TONSL/TRAIP/RFC5	34
BP	GO:0006268	DNA unwinding involved in DNA replication	12/1064	22/18800	3.87598e-10	6.93541e-07	6.14308e-07	MCM3/HMGA1/CDC45/MCM6/MCM5/GINS2/MCM4/RAD51/GINS1/MCM7/BLM/GINS4	12
BP	GO:0000727	double-strand break repair via break-induced replication	9/1064	12/18800	1.08656e-09	1.45816e-06	1.29158e-06	MCM3/CDC45/MCM6/MCM5/GINS2/MCM4/CDC7/MCM7/GINS4	9
BP	GO:0090329	regulation of DNA-templated DNA replication	17/1064	52/18800	1.84444e-09	1.98019e-06	1.75396e-06	E2F8/CDT1/GINS2/TICRR/CHTF18/E2F7/DSCC1/DBF4/CIZ1/CHTF8/GINS1/CDC7/BLM/DBF4B/GINS4/PCNA/RFC5	17
BP	GO:0032508	DNA duplex unwinding	22/1064	90/18800	3.90344e-09	3.49228e-06	3.09331e-06	MCM3/HMGA1/CDC45/MCM6/G3BP1/MCM5/TOP2A/GINS2/CHTF18/PIF1/DDX12P/DSCC1/DDX11/MCM4/CHTF8/RAD51/GINS1/MCM7/BLM/MCM8/GINS4/RFC5	22
BP	GO:0044786	cell cycle DNA replication	15/1064	43/18800	6.01683e-09	4.61405e-06	4.08692e-06	E2F8/MCM3/CDC45/MCM6/CDT1/E2F7/DBF4/MCM4/FEN1/RAD51/GINS1/CDC7/BLM/DBF4B/PCNA	15
BP	GO:0032392	DNA geometric change	22/1064	96/18800	1.41073e-08	9.46599e-06	8.38456e-06	MCM3/HMGA1/CDC45/MCM6/G3BP1/MCM5/TOP2A/GINS2/CHTF18/PIF1/DDX12P/DSCC1/DDX11/MCM4/CHTF8/RAD51/GINS1/MCM7/BLM/MCM8/GINS4/RFC5	22
BP	GO:0071103	DNA conformation change	22/1064	103/18800	5.50021e-08	3.28057e-05	2.90578e-05	MCM3/HMGA1/CDC45/MCM6/G3BP1/MCM5/TOP2A/GINS2/CHTF18/PIF1/DDX12P/DSCC1/DDX11/MCM4/CHTF8/RAD51/GINS1/MCM7/BLM/MCM8/GINS4/RFC5	22
BP	GO:0033260	nuclear DNA replication	13/1064	38/18800	8.16952e-08	4.3854e-05	3.88439e-05	MCM3/CDC45/MCM6/CDT1/DBF4/MCM4/FEN1/RAD51/GINS1/CDC7/BLM/DBF4B/PCNA	13
BP	GO:1900262	regulation of DNA-directed DNA polymerase activity	8/1064	13/18800	1.02309e-07	4.5766e-05	4.05375e-05	GINS2/CHTF18/DSCC1/CHTF8/GINS1/GINS4/PCNA/RFC5	8
BP	GO:1900264	positive regulation of DNA-directed DNA polymerase activity	8/1064	13/18800	1.02309e-07	4.5766e-05	4.05375e-05	GINS2/CHTF18/DSCC1/CHTF8/GINS1/GINS4/PCNA/RFC5	8
BP	GO:0051960	regulation of nervous system development	51/1064	440/18800	9.27975e-07	0.000383182	0.000339406	LGI4/TP73/HES6/LYN/AMIGO1/SEMA4B/HAP1/WDR62/SORL1/TTBK1/RTN4R/THBS2/MDK/SEMA7A/E2F1/EPHA4/CRABP2/WASF3/NOG/NLGN2/SEMA6C/SOX8/OXTR/TGM2/GPER1/GORASP1/PRUNE1/TPPP/FIG4/VEGFA/KDM1A/ZNF488/KLK8/EIF2AK3/METRN/DLX1/LRP8/SMARCD3/BHLHE41/ID2/SEMA4G/PLXND1/SHANK3/DNAJB11/RGS14/XRCC2/EZH2/SEMA3C/BDNF/LIF/TPBG	51
BP	GO:0045740	positive regulation of DNA replication	12/1064	40/18800	1.29529e-06	0.00049665	0.000439911	GLI1/E2F8/GLI2/CDT1/E2F7/DBF4/CIZ1/EGFR/CDC7/DBF4B/PCNA/BRPF3	12
BP	GO:1904029	regulation of cyclin-dependent protein kinase activity	19/1064	101/18800	3.34013e-06	0.00116055	0.00102796	CDKN2C/CCND1/CCND3/CCNF/MEN1/TTBK1/CDC25C/PSRC1/PLK1/CDKN3/CCNA2/CDKN1A/PKMYT1/IPO5/TNFAIP3/CEBPA/MAPRE3/EGFR/BLM	19
BP	GO:0042063	gliogenesis	37/1064	291/18800	3.45917e-06	0.00116055	0.00102796	CDKN2C/POU3F1/LGI4/TP73/LYN/EMX1/PRX/C5AR1/ZMIZ1/P2RX4/TTBK1/ADGRG1/MDK/FA2H/E2F1/MMP14/EPHA4/WASF3/NOG/CSPG4/SOX8/TPPP/SLC45A3/METTL3/B4GALT6/CNTNAP1/ZNF488/METRN/DLX1/SUN1/LRP8/ID2/MXRA8/CD9/ABCA2/EZH2/LIF	37
BP	GO:0006275	regulation of DNA replication	22/1064	131/18800	4.1535e-06	0.00131153	0.00116169	GLI1/E2F8/GLI2/CDT1/GINS2/TICRR/CHTF18/E2F7/CCNA2/DSCC1/DBF4/CIZ1/EGFR/CHTF8/GINS1/CDC7/BLM/DBF4B/GINS4/PCNA/RFC5/BRPF3	22
BP	GO:2000105	positive regulation of DNA-templated DNA replication	7/1064	14/18800	4.40435e-06	0.00131347	0.00116342	E2F8/CDT1/E2F7/DBF4/CIZ1/CDC7/DBF4B	7
BP	GO:0006270	DNA replication initiation	11/1064	38/18800	5.29967e-06	0.0014973	0.00132624	MCM3/CDC45/MCM6/CDT1/MCM5/TICRR/MCM10/CIZ1/MCM4/MCM7/ORC1	11
BP	GO:0098813	nuclear chromosome segregation	36/1064	287/18800	6.36598e-06	0.00170863	0.00151343	KIFC1/NCAPD2/KIF18B/CDT1/CENPQ/SPC24/TOP2A/CHMP3/NEK6/PSRC1/PLK1/GEM/NEK2/FAM83D/DDX12P/DSCC1/CDCA8/DDX11/KATNB1/P3H4/PSMC3IP/FEN1/CHTF8/UBE2C/SUN1/SMC2/KIF23/KIF2C/AURKB/INCENP/CDC20/NCAPH/FANCD2/SLX4/RACGAP1/ESPL1	36
BP	GO:0071900	regulation of protein serine/threonine kinase activity	43/1064	372/18800	7.02668e-06	0.00179615	0.00159095	EDN3/CDKN2C/CCND1/DUSP7/CCND3/LYN/ADRA2A/FGF18/CCNF/ATP2B4/MEN1/SORL1/ADRB2/ADAM8/CDC25C/TGFA/EPHA4/PSRC1/PLK1/CDKN3/IRAK1/CCNA2/CDKN1A/PKMYT1/IPO5/TNFAIP3/DBF4/MAGED1/CEBPA/MAPRE3/SYK/EGFR/VEGFA/ERN1/BLM/ACSL1/DBF4B/PDGFA/INCENP/CBLC/RGS14/LRP5/EZH2	43
BP	GO:0000079	regulation of cyclin-dependent protein serine/threonine kinase activity	18/1064	98/18800	8.52633e-06	0.00208043	0.00184275	CDKN2C/CCND1/CCND3/CCNF/MEN1/CDC25C/PSRC1/PLK1/CDKN3/CCNA2/CDKN1A/PKMYT1/IPO5/TNFAIP3/CEBPA/MAPRE3/EGFR/BLM	18
BP	GO:1901987	regulation of cell cycle phase transition	46/1064	415/18800	1.03131e-05	0.00240698	0.00213199	CDKN2C/CCND1/SUSD2/CCND3/GLI1/GPR132/ATP2B4/MEN1/WDR76/CDC45/FHL1/TERT/GTSE1/CDT1/E2F1/CLSPN/TICRR/MN1/CDC25C/NEK6/PLK1/E2F7/ACVR1/MECP2/FAM83D/CDKN1A/DBF4/CRY1/RBL2/DTL/EGFR/CDC7/ZFP36L2/UBE2C/BLM/DBF4B/RBL1/ID2/RAD9A/ORC1/AURKB/ZFYVE19/FANCD2/EZH2/AURKA/ESPL1	46
BP	GO:0000086	G2/M transition of mitotic cell cycle	22/1064	140/18800	1.2516e-05	0.00279941	0.0024796	CCND1/FOXM1/GPR132/CIT/FHL1/CLSPN/TICRR/CDC25C/PLK1/MECP2/CCNA2/CDKN1A/PKMYT1/DTL/CDC7/BLM/DBF4B/ORC1/AURKB/ZFYVE19/FBXL8/AURKA	22
BP	GO:0007059	chromosome segregation	40/1064	348/18800	1.65963e-05	0.00356356	0.00315644	KIFC1/NCAPD2/MIS18A/MKI67/KIF18B/CDT1/CENPQ/SPC24/TOP2A/CHMP3/NEK6/PSRC1/PLK1/GEM/NEK2/FAM83D/DDX12P/DSCC1/CDCA8/DDX11/KATNB1/P3H4/PSMC3IP/FEN1/CHTF8/HJURP/UBE2C/SUN1/SMC2/KIF23/KIF2C/AURKB/INCENP/CDC20/NCAPH/RGS14/FANCD2/SLX4/RACGAP1/ESPL1	40
BP	GO:0050767	regulation of neurogenesis	41/1064	361/18800	1.73893e-05	0.00359022	0.00318006	TP73/HES6/LYN/AMIGO1/SEMA4B/HAP1/WDR62/SORL1/TTBK1/RTN4R/MDK/SEMA7A/E2F1/EPHA4/CRABP2/NOG/SEMA6C/SOX8/TGM2/GPER1/GORASP1/PRUNE1/VEGFA/KDM1A/ZNF488/METRN/DLX1/LRP8/SMARCD3/BHLHE41/ID2/SEMA4G/PLXND1/SHANK3/DNAJB11/RGS14/XRCC2/EZH2/SEMA3C/BDNF/LIF	41
BP	GO:0007051	spindle organization	26/1064	188/18800	2.22356e-05	0.00442076	0.00391571	KIFC1/HAUS7/WDR62/SUN2/CHMP3/NEK6/PSRC1/PLK1/NEK2/MECP2/MAP4/MYBL2/TPPP/MAPRE3/GPSM2/BORA/HAUS5/KIF23/AURKB/INCENP/CDC20/RGS14/RACGAP1/KIF11/AURKA/ESPL1	26
BP	GO:0001667	ameboidal-type cell migration	50/1064	480/18800	2.34871e-05	0.00450281	0.00398839	EDN3/TNS1/EDN2/FSTL1/ADGRA2/SEMA4B/FGF18/PTPRR/DMTN/PPARD/ATP2B4/FGF19/FGFBP1/P2RX4/SEMA7A/NR4A1/WNT11/ARSB/CEACAM1/JUP/STC1/NRP2/ACVR1/MECP2/SEMA6C/SOX8/IQSEC1/EMC10/PPM1F/FERMT1/LGMN/BCAR1/SCARB1/VEGFA/WASF2/EMP2/EFNB1/SEMA4G/S100P/ITGA3/PLXND1/RFFL/MAP3K3/LRP5/CORO1C/TMEM201/S100A2/NOS3/SEMA3C/TPBG	50
BP	GO:0090068	positive regulation of cell cycle process	31/1064	247/18800	2.70879e-05	0.00501407	0.00444124	EDN3/CCND1/WNT4/CCND3/GLI1/E2F8/CIT/TERT/CDT1/CDC25C/TGFA/E2F7/MECP2/FAM83D/DBF4/DDX11/DTL/EGFR/FEN1/CDC7/GPSM2/UBE2C/DBF4B/KIF23/AURKB/SMPD3/LRP5/RACGAP1/EZH2/AURKA/ESPL1	31
BP	GO:0010389	regulation of G2/M transition of mitotic cell cycle	17/1064	97/18800	2.84755e-05	0.00509522	0.00451312	CCND1/GPR132/FHL1/CLSPN/TICRR/CDC25C/PLK1/MECP2/CDKN1A/DTL/CDC7/BLM/DBF4B/ORC1/AURKB/ZFYVE19/AURKA	17
BP	GO:0000280	nuclear division	47/1064	446/18800	3.06243e-05	0.00530295	0.00469712	EDN3/KIFC1/WNT4/NCAPD2/MKI67/KIF18B/CDT1/REEP4/TOP2A/CHMP3/CDC25C/NEK6/TGFA/TDRKH/PSRC1/PLK1/NEK2/MYBL2/DSCC1/PKMYT1/CDCA8/RPS6KA2/FANCA/KATNB1/P3H4/PSMC3IP/CHTF8/RAD51/BORA/UBE2C/SUN1/SMC2/KIF23/KIF2C/AURKB/INCENP/SMPD3/CDC20/NCAPH/LRP5/FANCD2/SLX4/RACGAP1/KIF11/AURKA/ESPL1/LIF	47
BP	GO:0045786	negative regulation of cell cycle	42/1064	387/18800	4.06097e-05	0.00679173	0.00601582	CDKN2C/CCND1/SUSD2/E2F8/GPR132/CCNF/MEN1/WDR76/CDC45/FHL1/GTSE1/CDT1/NR4A1/E2F1/CLSPN/TICRR/PLK1/E2F7/NEK2/PPP1R13B/ACVR1/CDKN1A/GPER1/IPO5/TNFAIP3/CRY1/CEBPA/RPS6KA2/RBL2/DTL/ZFP36L2/BLM/RBL1/RAD9A/ORC1/AURKB/HPGD/ZFYVE19/FANCD2/EZH2/ESPL1/LIF	42
BP	GO:1902850	microtubule cytoskeleton organization involved in mitosis	22/1064	151/18800	4.17525e-05	0.00679173	0.00601582	KIFC1/WDR62/SUN2/CHMP3/NEK6/PSRC1/PLK1/NEK2/MECP2/MAP4/MYBL2/CENPA/GPSM2/BORA/KIF23/AURKB/SAPCD2/CDC20/RACGAP1/KIF11/AURKA/ESPL1	22
BP	GO:0010948	negative regulation of cell cycle process	35/1064	301/18800	4.32385e-05	0.0068266	0.0060467	CCND1/SUSD2/E2F8/GPR132/CCNF/MEN1/WDR76/CDC45/FHL1/GTSE1/CDT1/E2F1/CLSPN/TICRR/PLK1/E2F7/NEK2/ACVR1/CDKN1A/GPER1/CRY1/RPS6KA2/RBL2/DTL/ZFP36L2/BLM/RBL1/RAD9A/ORC1/AURKB/ZFYVE19/FANCD2/EZH2/ESPL1/LIF	35
BP	GO:0140014	mitotic nuclear division	34/1064	293/18800	5.76323e-05	0.00883916	0.00782933	EDN3/KIFC1/NCAPD2/MKI67/KIF18B/CDT1/REEP4/CHMP3/CDC25C/NEK6/TGFA/PSRC1/PLK1/NEK2/MYBL2/DSCC1/PKMYT1/CDCA8/KATNB1/CHTF8/BORA/UBE2C/SMC2/KIF23/KIF2C/AURKB/SMPD3/CDC20/NCAPH/LRP5/RACGAP1/KIF11/AURKA/ESPL1	34
BP	GO:0044839	cell cycle G2/M phase transition	22/1064	155/18800	6.2505e-05	0.00917003	0.00812241	CCND1/FOXM1/GPR132/CIT/FHL1/CLSPN/TICRR/CDC25C/PLK1/MECP2/CCNA2/CDKN1A/PKMYT1/DTL/CDC7/BLM/DBF4B/ORC1/AURKB/ZFYVE19/FBXL8/AURKA	22
BP	GO:0001889	liver development	20/1064	134/18800	6.50299e-05	0.00917003	0.00812241	IHH/CCND1/WNT4/PCSK9/GLI1/E2F8/CIT/MDK/ONECUT2/TGFA/CEACAM1/E2F7/TNFAIP3/CEBPA/TYMS/ASS1/PCNA/PDX1/EZH2/AURKA	20
BP	GO:1902969	mitotic DNA replication	6/1064	14/18800	6.56569e-05	0.00917003	0.00812241	MCM3/CDC45/MCM6/MCM4/RAD51/GINS1	6
BP	GO:0006998	nuclear envelope organization	12/1064	57/18800	6.72366e-05	0.00917003	0.00812241	SUN3/REEP4/SUN2/CHMP3/NEK6/PLK1/LMNB1/GPER1/TOR1AIP1/SUN1/TMEM43/TOR1A	12
BP	GO:0007052	mitotic spindle organization	19/1064	124/18800	6.83311e-05	0.00917003	0.00812241	KIFC1/WDR62/SUN2/CHMP3/NEK6/PSRC1/PLK1/NEK2/MECP2/MAP4/MYBL2/GPSM2/BORA/KIF23/AURKB/CDC20/RACGAP1/KIF11/AURKA	19
BP	GO:0009410	response to xenobiotic stimulus	43/1064	411/18800	7.76738e-05	0.0101696	0.00900777	CCND1/NFATC2/TP73/KCNH2/ABAT/GSTM2/LYN/CYP2W1/EMX1/CDH1/HSD11B2/AMH/GSTM4/ABCC1/CYP2E1/MDK/TRAF3IP2/E2F1/CYP4F12/TGFA/PGF/TXN2/OXTR/PPM1F/TYMS/RAD51/FOSL1/CYP2B6/MCM7/LRP8/ASS1/ACSL1/PCNA/ITGA3/ENG/PDGFA/DUSP6/PDX1/ABCA2/FZD1/ACACB/SULT1A2/SEMA3C	43
BP	GO:0060541	respiratory system development	26/1064	203/18800	8.35826e-05	0.0106826	0.00946222	CRISPLD2/EDN2/GLI1/LIPA/FGF18/ADAMTSL2/TBX4/GLI2/WNT11/MMP14/NOG/EDA/CEBPA/ALDH1A3/WNT2B/VEGFA/FGFRL1/PKDCC/ASS1/ITGA3/PDGFA/SMPD3/KLF2/NOS3/EPAS1/LIF	26
BP	GO:0061008	hepaticobiliary system development	20/1064	137/18800	8.9231e-05	0.011029	0.00976901	IHH/CCND1/WNT4/PCSK9/GLI1/E2F8/CIT/MDK/ONECUT2/TGFA/CEACAM1/E2F7/TNFAIP3/CEBPA/TYMS/ASS1/PCNA/PDX1/EZH2/AURKA	20
BP	GO:0044772	mitotic cell cycle phase transition	45/1064	440/18800	9.13977e-05	0.011029	0.00976901	CDKN2C/CCND1/FOXM1/CCND3/CDK18/GPR132/CCNF/CIT/FHL1/TERT/GTSE1/CDT1/E2F1/CLSPN/TICRR/CDC25C/NEK6/PLK1/CDKN3/E2F7/RHOU/ACVR1/MECP2/CCNA2/CDKN1A/PKMYT1/IQGAP3/DBF4/RBL2/DTL/EGFR/CDC7/ZFP36L2/UBE2C/BLM/DBF4B/RBL1/ID2/ORC1/AURKB/ZFYVE19/FBXL8/EZH2/AURKA/ESPL1	45
BP	GO:0048285	organelle fission	49/1064	493/18800	9.24563e-05	0.011029	0.00976901	EDN3/KIFC1/WNT4/NCAPD2/MKI67/KIF18B/CDT1/REEP4/TOP2A/CHMP3/CDC25C/NEK6/TGFA/TDRKH/PSRC1/PLK1/NEK2/MYBL2/DSCC1/PKMYT1/MTFP1/CDCA8/RPS6KA2/FANCA/KATNB1/P3H4/PSMC3IP/CHTF8/RAD51/BORA/UBE2C/SUN1/SMC2/KIF23/KIF2C/AURKB/INCENP/SMPD3/CDC20/NCAPH/LRP5/CORO1C/FANCD2/SLX4/RACGAP1/KIF11/AURKA/ESPL1/LIF	49
BP	GO:0001755	neural crest cell migration	12/1064	59/18800	9.58625e-05	0.0111867	0.00990872	EDN3/SEMA4B/FGF19/SEMA7A/NRP2/ACVR1/SEMA6C/SOX8/EFNB1/SEMA4G/CORO1C/SEMA3C	12
BP	GO:0000819	sister chromatid segregation	26/1064	205/18800	9.84615e-05	0.0112456	0.00996082	KIFC1/NCAPD2/KIF18B/CDT1/TOP2A/CHMP3/NEK6/PSRC1/PLK1/NEK2/DDX12P/DSCC1/CDCA8/DDX11/KATNB1/FEN1/CHTF8/UBE2C/SMC2/KIF23/KIF2C/AURKB/CDC20/NCAPH/RACGAP1/ESPL1	26
BP	GO:0010001	glial cell differentiation	27/1064	218/18800	0.000109529	0.012249	0.0108496	CDKN2C/POU3F1/LGI4/TP73/LYN/EMX1/PRX/C5AR1/TTBK1/MDK/FA2H/EPHA4/WASF3/NOG/SOX8/TPPP/SLC45A3/METTL3/B4GALT6/CNTNAP1/ZNF488/METRN/DLX1/ID2/MXRA8/ABCA2/LIF	27
BP	GO:1902749	regulation of cell cycle G2/M phase transition	17/1064	108/18800	0.000115523	0.0126557	0.0112098	CCND1/GPR132/FHL1/CLSPN/TICRR/CDC25C/PLK1/MECP2/CDKN1A/DTL/CDC7/BLM/DBF4B/ORC1/AURKB/ZFYVE19/AURKA	17
BP	GO:0045787	positive regulation of cell cycle	36/1064	329/18800	0.000119236	0.0128012	0.0113387	EDN3/CCND1/WNT4/CCND3/GLI1/E2F8/CIT/TERT/CDT1/CDC25C/TGFA/PSRC1/E2F7/MECP2/FAM83D/DBF4/DDX11/MAPRE3/DTL/LFNG/LGMN/EGFR/FEN1/CDC7/FOSL1/GPSM2/UBE2C/DBF4B/KIF23/AURKB/SMPD3/LRP5/RACGAP1/EZH2/AURKA/ESPL1	36
BP	GO:0006023	aminoglycan biosynthetic process	14/1064	80/18800	0.000144044	0.0150665	0.0133452	CHST2/XYLT1/HS3ST1/CHST3/B4GAT1/PXYLP1/ST3GAL1/B3GAT3/ST3GAL4/CHST11/XYLT2/SMPD3/HAS3/B3GNT9	14
BP	GO:0051962	positive regulation of nervous system development	31/1064	270/18800	0.000146017	0.0150665	0.0133452	TP73/LYN/AMIGO1/HAP1/WDR62/TTBK1/THBS2/MDK/SEMA7A/E2F1/EPHA4/CRABP2/NLGN2/SOX8/OXTR/TGM2/GPER1/VEGFA/KDM1A/ZNF488/METRN/LRP8/SMARCD3/ID2/PLXND1/SHANK3/RGS14/XRCC2/BDNF/LIF/TPBG	31
BP	GO:0050769	positive regulation of neurogenesis	27/1064	222/18800	0.000148756	0.0150665	0.0133452	TP73/LYN/AMIGO1/HAP1/WDR62/TTBK1/MDK/SEMA7A/E2F1/EPHA4/CRABP2/SOX8/TGM2/GPER1/VEGFA/KDM1A/ZNF488/METRN/LRP8/SMARCD3/ID2/PLXND1/SHANK3/RGS14/XRCC2/BDNF/LIF	27
BP	GO:0007346	regulation of mitotic cell cycle	47/1064	478/18800	0.000164325	0.0163352	0.014469	EDN3/CDKN2C/CCND1/TP73/CCND3/MKI67/GPR132/WDR62/FHL1/TERT/GTSE1/CDT1/E2F1/CLSPN/TICRR/CDC25C/NEK6/TGFA/PLK1/E2F7/NEK2/ACVR1/MECP2/CDKN1A/PKMYT1/RBL2/DTL/LGMN/EGFR/CDC7/ZFP36L2/BORA/UBE2C/BLM/DBF4B/RBL1/ID2/RAD9A/ORC1/AURKB/ZFYVE19/SMPD3/LRP5/FANCD2/EZH2/AURKA/ESPL1	47
BP	GO:0032965	regulation of collagen biosynthetic process	9/1064	38/18800	0.000211503	0.0206426	0.0182843	IHH/WNT4/PPARD/CREB3L1/SCX/CIITA/F2R/LARP6/ENG	9
BP	GO:0006869	lipid transport	40/1064	391/18800	0.000218648	0.020959	0.0185646	PCSK9/ABCG1/PPARD/MFSD2B/ARV1/NME4/NMUR2/PRELID3B/BDKRB2/FGF19/P2RX4/PLA2G4F/ABCC1/PTGES/LCAT/ERFE/FABP3/CRABP2/CEACAM1/SLC25A17/OSBPL10/APOL1/GLTPD2/XKR8/OSBPL1A/ANO7/CRY1/SYK/LDLRAP1/SCARB1/PRELID2/ACSL1/SLC10A3/ATP11A/SPNS2/FURIN/NR0B2/NPC2/OSBP2/ABCA2	40
BP	GO:0048732	gland development	43/1064	431/18800	0.000224214	0.0211155	0.0187032	IHH/CCND1/WNT4/PCSK9/GLI1/IGSF3/E2F8/CDH1/GLI2/CIT/MDK/FA2H/MSN/ONECUT2/WNT11/POLB/TGFA/CEACAM1/E2F7/NOG/OXTR/TGM2/IQGAP3/TNFAIP3/EDA/CEBPA/ALDH1A3/TYMS/EGFR/WNT10A/VEGFA/NCOR2/ASS1/ID2/CRIP1/PCNA/PLXND1/PDGFA/LRP5/PDX1/EZH2/SEMA3C/AURKA	43
BP	GO:0007292	female gamete generation	21/1064	158/18800	0.000232911	0.0212548	0.0188265	IHH/PLAT/YBX2/WNT4/TOB2/ZMIZ1/AMH/MDK/TOP2A/TDRKH/PLK1/RPS6KA2/METTL3/FOSL1/FOXL2/MCM8/HPGD/NCAPH/NOS3/ERCC1/AURKA	21
BP	GO:0000076	DNA replication checkpoint signaling	6/1064	17/18800	0.000233612	0.0212548	0.0188265	CDC45/CDT1/CLSPN/TICRR/RAD9A/ORC1	6
BP	GO:0010876	lipid localization	44/1064	446/18800	0.000243956	0.021491	0.0190358	PCSK9/B4GALNT1/ABCG1/PPARD/MFSD2B/ARV1/NME4/NMUR2/PRELID3B/BDKRB2/FGF19/P2RX4/PLA2G4F/ABCC1/PTGES/LCAT/ERFE/FABP3/CRABP2/CEACAM1/SLC25A17/OSBPL10/APOL1/GLTPD2/XKR8/OSBPL1A/ANO7/CRY1/SYK/LDLRAP1/C3/SCARB1/PRELID2/MEST/ACSL1/SLC10A3/ATP11A/SPNS2/FURIN/NR0B2/NPC2/OSBP2/ABCA2/ACACB	44
BP	GO:0032964	collagen biosynthetic process	10/1064	47/18800	0.000245723	0.021491	0.0190358	IHH/WNT4/PPARD/CREB3L1/SCX/CIITA/P3H4/F2R/LARP6/ENG	10
BP	GO:0001503	ossification	42/1064	420/18800	0.000251246	0.021491	0.0190358	TMEM64/IHH/WNT4/GLI1/TOB2/SGMS2/SMAD6/FGF18/XYLT1/FHL2/HSD17B4/MEN1/CREB3L1/GLI2/ECM1/ADRB2/NOTUM/MDK/ADAMTS7/SEMA7A/COL6A1/WNT11/MN1/MMP14/NOG/STC1/ACVR1/SOX8/SCX/CEBPA/TOB1/EGFR/TP53INP2/EIF2AK3/COL13A1/PKDCC/LIMD1/EBP/SMPD3/LRP5/TCIRG1/FZD1	42
BP	GO:0031100	animal organ regeneration	12/1064	65/18800	0.000252223	0.021491	0.0190358	IHH/CCND1/GLI1/PGF/PTPRU/CCNA2/TYMS/PCNA/NR0B2/PDX1/EZH2/AURKA	12
BP	GO:0000070	mitotic sister chromatid segregation	22/1064	171/18800	0.000267659	0.0224499	0.0198852	KIFC1/NCAPD2/KIF18B/CDT1/CHMP3/NEK6/PSRC1/PLK1/NEK2/DSCC1/CDCA8/KATNB1/CHTF8/UBE2C/SMC2/KIF23/KIF2C/AURKB/CDC20/NCAPH/RACGAP1/ESPL1	22
BP	GO:0044843	cell cycle G1/S phase transition	29/1064	255/18800	0.00027712	0.022555	0.0199782	CDKN2C/CCND1/SUSD2/CCND3/GLI1/CDK18/GPR132/ATP2B4/MEN1/FHL1/TERT/GTSE1/E2F1/MN1/CDKN3/E2F7/RHOU/ACVR1/FAM83D/CCNA2/CDKN1A/IQGAP3/DBF4/RBL2/EGFR/CDC7/RBL1/ID2/EZH2	29
BP	GO:0030323	respiratory tube development	23/1064	183/18800	0.000277315	0.022555	0.0199782	CRISPLD2/EDN2/GLI1/LIPA/FGF18/ADAMTSL2/TBX4/GLI2/WNT11/MMP14/NOG/CEBPA/WNT2B/VEGFA/PKDCC/PCSK5/ITGA3/PDGFA/SMPD3/KLF2/NOS3/EPAS1/LIF	23
BP	GO:0003044	regulation of systemic arterial blood pressure mediated by a chemical signal	10/1064	48/18800	0.000294833	0.0232745	0.0206155	EDN3/EDN2/ADRA1B/HSD11B2/ADRB2/OXTR/RPS6KA2/PCSK5/F2R/NOS3	10
BP	GO:0035272	exocrine system development	10/1064	48/18800	0.000294833	0.0232745	0.0206155	IGSF3/RAB26/POLB/TGM2/EDA/EGFR/PLXND1/PDGFA/PDX1/SEMA3C	10
BP	GO:0043393	regulation of protein binding	24/1064	196/18800	0.00030626	0.0238261	0.0211041	WFIKKN1/PCSK9/MEN1/SORL1/TTBK1/ADRB2/TERT/MFNG/PLK1/NOG/CDKN1A/DDX11/MAPRE3/RGMA/LDLRAP1/LFNG/KDM1A/SMARCD3/PLXND1/AURKB/ZFPM1/BDNF/AURKA/SNAPIN	24
BP	GO:0006024	glycosaminoglycan biosynthetic process	13/1064	76/18800	0.000311262	0.0238694	0.0211424	CHST2/XYLT1/HS3ST1/CHST3/B4GAT1/PXYLP1/ST3GAL1/B3GAT3/ST3GAL4/CHST11/XYLT2/SMPD3/HAS3	13
BP	GO:0051782	negative regulation of cell division	6/1064	18/18800	0.000333707	0.0249881	0.0221333	SUSD2/E2F8/E2F7/BLM/AURKB/ZFYVE19	6
BP	GO:1901990	regulation of mitotic cell cycle phase transition	34/1064	321/18800	0.000335161	0.0249881	0.0221333	CDKN2C/CCND1/CCND3/GPR132/FHL1/TERT/GTSE1/CDT1/E2F1/CLSPN/TICRR/CDC25C/NEK6/PLK1/E2F7/ACVR1/MECP2/CDKN1A/RBL2/DTL/EGFR/CDC7/ZFP36L2/UBE2C/BLM/DBF4B/RBL1/ID2/ORC1/AURKB/ZFYVE19/EZH2/AURKA/ESPL1	34
BP	GO:0051302	regulation of cell division	23/1064	186/18800	0.000351511	0.0258306	0.0228796	SUSD2/E2F8/KIF18B/POU5F1/KIF20A/CIT/FGF3/MDK/TGFA/PGF/PLK1/E2F7/RBL2/VEGFA/BLM/RBL1/KIF23/AURKB/PDGFA/ZFYVE19/RACGAP1/VEGFB/AURKA	23
BP	GO:0032967	positive regulation of collagen biosynthetic process	7/1064	25/18800	0.000356085	0.0258306	0.0228796	IHH/WNT4/CREB3L1/SCX/F2R/LARP6/ENG	7
BP	GO:0031099	regeneration	23/1064	188/18800	0.000410163	0.0293568	0.0260029	IHH/CCND1/GLI1/NINJ1/PPARD/RTN4R/MDK/IGFBP1/EPHA4/PGF/PTPRU/CCNA2/CDKN1A/RGMA/TYMS/KLK8/PCNA/NR0B2/DHFR/PDX1/CD9/EZH2/AURKA	23
BP	GO:0030203	glycosaminoglycan metabolic process	17/1064	120/18800	0.000421053	0.0294324	0.0260699	HPSE/CHST2/XYLT1/HS3ST1/CHST3/B4GAT1/PXYLP1/ST3GAL1/B3GAT3/ST3GAL4/CHST11/NAGLU/GUSB/XYLT2/SMPD3/HAS3/CD44	17
BP	GO:0006022	aminoglycan metabolic process	18/1064	131/18800	0.000422187	0.0294324	0.0260699	HPSE/CHST2/XYLT1/HS3ST1/CHST3/B4GAT1/PXYLP1/ST3GAL1/B3GAT3/ST3GAL4/CHST11/NAGLU/GUSB/XYLT2/SMPD3/HAS3/B3GNT9/CD44	18
BP	GO:0060070	canonical Wnt signaling pathway	33/1064	313/18800	0.000442082	0.0296888	0.026297	WNT6/TMEM64/WNT4/GLI1/ADGRA2/PPM1N/PORCN/SOX7/NOTUM/NRARP/MDK/IGFBP1/G3BP1/WNT11/BCL9L/NOG/JUP/PTPRU/TLE2/AMER1/EDA/FERMT1/EGFR/WNT2B/WNT10A/FOXO1/NKD1/LIMD1/ZNRF3/LRP5/FZD1/TCF7/TPBG	33
BP	GO:1903034	regulation of response to wounding	21/1064	166/18800	0.000459224	0.0296888	0.026297	PLAT/WNT4/DUOX2/ABAT/HPSE/ADRA2A/DMTN/RTN4R/MDK/THBD/EPHA4/CEACAM1/ST3GAL4/TNFAIP3/RGMA/FERMT1/KLK8/F2R/PDGFA/CD9/NOS3	21
BP	GO:0010714	positive regulation of collagen metabolic process	7/1064	26/18800	0.000463656	0.0296888	0.026297	IHH/WNT4/CREB3L1/SCX/F2R/LARP6/ENG	7
BP	GO:0051054	positive regulation of DNA metabolic process	29/1064	263/18800	0.000463932	0.0296888	0.026297	FOXM1/GLI1/E2F8/GLI2/CDT1/GINS2/CHTF18/E2F7/NEK2/MECP2/DSCC1/DBF4/DDX11/CIZ1/EGFR/CHTF8/RAD51/GINS1/CDC7/HMCES/DBF4B/GINS4/PCNA/AURKB/RNF168/SLX4/RFC5/ERCC1/BRPF3	29
BP	GO:0010544	negative regulation of platelet activation	6/1064	19/18800	0.000464494	0.0296888	0.026297	ABAT/THBD/CEACAM1/PDGFA/CD9/NOS3	6
BP	GO:0038127	ERBB signaling pathway	17/1064	121/18800	0.000464579	0.0296888	0.026297	ADRA2A/PTPRR/HAP1/SHC1/FAM83A/TGFA/CEACAM1/GPER1/REPS2/WDR54/PTPN18/LGMN/BCAR1/EGFR/CBLC/GPRC5A/RHBDF1	17
BP	GO:0051225	spindle assembly	17/1064	121/18800	0.000464579	0.0296888	0.026297	KIFC1/HAUS7/CHMP3/NEK6/PLK1/NEK2/MYBL2/MAPRE3/GPSM2/HAUS5/KIF23/AURKB/INCENP/CDC20/RACGAP1/KIF11/AURKA	17
BP	GO:0030324	lung development	22/1064	179/18800	0.000508979	0.0321435	0.0284713	CRISPLD2/EDN2/GLI1/LIPA/FGF18/ADAMTSL2/TBX4/GLI2/WNT11/MMP14/NOG/CEBPA/WNT2B/VEGFA/PKDCC/ITGA3/PDGFA/SMPD3/KLF2/NOS3/EPAS1/LIF	22
BP	GO:0015748	organophosphate ester transport	19/1064	145/18800	0.000542403	0.033856	0.0299882	ABCG1/PRELID3B/ABCC1/SLC25A19/SLC25A17/OSBPL10/GLTPD2/XKR8/ANO7/SLC37A2/SLC25A23/SLC25A42/SCARB1/PRELID2/SLC37A1/ATP11A/NPC2/GJB1/SLC25A4	19
BP	GO:0051321	meiotic cell cycle	29/1064	266/18800	0.000558485	0.0342101	0.0303018	WNT4/NCAPD2/TOP2A/SUN2/CDC25C/TDRKH/PLK1/NEK2/PKMYT1/RPS6KA2/FANCA/P3H4/METTL3/STK35/PSMC3IP/LFNG/RAD51/SUN1/SMC2/INCENP/CDC20/NCAPH/FANCD2/SLX4/XRCC2/ERCC1/AURKA/ESPL1/LIF	29
BP	GO:0022612	gland morphogenesis	17/1064	123/18800	0.000563363	0.0342101	0.0303018	WNT4/GLI1/MDK/MSN/POLB/TGFA/CEACAM1/NOG/TGM2/TNFAIP3/EDA/EGFR/CRIP1/PLXND1/PDGFA/LRP5/SEMA3C	17
BP	GO:0010712	regulation of collagen metabolic process	9/1064	43/18800	0.000567195	0.0342101	0.0303018	IHH/WNT4/PPARD/CREB3L1/SCX/CIITA/F2R/LARP6/ENG	9
BP	GO:0051303	establishment of chromosome localization	13/1064	81/18800	0.000589103	0.0351367	0.0311226	KIFC1/CDT1/CENPQ/CHMP3/PSRC1/GEM/FAM83D/CDCA8/KATNB1/SUN1/KIF2C/AURKB/INCENP	13
BP	GO:0009314	response to radiation	42/1064	438/18800	0.000600228	0.0354069	0.0313618	BMF/CCND1/SLC4A10/RGS9/REEP6/MEN1/THBD/TICRR/TMEM109/POLB/NDRG4/MECP2/CDKN1A/CACNA2D4/FANCG/CRY1/USP1/BARD1/METTL3/DTL/EGFR/MMP1/FEN1/RAD51/KDM1A/PER3/BLM/POLD1/ID2/CRIP1/RAD9A/PCNA/AURKB/RNF168/RGS14/CTNS/FBXL8/FANCD2/XRCC2/DDB2/ERCC1/SLC24A1	42
BP	GO:1901988	negative regulation of cell cycle phase transition	28/1064	255/18800	0.000616095	0.0359478	0.031841	CCND1/SUSD2/GPR132/MEN1/WDR76/CDC45/FHL1/GTSE1/CDT1/E2F1/CLSPN/TICRR/PLK1/E2F7/ACVR1/CDKN1A/CRY1/RBL2/DTL/ZFP36L2/BLM/RBL1/RAD9A/ORC1/AURKB/ZFYVE19/FANCD2/EZH2	28
BP	GO:0010972	negative regulation of G2/M transition of mitotic cell cycle	11/1064	62/18800	0.00064375	0.0371575	0.0329125	GPR132/FHL1/CLSPN/TICRR/PLK1/CDKN1A/DTL/BLM/ORC1/AURKB/ZFYVE19	11
BP	GO:0008217	regulation of blood pressure	22/1064	183/18800	0.000688838	0.039337	0.034843	EDN3/EDN2/GRIP2/ABAT/ADRA1B/PTAFR/HSD11B2/P2RX4/ADRB2/SCPEP1/CYP4F12/MECP2/OXTR/RPS6KA2/ANPEP/EMP2/PCSK5/F2R/ID2/SGK1/LRP5/NOS3	22
BP	GO:0071902	positive regulation of protein serine/threonine kinase activity	24/1064	208/18800	0.000730413	0.0398501	0.0352974	EDN3/CCND1/CCND3/ADRA2A/FGF18/ATP2B4/ADRB2/ADAM8/TGFA/EPHA4/PSRC1/IRAK1/DBF4/MAGED1/MAPRE3/SYK/EGFR/VEGFA/ERN1/ACSL1/DBF4B/PDGFA/INCENP/EZH2	24
BP	GO:0022407	regulation of cell-cell adhesion	43/1064	456/18800	0.000732137	0.0398501	0.0352974	IHH/IL4I1/WNT4/CORO1A/TNFRSF13C/ABAT/LYN/CHST2/CELSR2/CDH1/FERMT3/DMTN/ZMIZ1/PTAFR/GLI2/TYK2/ADAM8/NRARP/MDK/SIRPA/CD55/FCHO1/CEACAM1/AKNA/PTPRU/IRAK1/ST3GAL4/PPM1F/SYK/METTL3/LRFN3/NFKBIZ/VEGFA/DENND6A/CEACAM6/ASS1/EFNB1/ICOSLG/CHST4/MAP3K8/CD9/PODXL/CD44	43
BP	GO:0071559	response to transforming growth factor beta	28/1064	258/18800	0.000740643	0.0398501	0.0352974	WNT4/WFIKKN1/GDF15/SMAD6/HTRA1/ADAMTSL2/ZMIZ1/MEN1/ONECUT2/BCL9L/ACVR1/TGFB1I1/CHST11/SCX/ITGB5/FERMT1/WNT10A/ZFP36L2/SPRED3/DLX1/TGFBRAP1/FURIN/ITGA3/ENG/HPGD/PDGFA/ZFYVE9/FNDC4	28
BP	GO:0050000	chromosome localization	13/1064	83/18800	0.000747827	0.0398501	0.0352974	KIFC1/CDT1/CENPQ/CHMP3/PSRC1/GEM/FAM83D/CDCA8/KATNB1/SUN1/KIF2C/AURKB/INCENP	13
BP	GO:0031282	regulation of guanylate cyclase activity	5/1064	14/18800	0.000749249	0.0398501	0.0352974	GUCA2A/GUCA2B/HPCA/ADORA2B/NOS3	5
BP	GO:0042182	ketone catabolic process	5/1064	14/18800	0.000749249	0.0398501	0.0352974	CYP4F11/KYAT1/CYP4F3/CYP4F12/PNKD	5
BP	GO:1905332	positive regulation of morphogenesis of an epithelium	8/1064	36/18800	0.000749787	0.0398501	0.0352974	WNT4/MDK/NOG/SOX8/MAGED1/WNT2B/VEGFA/LIF	8
BP	GO:0007596	blood coagulation	25/1064	221/18800	0.000765919	0.0403083	0.0357033	PLAT/CYP4F11/ABAT/HPSE/LYN/ADRA2A/F10/FERMT3/SERPINA1/DMTN/CSRP1/THBD/CEACAM1/ST3GAL4/TYRO3/F8/SYK/CD59/PEAR1/F2R/PDGFA/CD9/GGCX/NOS3/VAV2	25
BP	GO:0048709	oligodendrocyte differentiation	14/1064	94/18800	0.000797843	0.0415808	0.0368304	CDKN2C/TP73/LYN/MDK/FA2H/WASF3/SOX8/TPPP/SLC45A3/B4GALT6/CNTNAP1/ZNF488/DLX1/ABCA2	14
BP	GO:0060284	regulation of cell development	46/1064	500/18800	0.000822179	0.0424371	0.0375889	TP73/HES6/LYN/ADGRA2/AMIGO1/SEMA4B/DMTN/HAP1/WDR62/SORL1/TTBK1/RTN4R/MDK/SEMA7A/E2F1/EPHA4/CRABP2/NOG/SEMA6C/SOX8/TGM2/GPER1/GORASP1/PRUNE1/MELTF/VEGFA/KDM1A/ZNF488/METRN/DLX1/LRP8/SMARCD3/BHLHE41/ID2/SEMA4G/PLXND1/SHANK3/DNAJB11/RGS14/CORO1C/XRCC2/EZH2/SEMA3C/BDNF/AURKA/LIF	46
BP	GO:1902750	negative regulation of cell cycle G2/M phase transition	11/1064	64/18800	0.00084946	0.0429249	0.038021	GPR132/FHL1/CLSPN/TICRR/PLK1/CDKN1A/DTL/BLM/ORC1/AURKB/ZFYVE19	11
BP	GO:0045785	positive regulation of cell adhesion	42/1064	446/18800	0.00086193	0.0429249	0.038021	IHH/IL4I1/WNT4/CORO1A/NID1/TNFRSF13C/LYN/CHST2/DMTN/ZMIZ1/PTAFR/GLI2/ADGRG1/TYK2/ADAM8/MDK/SIRPA/CD55/FCHO1/EPHA4/JUP/PTPRU/IRAK1/ST3GAL4/TGM2/PPM1F/SYK/ITGA5/FERMT1/NFKBIZ/VEGFA/DENND6A/CEACAM6/EMP2/EFNB1/ITGA3/ICOSLG/CHST4/MAP3K8/PODXL/LIF/CD44	42
BP	GO:1903829	positive regulation of protein localization	42/1064	446/18800	0.00086193	0.0429249	0.038021	RAC2/ANP32B/ABAT/SLC35D3/CDH1/MAP1A/ABCG1/PPARD/ATP2B4/SORL1/MYH10/GIPR/TERT/CDT1/CENPQ/ADAM8/HPCA/RAPGEF3/MSN/MGAT3/MYO1C/AP2B1/PLK1/JUP/B3GAT3/RHOU/NLGN2/GPER1/ZDHHC5/IPO5/TM9SF4/CNPY4/EGFR/BAIAP3/EIF2AK3/GPSM2/MAVS/MICALL2/ITGA3/NR0B2/PDX1/LIF	42
BP	GO:0051783	regulation of nuclear division	18/1064	139/18800	0.000863616	0.0429249	0.038021	EDN3/WNT4/MKI67/CDT1/CDC25C/TGFA/PLK1/NEK2/PKMYT1/RPS6KA2/BORA/AURKB/SMPD3/CDC20/LRP5/AURKA/ESPL1/LIF	18
BP	GO:0001706	endoderm formation	10/1064	55/18800	0.000920725	0.0453436	0.0401634	POU5F1/ITGA7/COL7A1/SOX7/COL6A1/MMP14/NOG/ITGB5/ITGA5/LAMA3	10
BP	GO:0007272	ensheathment of neurons	18/1064	140/18800	0.000939824	0.0454393	0.0402482	POU3F1/LGI4/AMIGO1/PRX/PPARD/PMP22/FA2H/WASF3/GAL3ST1/TPPP/FIG4/B4GALT6/CNTNAP1/ZNF488/KLK8/EIF2AK3/CD9/ABCA2	18
BP	GO:0008366	axon ensheathment	18/1064	140/18800	0.000939824	0.0454393	0.0402482	POU3F1/LGI4/AMIGO1/PRX/PPARD/PMP22/FA2H/WASF3/GAL3ST1/TPPP/FIG4/B4GALT6/CNTNAP1/ZNF488/KLK8/EIF2AK3/CD9/ABCA2	18
BP	GO:0097421	liver regeneration	7/1064	29/18800	0.000948064	0.0454393	0.0402482	IHH/CCND1/GLI1/TYMS/PCNA/EZH2/AURKA	7
BP	GO:0051310	metaphase plate congression	11/1064	65/18800	0.000971119	0.0457278	0.0405036	KIFC1/CDT1/CENPQ/CHMP3/PSRC1/GEM/FAM83D/CDCA8/KIF2C/AURKB/INCENP	11
BP	GO:1905330	regulation of morphogenesis of an epithelium	11/1064	65/18800	0.000971119	0.0457278	0.0405036	WNT4/MDK/NOG/SOX8/MAGED1/RNF207/WNT2B/VEGFA/NKD1/PDGFA/LIF	11
BP	GO:0007229	integrin-mediated signaling pathway	15/1064	107/18800	0.00100338	0.0468358	0.0414851	FERMT3/ITGA7/DMTN/ADAM11/ITGBL1/SEMA7A/CEACAM1/ITGB5/SYK/ITGA5/FERMT1/BCAR1/EMP2/ITGA3/LAMA3	15
BP	GO:0035296	regulation of tube diameter	18/1064	141/18800	0.0010217	0.0468761	0.0415208	EDN3/EDN2/GRIP2/TBXAS1/ADRA1B/ADRA2A/P2RY2/PPARD/BDKRB2/ADRB2/SCPEP1/OXTR/GPER1/HTR1D/ADORA2B/F2R/KLF2/NOS3	18
BP	GO:0097746	blood vessel diameter maintenance	18/1064	141/18800	0.0010217	0.0468761	0.0415208	EDN3/EDN2/GRIP2/TBXAS1/ADRA1B/ADRA2A/P2RY2/PPARD/BDKRB2/ADRB2/SCPEP1/OXTR/GPER1/HTR1D/ADORA2B/F2R/KLF2/NOS3	18
BP	GO:0050878	regulation of body fluid levels	37/1064	382/18800	0.00103073	0.0468894	0.0415326	PLAT/CCND1/CYP4F11/ABAT/HPSE/LYN/ADRA2A/F10/CELSR2/P2RY2/FERMT3/SERPINA1/DMTN/HSD11B2/TRAF3IP2/CSRP1/FA2H/THBD/CYP4F12/CEACAM1/ST3GAL4/TYRO3/F8/OXTR/SYK/CD59/PEAR1/VEGFA/NCOR2/EMP2/F2R/SCNN1A/PDGFA/CD9/GGCX/NOS3/VAV2	37
BP	GO:0050817	coagulation	25/1064	226/18800	0.0010579	0.0472487	0.0418508	PLAT/CYP4F11/ABAT/HPSE/LYN/ADRA2A/F10/FERMT3/SERPINA1/DMTN/CSRP1/THBD/CEACAM1/ST3GAL4/TYRO3/F8/SYK/CD59/PEAR1/F2R/PDGFA/CD9/GGCX/NOS3/VAV2	25
BP	GO:0006271	DNA strand elongation involved in DNA replication	5/1064	15/18800	0.00107178	0.0472487	0.0418508	MCM3/MCM4/GINS1/MCM7/PCNA	5
BP	GO:0001990	regulation of systemic arterial blood pressure by hormone	8/1064	38/18800	0.00109597	0.0472487	0.0418508	EDN3/EDN2/HSD11B2/OXTR/RPS6KA2/PCSK5/F2R/NOS3	8
BP	GO:0032288	myelin assembly	6/1064	22/18800	0.00110376	0.0472487	0.0418508	PMP22/TPPP/FIG4/CNTNAP1/CD9/ABCA2	6
BP	GO:0071560	cellular response to transforming growth factor beta stimulus	27/1064	252/18800	0.00110653	0.0472487	0.0418508	WNT4/WFIKKN1/GDF15/SMAD6/HTRA1/ADAMTSL2/ZMIZ1/MEN1/ONECUT2/BCL9L/ACVR1/TGFB1I1/CHST11/SCX/ITGB5/FERMT1/WNT10A/ZFP36L2/SPRED3/DLX1/TGFBRAP1/FURIN/ITGA3/ENG/HPGD/PDGFA/ZFYVE9	27
BP	GO:0030193	regulation of blood coagulation	11/1064	66/18800	0.00110682	0.0472487	0.0418508	PLAT/ABAT/HPSE/DMTN/THBD/CEACAM1/ST3GAL4/F2R/PDGFA/CD9/NOS3	11
BP	GO:0035150	regulation of tube size	18/1064	142/18800	0.00110959	0.0472487	0.0418508	EDN3/EDN2/GRIP2/TBXAS1/ADRA1B/ADRA2A/P2RY2/PPARD/BDKRB2/ADRB2/SCPEP1/OXTR/GPER1/HTR1D/ADORA2B/F2R/KLF2/NOS3	18
BP	GO:0090090	negative regulation of canonical Wnt signaling pathway	18/1064	142/18800	0.00110959	0.0472487	0.0418508	TMEM64/GLI1/NOTUM/MDK/IGFBP1/G3BP1/WNT11/NOG/PTPRU/TLE2/AMER1/FERMT1/FOXO1/NKD1/LIMD1/ZNRF3/FZD1/TPBG	18
BP	GO:0016055	Wnt signaling pathway	42/1064	452/18800	0.00111982	0.0472487	0.0418508	WNT6/TMEM64/CCND1/WNT4/GLI1/ADGRA2/CELSR2/PPM1N/PORCN/SOX7/TERT/NOTUM/NRARP/MDK/IGFBP1/G3BP1/WNT11/BCL9L/NOG/JUP/PTPRU/TGFB1I1/TLE2/AMER1/TNFAIP3/EDA/NDRG2/FERMT1/EGFR/WNT2B/WNT10A/FOXO1/NKD1/ITGA3/MDFIC/LIMD1/VANGL1/ZNRF3/LRP5/FZD1/TCF7/TPBG	42
BP	GO:0007599	hemostasis	25/1064	227/18800	0.00112664	0.0472487	0.0418508	PLAT/CYP4F11/ABAT/HPSE/LYN/ADRA2A/F10/FERMT3/SERPINA1/DMTN/CSRP1/THBD/CEACAM1/ST3GAL4/TYRO3/F8/SYK/CD59/PEAR1/F2R/PDGFA/CD9/GGCX/NOS3/VAV2	25
BP	GO:0016125	sterol metabolic process	19/1064	154/18800	0.00113741	0.0473302	0.041923	PCSK9/LIPA/ABCG1/PPARD/ARV1/LCAT/APOL1/SULT2B1/OSBPL1A/CEBPA/LDLRAP1/SCARB1/LIPE/CYB5R2/NR0B2/NPC2/EBP/LRP5/NFE2L1	19
BP	GO:0198738	cell-cell signaling by wnt	42/1064	454/18800	0.00121973	0.0503656	0.0446116	WNT6/TMEM64/CCND1/WNT4/GLI1/ADGRA2/CELSR2/PPM1N/PORCN/SOX7/TERT/NOTUM/NRARP/MDK/IGFBP1/G3BP1/WNT11/BCL9L/NOG/JUP/PTPRU/TGFB1I1/TLE2/AMER1/TNFAIP3/EDA/NDRG2/FERMT1/EGFR/WNT2B/WNT10A/FOXO1/NKD1/ITGA3/MDFIC/LIMD1/VANGL1/ZNRF3/LRP5/FZD1/TCF7/TPBG	42
BP	GO:0070373	negative regulation of ERK1 and ERK2 cascade	12/1064	77/18800	0.00123375	0.0505555	0.0447798	PSCA/LYN/PTPRR/SIRPA/EPHA4/TBC1D10C/GPER1/NDRG2/SPRED3/RGS14/DUSP6/LIF	12
BP	GO:0010543	regulation of platelet activation	9/1064	48/18800	0.00130879	0.0531395	0.0470686	ABAT/LYN/DMTN/THBD/CEACAM1/SYK/PDGFA/CD9/NOS3	9
BP	GO:0034504	protein localization to nucleus	30/1064	294/18800	0.00132731	0.0531395	0.0470686	CABP1/RASSF5/POM121B/CDH1/TRIM29/TERT/TRAF3IP2/SUN2/NUTF2/PLK1/JUP/POM121/CDKN1A/IPO5/TOR1AIP1/MAGED1/BARD1/SYK/CIZ1/POM121C/FERMT1/EIF2AK3/TAF3/SUN1/MAVS/NUP188/MDFIC/KPNA7/TOR1A/LIF	30
BP	GO:0002062	chondrocyte differentiation	15/1064	110/18800	0.00133641	0.0531395	0.0470686	IHH/FGF18/ECM1/CREB3L2/MDK/ADAMTS7/SCIN/CHST11/SCX/WNT2B/EIF2AK3/PKDCC/COL27A1/SMPD3/MBOAT2	15
BP	GO:0030148	sphingolipid biosynthetic process	15/1064	110/18800	0.00133641	0.0531395	0.0470686	B3GALT2/SGMS2/B4GALNT1/SGPP2/DEGS2/FA2H/SMPD2/CERS6/ST3GAL1/GAL3ST1/ELOVL6/B4GALT6/SPNS2/A4GALT/ABCA2	15
BP	GO:0042060	wound healing	40/1064	429/18800	0.00136211	0.0535444	0.0474273	PLAT/WNT4/DUOX2/CYP4F11/ABAT/HPSE/LYN/ADRA2A/F10/FERMT3/SERPINA1/DMTN/PPARD/CSRP1/THBD/CHMP3/TGFA/CEACAM1/NOG/ST3GAL4/TYRO3/CDKN1A/F8/TNFAIP3/SYK/CD59/ITGA5/FERMT1/PEAR1/SCARB1/VEGFA/CD151/F2R/PDGFA/TOR1A/CD9/GGCX/NOS3/VAV2/CD44	40
BP	GO:0015711	organic anion transport	35/1064	361/18800	0.00136654	0.0535444	0.0474273	SLC1A7/AGXT/ABAT/SLC4A10/SLC35D3/SLC6A7/NMUR2/SLC2A3/BDKRB2/FGF19/SLC2A6/SFXN2/P2RX4/PLA2G4F/SLC6A6/ABCC1/PTGES/SLCO4A1/SLC25A19/CEACAM1/SLC26A1/SLC25A17/GLTPD2/SLC25A23/SYK/SLC36A1/SLC25A42/SLC4A11/SLC6A20/SLC10A3/CYB5R2/NR0B2/CTNS/SLC25A22/SLC25A4	35
BP	GO:1901264	carbohydrate derivative transport	12/1064	78/18800	0.00138448	0.0537517	0.0476109	SLC35D3/ABCG1/SLC25A19/SLC25A17/SLC37A2/SLC25A23/SLC25A42/SCARB1/SLC37A1/NPC2/GJB1/SLC25A4	12
BP	GO:0002685	regulation of leukocyte migration	24/1064	218/18800	0.00140774	0.0537517	0.0476109	EDN3/RAC2/PADI2/EDN2/LYN/C5AR1/CHST2/PTAFR/P2RX4/ECM1/ADAM8/MDK/MSN/MMP14/PGF/ST3GAL4/CAMK1D/LGMN/VEGFA/TIRAP/CHST4/SMPD3/CD9/VEGFB	24
BP	GO:0050650	chondroitin sulfate proteoglycan biosynthetic process	6/1064	23/18800	0.00142252	0.0537517	0.0476109	XYLT1/CHST3/PXYLP1/B3GAT3/CHST11/XYLT2	6
BP	GO:1900046	regulation of hemostasis	11/1064	68/18800	0.00142521	0.0537517	0.0476109	PLAT/ABAT/HPSE/DMTN/THBD/CEACAM1/ST3GAL4/F2R/PDGFA/CD9/NOS3	11
BP	GO:0007613	memory	16/1064	122/18800	0.00142868	0.0537517	0.0476109	MAP1A/PAK6/MDK/MECP2/OXTR/ITGA5/LGMN/FEN1/FOXO6/KLK8/SGK1/ITGA3/SHANK3/RGS14/CTNS/BDNF	16
BP	GO:0031960	response to corticosteroid	19/1064	157/18800	0.00143191	0.0537517	0.0476109	PLAT/CCND1/PTAFR/GOT1/HSD11B2/MDK/LCAT/PTPRU/STC1/ACVR1/GPER1/TYMS/ZFP36L2/FOSL1/ASS1/SGK1/PCNA/ENG/PDX1	19
BP	GO:0048762	mesenchymal cell differentiation	26/1064	244/18800	0.0014652	0.0542801	0.0480789	EDN3/WNT4/SEMA4B/FGF19/MDK/SEMA7A/WNT11/BCL9L/EPHA4/AKNA/NOG/NRP2/ACVR1/SEMA6C/FAM83D/SOX8/TGFB1I1/AMER1/WNT10A/SPRED3/EFNB1/SEMA4G/ENG/CORO1C/EZH2/SEMA3C	26
BP	GO:0048640	negative regulation of developmental growth	15/1064	111/18800	0.00146621	0.0542801	0.0480789	PI16/TP73/GDF15/SEMA4B/RTN4R/ADRB2/SEMA7A/NOG/SEMA6C/CDKN1A/RAI1/LGMN/NKD1/SEMA4G/SEMA3C	15
BP	GO:0023035	CD40 signaling pathway	5/1064	16/18800	0.00148679	0.0546652	0.04842	TRAF3IP2/TNFAIP3/FANCA/ITGA5/FANCD2	5
BP	GO:0051656	establishment of organelle localization	38/1064	404/18800	0.00151625	0.0550713	0.0487797	RAC2/KIFC1/LYN/HAP1/CDT1/CENPQ/SUN2/MYO1C/CHMP3/PSRC1/PLK1/GEM/FAM83D/MAP4/CDCA8/SYK/CENPA/KATNB1/MYO1B/SNAP29/LAT2/GPSM2/SUN1/ADORA2B/KIF2C/KIF3C/AURKB/SAPCD2/AP3S2/INCENP/SMPD3/DNM1/TMEM201/TOR1A/FYCO1/TCIRG1/ESPL1/SNAPIN	38
BP	GO:0008202	steroid metabolic process	32/1064	323/18800	0.00151836	0.0550713	0.0487797	WNT4/PCSK9/LIPA/ABCG1/PPARD/ARV1/HSD17B4/HSD11B2/FGF19/HSD17B2/CYP2E1/RDH5/LCAT/MECP2/APOL1/SULT2B1/OSBPL1A/CEBPA/LDLRAP1/LGMN/SCARB1/LIPE/CYP2B6/CYB5R2/NR0B2/NPC2/EBP/LRP5/DHRS9/ABCA2/SULT1A2/NFE2L1	32
BP	GO:0006937	regulation of muscle contraction	20/1064	170/18800	0.00154038	0.0553891	0.0490613	EDN2/ABAT/ADRA1B/GSTM2/TNNC1/ADRA2A/PTAFR/NMUR2/P2RX4/ADRB2/NR4A1/JUP/ATP1B1/TNNT1/STC1/OXTR/GPER1/RNF207/ADORA2B/F2R	20
BP	GO:1901184	regulation of ERBB signaling pathway	12/1064	79/18800	0.00155009	0.0553891	0.0490613	ADRA2A/HAP1/TGFA/CEACAM1/GPER1/WDR54/PTPN18/LGMN/EGFR/CBLC/GPRC5A/RHBDF1	12
BP	GO:0031570	DNA integrity checkpoint signaling	16/1064	123/18800	0.00155808	0.0553891	0.0490613	CCND1/WDR76/CDC45/GTSE1/CDT1/E2F1/CLSPN/TICRR/PLK1/CDKN1A/CRY1/DTL/BLM/RAD9A/ORC1/FANCD2	16
BP	GO:0006939	smooth muscle contraction	15/1064	112/18800	0.00160641	0.055671	0.0493109	EDN3/EDN2/GRIP2/ABAT/ADRA2A/PTAFR/NMUR2/BDKRB2/ATP2B4/ADRB2/OXTR/GPER1/HTR1D/ADORA2B/F2R	15
BP	GO:0010038	response to metal ion	34/1064	351/18800	0.00161167	0.055671	0.0493109	CUTA/CCND1/ABAT/TNNC1/CDH1/RASGRP2/CACNA1G/NPTX1/DMTN/TFR2/P2RX4/GIPR/TERT/HPCA/LCAT/SLC41A1/SEC31A/CEBPA/SLC25A23/AOC1/MEF2A/LGMN/EGFR/MT2A/EIF2AK3/ASS1/CRIP1/PCNA/SMPD3/PDX1/TCIRG1/SYT17/ERCC1/MT1E	34
BP	GO:0032380	regulation of intracellular sterol transport	4/1064	10/18800	0.00162684	0.055671	0.0493109	PCSK9/ARV1/LDLRAP1/ABCA2	4
BP	GO:0032383	regulation of intracellular cholesterol transport	4/1064	10/18800	0.00162684	0.055671	0.0493109	PCSK9/ARV1/LDLRAP1/ABCA2	4
BP	GO:0070472	regulation of uterine smooth muscle contraction	4/1064	10/18800	0.00162684	0.055671	0.0493109	ABAT/ADRA2A/OXTR/GPER1	4
BP	GO:0032963	collagen metabolic process	14/1064	101/18800	0.00162823	0.055671	0.0493109	IHH/WNT4/PPARD/CREB3L1/MMP14/SCX/CIITA/P3H4/MMP1/F2R/LARP6/FURIN/ENG/SMPD3	14
BP	GO:0071241	cellular response to inorganic substance	24/1064	221/18800	0.0016951	0.0575904	0.051011	CDH1/RASGRP2/NPTX1/DMTN/TFR2/P2RX4/HPCA/SLC41A1/CCNA2/CEBPA/DDX11/SLC25A23/AOC1/MEF2A/LGMN/EGFR/RAD51/MT2A/EIF2AK3/FOXO1/BLM/SMPD3/SYT17/MT1E	24
BP	GO:0061448	connective tissue development	27/1064	260/18800	0.00175155	0.0591342	0.0523785	IHH/FGF18/PPARD/SORL1/ECM1/CREB3L2/MDK/ADAMTS7/WNT11/SCIN/NOG/STC1/SOX8/CHST11/AMER1/HOXC4/SCX/TYMS/WNT2B/EIF2AK3/PKDCC/COL27A1/CRIP1/SMPD3/LRP5/MBOAT2/CD44	27
BP	GO:1904996	positive regulation of leukocyte adhesion to vascular endothelial cell	6/1064	24/18800	0.00180688	0.0606207	0.0536951	CHST2/PTAFR/MDK/IRAK1/ST3GAL4/CHST4	6
BP	GO:0007160	cell-matrix adhesion	25/1064	235/18800	0.00182962	0.0610025	0.0540333	WNT4/NID1/LIMCH1/HPSE/FERMT3/ITGA7/DMTN/ITGBL1/COL5A3/ONECUT2/MMP14/JUP/MSLNL/PPM1F/EDA/ITGB5/ITGA5/FERMT1/VEGFA/COL13A1/CEACAM6/EMP2/ITGA3/CORO1C/CD44	25
BP	GO:0006665	sphingolipid metabolic process	19/1064	161/18800	0.00192336	0.0633644	0.0561254	B3GALT2/PPT1/NAGA/SGMS2/B4GALNT1/SGPP2/ARV1/DEGS2/FA2H/SMPD2/CERS6/ST3GAL1/GAL3ST1/ELOVL6/B4GALT6/SPNS2/SMPD3/A4GALT/ABCA2	19
BP	GO:1902652	secondary alcohol metabolic process	18/1064	149/18800	0.00192407	0.0633644	0.0561254	PCSK9/ABCG1/PPARD/ARV1/LCAT/IDH2/APOL1/SULT2B1/OSBPL1A/CEBPA/LDLRAP1/SCARB1/LIPE/NR0B2/NPC2/EBP/LRP5/NFE2L1	18
BP	GO:0045860	positive regulation of protein kinase activity	37/1064	396/18800	0.00194985	0.0637885	0.056501	EDN3/CCND1/CCND3/ADRA2A/FGF18/ATP2B4/TTBK1/ADRB2/ADAM8/CLSPN/WNT11/TGFA/EPHA4/PSRC1/TAB2/IRAK1/CDKN1A/DBF4/MAGED1/MAPRE3/SYK/EGFR/VEGFA/ERN1/DOK7/BORA/LRP8/EMP2/ACSL1/DBF4B/MOB3A/TIRAP/PDGFA/INCENP/GPRC5A/EZH2/TNFRSF10B	37
BP	GO:1903035	negative regulation of response to wounding	13/1064	92/18800	0.00197561	0.0637885	0.056501	PLAT/WNT4/ABAT/RTN4R/MDK/THBD/EPHA4/CEACAM1/RGMA/KLK8/PDGFA/CD9/NOS3	13
BP	GO:1901569	fatty acid derivative catabolic process	5/1064	17/18800	0.00200895	0.0637885	0.056501	CYP4F11/CYP4F3/ACOT7/CYP4F12/HPGD	5
BP	GO:0048771	tissue remodeling	20/1064	174/18800	0.00203855	0.0637885	0.056501	TMEM64/IHH/LIPA/ADRB2/ADAM8/MDK/MMP14/CEACAM1/CSPG4/TNFAIP3/SYK/P3H4/F2R/INPP5D/LRP5/TCIRG1/NOS3/EPAS1/SEMA3C/LIF	20
BP	GO:0008347	glial cell migration	9/1064	51/18800	0.00203976	0.0637885	0.056501	ZMIZ1/P2RX4/ADGRG1/MMP14/EPHA4/CSPG4/SUN1/LRP8/CD9	9
BP	GO:0000281	mitotic cytokinesis	11/1064	71/18800	0.00204017	0.0637885	0.056501	KIF20A/CIT/MYH10/CHMP3/PLK1/CEP55/CENPA/KIF23/INCENP/RACGAP1/ESPL1	11
BP	GO:0050818	regulation of coagulation	11/1064	71/18800	0.00204017	0.0637885	0.056501	PLAT/ABAT/HPSE/DMTN/THBD/CEACAM1/ST3GAL4/F2R/PDGFA/CD9/NOS3	11
BP	GO:0060411	cardiac septum morphogenesis	11/1064	71/18800	0.00204017	0.0637885	0.056501	SMAD6/WNT11/NOG/NRP2/ACVR1/FGFRL1/ENG/ZFPM1/FZD1/NOS3/SEMA3C	11
BP	GO:0031644	regulation of nervous system process	17/1064	138/18800	0.00205578	0.0637885	0.056501	ABAT/NPTX1/PTAFR/NMUR2/ADRB2/WASF3/NLGN2/TPPP/STX1B/FIG4/ZNF488/KLK8/EIF2AK3/F2R/SHANK3/GPR35/NOS3	17
BP	GO:0042552	myelination	17/1064	138/18800	0.00205578	0.0637885	0.056501	POU3F1/LGI4/AMIGO1/PRX/PMP22/FA2H/WASF3/GAL3ST1/TPPP/FIG4/B4GALT6/CNTNAP1/ZNF488/KLK8/EIF2AK3/CD9/ABCA2	17
BP	GO:0021782	glial cell development	15/1064	115/18800	0.00209588	0.0642089	0.0568734	POU3F1/LGI4/LYN/PRX/C5AR1/TTBK1/MDK/FA2H/WASF3/TPPP/B4GALT6/CNTNAP1/ZNF488/MXRA8/ABCA2	15
BP	GO:0033559	unsaturated fatty acid metabolic process	15/1064	115/18800	0.00209588	0.0642089	0.0568734	EDN2/TBXAS1/CYP4F11/GSTM2/PLA2G4F/CYP4F3/CYP2E1/PTGES/CYP4F12/FADS1/ELOVL6/CYP2B6/HPGD/PTGIS/DAGLA	15
BP	GO:0006688	glycosphingolipid biosynthetic process	7/1064	33/18800	0.00212955	0.0642089	0.0568734	B3GALT2/B4GALNT1/FA2H/ST3GAL1/GAL3ST1/B4GALT6/A4GALT	7
BP	GO:0045736	negative regulation of cyclin-dependent protein serine/threonine kinase activity	7/1064	33/18800	0.00212955	0.0642089	0.0568734	CDKN2C/MEN1/PLK1/CDKN1A/IPO5/TNFAIP3/CEBPA	7
BP	GO:1904030	negative regulation of cyclin-dependent protein kinase activity	7/1064	33/18800	0.00212955	0.0642089	0.0568734	CDKN2C/MEN1/PLK1/CDKN1A/IPO5/TNFAIP3/CEBPA	7
BP	GO:0050920	regulation of chemotaxis	24/1064	225/18800	0.00215524	0.0642089	0.0568734	EDN3/RAC2/PADI2/EDN2/LYN/ADGRA2/C5AR1/SEMA4B/FGF18/P2RX4/MDK/SEMA7A/PGF/SEMA6C/PPM1F/CAMK1D/LGMN/VEGFA/ARTN/SEMA4G/TIRAP/VEGFB/SEMA3C/TPBG	24
BP	GO:0014003	oligodendrocyte development	8/1064	42/18800	0.00216502	0.0642089	0.0568734	LYN/FA2H/WASF3/TPPP/B4GALT6/CNTNAP1/ZNF488/ABCA2	8
BP	GO:0071763	nuclear membrane organization	8/1064	42/18800	0.00216502	0.0642089	0.0568734	REEP4/CHMP3/NEK6/PLK1/GPER1/TOR1AIP1/TMEM43/TOR1A	8
BP	GO:0034109	homotypic cell-cell adhesion	13/1064	93/18800	0.00218037	0.0643091	0.0569621	ABAT/LYN/FERMT3/DMTN/CSRP1/CEACAM1/JUP/PTPRU/TYRO3/CEACAM5/SYK/PEAR1/CD9	13
BP	GO:0008203	cholesterol metabolic process	17/1064	139/18800	0.0022219	0.0651756	0.0577297	PCSK9/ABCG1/PPARD/ARV1/LCAT/APOL1/SULT2B1/OSBPL1A/CEBPA/LDLRAP1/SCARB1/LIPE/NR0B2/NPC2/EBP/LRP5/NFE2L1	17
BP	GO:0022409	positive regulation of cell-cell adhesion	29/1064	291/18800	0.00225702	0.0658462	0.0583236	IHH/IL4I1/CORO1A/TNFRSF13C/LYN/CHST2/DMTN/ZMIZ1/PTAFR/GLI2/TYK2/ADAM8/MDK/SIRPA/CD55/FCHO1/PTPRU/IRAK1/ST3GAL4/SYK/NFKBIZ/DENND6A/CEACAM6/EFNB1/ICOSLG/CHST4/MAP3K8/PODXL/CD44	29
BP	GO:1902806	regulation of cell cycle G1/S phase transition	21/1064	188/18800	0.00227404	0.065984	0.0584457	CDKN2C/CCND1/SUSD2/CCND3/GLI1/ATP2B4/MEN1/FHL1/TERT/GTSE1/E2F1/MN1/E2F7/ACVR1/FAM83D/CDKN1A/RBL2/EGFR/RBL1/ID2/EZH2	21
BP	GO:0014032	neural crest cell development	12/1064	83/18800	0.00238395	0.0679343	0.0601732	EDN3/SEMA4B/FGF19/SEMA7A/NRP2/ACVR1/SEMA6C/SOX8/EFNB1/SEMA4G/CORO1C/SEMA3C	12
BP	GO:0001701	in utero embryonic development	36/1064	387/18800	0.00239791	0.0679343	0.0601732	IHH/EMX1/E2F8/POU5F1/ST14/PTPRR/ZMIZ1/HSD17B2/MFNG/POLB/STMN3/E2F7/NOG/NEK2/ACVR1/FLVCR1/SOX8/CHST11/SLC39A1/CEBPA/PTPN18/ASF1B/EGFR/GINS1/SH3PXD2A/VEGFA/FOSL1/ATP11A/GINS4/FURIN/KPNA7/KLF2/NOS3/XRCC2/EPAS1/LIF	36
BP	GO:0002551	mast cell chemotaxis	4/1064	11/18800	0.0024425	0.0679343	0.0601732	RAC2/PGF/VEGFA/VEGFB	4
BP	GO:0031284	positive regulation of guanylate cyclase activity	4/1064	11/18800	0.0024425	0.0679343	0.0601732	GUCA2A/GUCA2B/ADORA2B/NOS3	4
BP	GO:0032377	regulation of intracellular lipid transport	4/1064	11/18800	0.0024425	0.0679343	0.0601732	PCSK9/ARV1/LDLRAP1/ABCA2	4
BP	GO:0040015	negative regulation of multicellular organism growth	4/1064	11/18800	0.0024425	0.0679343	0.0601732	GDF15/ADRB2/RAI1/LGMN	4
BP	GO:0070471	uterine smooth muscle contraction	4/1064	11/18800	0.0024425	0.0679343	0.0601732	ABAT/ADRA2A/OXTR/GPER1	4
BP	GO:1903238	positive regulation of leukocyte tethering or rolling	4/1064	11/18800	0.0024425	0.0679343	0.0601732	CHST2/PTAFR/ST3GAL4/CHST4	4
BP	GO:0035725	sodium ion transmembrane transport	20/1064	177/18800	0.00249607	0.0690666	0.0611761	PCSK9/SLC34A3/SLC4A10/CACNA1G/SLC6A7/KCNK1/ATP2B4/ATP1A3/CACNA1I/SLC6A6/SLC9A7/SLC9A3/SLC41A1/ATP1B1/SLC4A11/SLC6A20/SCNN1A/CNNM4/FXYD3/SLC24A1	20
BP	GO:0007435	salivary gland morphogenesis	7/1064	34/18800	0.00255269	0.0699935	0.0619972	POLB/TGM2/EDA/EGFR/PLXND1/PDGFA/SEMA3C	7
BP	GO:0006066	alcohol metabolic process	34/1064	361/18800	0.00255565	0.0699935	0.0619972	WNT4/PCSK9/ABCG1/PPARD/SGPP2/ARV1/PTAFR/GOT1/HSD11B2/DEGS2/RDH5/LCAT/IDH2/MECP2/APOL1/SULT2B1/GPER1/OSBPL1A/CEBPA/LDLRAP1/ALDH1A3/PGP/SCARB1/LIPE/GALK1/NR0B2/NPC2/EBP/DHFR/LRP5/DHRS9/ABCA2/SULT1A2/NFE2L1	34
BP	GO:0003279	cardiac septum development	14/1064	106/18800	0.00258464	0.070428	0.062382	SMAD6/WNT11/AP2B1/NOG/NRP2/ACVR1/FGFRL1/LUZP1/PLXND1/ENG/ZFPM1/FZD1/NOS3/SEMA3C	14
BP	GO:0090066	regulation of anatomical structure size	43/1064	487/18800	0.00261762	0.0708597	0.0627644	EDN3/EDN2/CORO1A/GRIP2/TBXAS1/FHOD3/ADRA1B/ADRA2A/SPTBN5/SEMA4B/P2RY2/DMTN/PPARD/BDKRB2/RTN4R/ADRB2/CIT/SEMA7A/MSN/SCPEP1/CRABP2/SCIN/SEMA6C/PLEKHG2/OXTR/GPER1/IQGAP3/ESAM/VEGFA/KDM1A/HTR1D/RAP1GAP2/DPYSL2/ADORA2B/F2R/SEMA4G/SHANK3/KLF2/NOS3/VAV2/SEMA3C/BDNF/SSH1	43
BP	GO:0003073	regulation of systemic arterial blood pressure	13/1064	95/18800	0.00264233	0.0708597	0.0627644	EDN3/EDN2/ADRA1B/HSD11B2/ADRB2/CYP4F12/MECP2/OXTR/RPS6KA2/EMP2/PCSK5/F2R/NOS3	13
BP	GO:0014033	neural crest cell differentiation	13/1064	95/18800	0.00264233	0.0708597	0.0627644	EDN3/SEMA4B/FGF19/SEMA7A/NRP2/ACVR1/SEMA6C/SOX8/WNT10A/EFNB1/SEMA4G/CORO1C/SEMA3C	13
BP	GO:0090190	positive regulation of branching involved in ureteric bud morphogenesis	5/1064	18/18800	0.00265328	0.0708597	0.0627644	NOG/SOX8/MAGED1/WNT2B/VEGFA	5
BP	GO:0030900	forebrain development	35/1064	376/18800	0.00270371	0.0715343	0.0633619	POU3F1/WNT4/NRGN/GLI1/EMX1/SLC4A10/CDH1/ZMIZ1/HAP1/ATP2B4/WDR62/GLI2/APLP1/RTN4R/ADGRG1/ARHGAP11B/MDK/SEMA7A/E2F1/AKNA/NOG/NRP2/TYRO3/OXTR/METTL3/ALDH1A3/EGFR/WNT2B/KDM1A/DLX1/SUN1/LRP8/ID2/SHANK3/EZH2	35
BP	GO:0070371	ERK1 and ERK2 cascade	32/1064	335/18800	0.00270519	0.0715343	0.0633619	DUSP7/PSCA/LYN/C5AR1/FGF18/PTPRR/FGF19/SHC1/SIRPA/SEMA7A/NDRG4/EPHA4/CEACAM1/ARRB1/FAM83D/TBC1D10C/OXTR/GPER1/IQGAP3/SYK/NDRG2/EGFR/ZFP36L2/SPRED3/F2R/TIRAP/PDGFA/RGS14/DUSP6/LIF/CD44/TPBG	32
BP	GO:0030168	platelet activation	16/1064	130/18800	0.00276828	0.0728439	0.0645219	ABAT/LYN/ADRA2A/FERMT3/DMTN/CSRP1/THBD/CEACAM1/TYRO3/SYK/PEAR1/F2R/PDGFA/CD9/NOS3/VAV2	16
BP	GO:0048499	synaptic vesicle membrane organization	6/1064	26/18800	0.00280543	0.0734612	0.0650687	SNAP47/PRRT2/STX1B/SNAP29/TOR1A/SNAPIN	6
BP	GO:0032091	negative regulation of protein binding	13/1064	96/18800	0.00290167	0.0756124	0.0669741	WFIKKN1/PCSK9/SORL1/TTBK1/ADRB2/NOG/CDKN1A/DDX11/RGMA/KDM1A/AURKB/ZFPM1/AURKA	13
BP	GO:0031589	cell-substrate adhesion	34/1064	364/18800	0.00291848	0.075683	0.0670367	RAC2/WNT4/CORO1A/NID1/LIMCH1/HPSE/SMAD6/FERMT3/ITGA7/DMTN/PPARD/MEN1/MDK/ITGBL1/COL5A3/ONECUT2/MMP14/JUP/MSLNL/TYRO3/PPM1F/EDA/ITGB5/MELTF/ITGA5/FERMT1/VEGFA/COL13A1/CEACAM6/EMP2/MICALL2/ITGA3/CORO1C/CD44	34
BP	GO:0009416	response to light stimulus	30/1064	310/18800	0.00297875	0.0768747	0.0680922	BMF/CCND1/SLC4A10/RGS9/REEP6/MEN1/NDRG4/MECP2/CDKN1A/CACNA2D4/CRY1/USP1/METTL3/DTL/EGFR/MMP1/FEN1/KDM1A/PER3/POLD1/ID2/CRIP1/PCNA/AURKB/RGS14/CTNS/FBXL8/DDB2/ERCC1/SLC24A1	30
BP	GO:0001569	branching involved in blood vessel morphogenesis	7/1064	35/18800	0.00303755	0.0774244	0.0685791	IHH/NRARP/MDK/ACVR1/VEGFA/PLXND1/ENG	7
BP	GO:1904031	positive regulation of cyclin-dependent protein kinase activity	7/1064	35/18800	0.00303755	0.0774244	0.0685791	CCND1/CCND3/TTBK1/PSRC1/CDKN1A/MAPRE3/EGFR	7
BP	GO:0010720	positive regulation of cell development	29/1064	297/18800	0.00304332	0.0774244	0.0685791	TP73/LYN/AMIGO1/DMTN/HAP1/WDR62/TTBK1/MDK/SEMA7A/E2F1/EPHA4/CRABP2/SOX8/TGM2/GPER1/VEGFA/KDM1A/ZNF488/METRN/LRP8/SMARCD3/ID2/PLXND1/SHANK3/RGS14/XRCC2/BDNF/AURKA/LIF	29
BP	GO:0007173	epidermal growth factor receptor signaling pathway	14/1064	108/18800	0.00307841	0.0779478	0.0690427	ADRA2A/HAP1/SHC1/FAM83A/TGFA/CEACAM1/GPER1/REPS2/WDR54/BCAR1/EGFR/CBLC/GPRC5A/RHBDF1	14
BP	GO:0045926	negative regulation of growth	25/1064	245/18800	0.00320886	0.0808693	0.0716305	CDKN2C/PI16/TP73/PPT1/GDF15/SEMA4B/SERTAD2/PPARD/RTN4R/ADRB2/FHL1/SEMA7A/WNT11/PSRC1/NOG/SEMA6C/CDKN1A/RAI1/LGMN/RBBP7/MT2A/NKD1/SEMA4G/SEMA3C/MT1E	25
BP	GO:1903046	meiotic cell cycle process	22/1064	207/18800	0.00336898	0.0844692	0.0748191	WNT4/NCAPD2/TOP2A/CDC25C/TDRKH/PLK1/RPS6KA2/FANCA/P3H4/PSMC3IP/RAD51/SUN1/SMC2/INCENP/CDC20/NCAPH/FANCD2/SLX4/ERCC1/AURKA/ESPL1/LIF	22
BP	GO:0006940	regulation of smooth muscle contraction	10/1064	65/18800	0.00338317	0.0844692	0.0748191	EDN2/ABAT/ADRA2A/PTAFR/NMUR2/ADRB2/OXTR/GPER1/ADORA2B/F2R	10
BP	GO:0006690	icosanoid metabolic process	15/1064	121/18800	0.00344934	0.0850318	0.0753174	EDN2/TBXAS1/CYP4F11/PLA2G4F/ABCC1/CYP4F3/CYP2E1/PTGES/CYP4F12/FADS1/SYK/CYP2B6/HPGD/PTGIS/DAGLA	15
BP	GO:0007178	transmembrane receptor protein serine/threonine kinase signaling pathway	34/1064	368/18800	0.00347022	0.0850318	0.0753174	WFIKKN1/FSTL1/GDF15/SMAD6/HTRA1/ADAMTSL2/ZMIZ1/MEN1/AMH/SORL1/ONECUT2/BCL9L/NOG/ACVR1/TGFB1I1/CHST11/SCX/ITGB5/RGMA/TOB1/FERMT1/GDF11/RGMB/SPRED3/DLX1/TGFBRAP1/FURIN/ITGA3/ENG/HPGD/SMPD3/FZD1/ZFYVE9/PCSK6	34
BP	GO:0061041	regulation of wound healing	16/1064	133/18800	0.00348478	0.0850318	0.0753174	PLAT/WNT4/DUOX2/ABAT/HPSE/ADRA2A/DMTN/THBD/CEACAM1/ST3GAL4/TNFAIP3/FERMT1/F2R/PDGFA/CD9/NOS3	16
BP	GO:0051255	spindle midzone assembly	4/1064	12/18800	0.00350075	0.0850318	0.0753174	KIF23/AURKB/INCENP/RACGAP1	4
BP	GO:0097531	mast cell migration	4/1064	12/18800	0.00350075	0.0850318	0.0753174	RAC2/PGF/VEGFA/VEGFB	4
BP	GO:1901142	insulin metabolic process	4/1064	12/18800	0.00350075	0.0850318	0.0753174	CEACAM1/NLGN2/ERN1/SLC30A6	4
BP	GO:0051216	cartilage development	21/1064	195/18800	0.00352564	0.0852507	0.0755113	IHH/FGF18/ECM1/CREB3L2/MDK/ADAMTS7/WNT11/SCIN/NOG/STC1/CHST11/HOXC4/SCX/TYMS/WNT2B/EIF2AK3/PKDCC/COL27A1/SMPD3/MBOAT2/CD44	21
BP	GO:0072331	signal transduction by p53 class mediator	19/1064	170/18800	0.00356629	0.0854052	0.0756481	FOXM1/TP73/PHLDA3/BDKRB2/GTSE1/E2F2/E2F1/TMEM109/E2F7/PPP1R13B/CDKN1A/KDM1A/ARMC10/SGK1/AURKB/RFFL/NUAK1/AURKA/CD44	19
BP	GO:0007431	salivary gland development	7/1064	36/18800	0.00358977	0.0854052	0.0756481	POLB/TGM2/EDA/EGFR/PLXND1/PDGFA/SEMA3C	7
BP	GO:0045055	regulated exocytosis	24/1064	234/18800	0.0035911	0.0854052	0.0756481	RAC2/CORO1A/LYN/ADRA2A/CACNA1G/RAB26/DMTN/PTAFR/CACNA1I/SNAP47/CEACAM1/SCIN/PRRT2/SYK/STX1B/SNAP29/BAIAP3/ARHGAP17/LAT2/CBARP/ADORA2B/RAB11FIP1/SYT17/SNAPIN	24
BP	GO:0090287	regulation of cellular response to growth factor stimulus	30/1064	314/18800	0.00359567	0.0854052	0.0756481	WNT4/WFIKKN1/FSTL1/ADGRA2/SMAD6/HTRA1/FGF18/ADAMTSL2/TMEM204/ATP2B4/MEN1/CREB3L1/SORL1/FGFBP1/ONECUT2/MYO1C/BCL9L/NOG/TGFB1I1/CHST11/RGMA/TOB1/ITGA5/FERMT1/SPRED3/DLX1/ITGA3/ENG/FZD1/PCSK6	30
BP	GO:1901991	negative regulation of mitotic cell cycle phase transition	20/1064	183/18800	0.00367281	0.0868301	0.0769102	CCND1/GPR132/FHL1/GTSE1/CDT1/CLSPN/TICRR/PLK1/E2F7/ACVR1/CDKN1A/RBL2/DTL/ZFP36L2/BLM/RBL1/ORC1/AURKB/ZFYVE19/EZH2	20
BP	GO:0060485	mesenchyme development	29/1064	301/18800	0.00368801	0.0868301	0.0769102	EDN3/WNT4/SEMA4B/AMH/FGF19/MDK/SEMA7A/WNT11/BCL9L/EPHA4/AKNA/NOG/NRP2/ACVR1/SEMA6C/FAM83D/SOX8/TGFB1I1/AMER1/SCX/WNT10A/SPRED3/EFNB1/SEMA4G/ENG/CORO1C/NOS3/EZH2/SEMA3C	29
BP	GO:0009411	response to UV	17/1064	146/18800	0.00372759	0.0873786	0.0773961	BMF/CCND1/MEN1/CDKN1A/USP1/METTL3/DTL/EGFR/MMP1/FEN1/KDM1A/POLD1/CRIP1/PCNA/AURKB/DDB2/ERCC1	17
BP	GO:0014031	mesenchymal cell development	12/1064	88/18800	0.00390597	0.0898296	0.0795671	EDN3/SEMA4B/FGF19/SEMA7A/NRP2/ACVR1/SEMA6C/SOX8/EFNB1/SEMA4G/CORO1C/SEMA3C	12
BP	GO:0048864	stem cell development	12/1064	88/18800	0.00390597	0.0898296	0.0795671	EDN3/SEMA4B/FGF19/SEMA7A/NRP2/ACVR1/SEMA6C/SOX8/EFNB1/SEMA4G/CORO1C/SEMA3C	12
BP	GO:1903510	mucopolysaccharide metabolic process	12/1064	88/18800	0.00390597	0.0898296	0.0795671	HPSE/CHST2/XYLT1/CHST3/B4GAT1/ST3GAL1/ST3GAL4/CHST11/XYLT2/SMPD3/HAS3/CD44	12
BP	GO:0035987	endodermal cell differentiation	8/1064	46/18800	0.00392019	0.0898296	0.0795671	POU5F1/ITGA7/COL7A1/COL6A1/MMP14/ITGB5/ITGA5/LAMA3	8
BP	GO:0046394	carboxylic acid biosynthetic process	30/1064	316/18800	0.00394273	0.0898296	0.0795671	EDN2/TBXAS1/CYP4F11/AGXT/ABAT/GSTM2/CARNS1/ATP2B4/GOT1/FGF19/GSTM4/PLA2G4F/CYP2E1/PTGES/ACOT7/FA2H/CRABP2/CEACAM1/FADS1/OSBPL1A/SYK/SLC45A3/ALDH1A3/ELOVL6/ASS1/DHFR/PTGIS/DHRS9/ACACB/MRI1	30
BP	GO:0001676	long-chain fatty acid metabolic process	14/1064	111/18800	0.00396161	0.0898296	0.0795671	TBXAS1/CYP4F11/GSTM2/GSTM4/CYP4F3/CYP2E1/ACOT7/CYP4F12/FADS1/ELOVL6/CYP2B6/ACSL1/PTGIS/DAGLA	14
BP	GO:0007088	regulation of mitotic nuclear division	14/1064	111/18800	0.00396161	0.0898296	0.0795671	EDN3/MKI67/CDT1/CDC25C/TGFA/PLK1/NEK2/PKMYT1/BORA/AURKB/SMPD3/LRP5/AURKA/ESPL1	14
BP	GO:0006814	sodium ion transport	25/1064	249/18800	0.00396602	0.0898296	0.0795671	PCSK9/SLC34A3/SLC4A10/CACNA1G/SLC6A7/KCNK1/ATP2B4/ATP1A3/CACNA1I/P2RX4/ADRB2/SLC6A6/SLC9A7/SLC9A3/SLC41A1/ATP1B1/SLC4A11/SLC6A20/SGK1/SCNN1A/PRSS8/CNNM4/NOS3/FXYD3/SLC24A1	25
BP	GO:1901989	positive regulation of cell cycle phase transition	15/1064	123/18800	0.00403463	0.0909995	0.0806033	CCND1/CCND3/GLI1/TERT/CDT1/CDC25C/MECP2/FAM83D/DTL/EGFR/CDC7/UBE2C/DBF4B/EZH2/ESPL1	15
BP	GO:0003018	vascular process in circulatory system	26/1064	263/18800	0.00411736	0.0918971	0.0813984	EDN3/EDN2/GRIP2/TBXAS1/ADRA1B/ADRA2A/P2RY2/PPARD/SLC2A3/BDKRB2/ATP2B4/ADRB2/SLC6A6/ABCC1/SCPEP1/CEACAM1/OXTR/GPER1/VEGFA/HTR1D/SLC6A20/ADORA2B/F2R/KLF2/ABCA2/NOS3	26
BP	GO:0009100	glycoprotein metabolic process	35/1064	386/18800	0.00412026	0.0918971	0.0813984	B3GALT2/LARGE2/IHH/MGAT5B/HPSE/PORCN/XYLT1/GALNT12/PPARD/ALG3/CHST3/B4GAT1/ADAMTS7/MGAT3/PXYLP1/ST3GAL1/DPM3/B3GAT3/ST3GAL4/CHST11/GAL3ST1/GORASP1/B3GALT5/B4GALT6/DOLPP1/POMGNT1/CHST4/XYLT2/B3GALNT2/BACE2/ERP44/ABCA2/VEGFB/B3GNT9/PCSK6	35
BP	GO:0061138	morphogenesis of a branching epithelium	20/1064	185/18800	0.00415536	0.0918971	0.0813984	WNT6/IHH/WNT4/ST14/GLI2/NRARP/MDK/MMP14/NOG/ACVR1/SOX8/TGM2/MAGED1/WNT2B/VEGFA/PLXND1/ENG/PDGFA/LRP5/SEMA3C	20
BP	GO:0010971	positive regulation of G2/M transition of mitotic cell cycle	6/1064	28/18800	0.004168	0.0918971	0.0813984	CCND1/CDC25C/MECP2/DTL/CDC7/DBF4B	6
BP	GO:0090330	regulation of platelet aggregation	6/1064	28/18800	0.004168	0.0918971	0.0813984	ABAT/LYN/DMTN/CEACAM1/SYK/CD9	6
BP	GO:0090257	regulation of muscle system process	25/1064	250/18800	0.00417714	0.0918971	0.0813984	EDN2/PI16/ABAT/ADRA1B/GSTM2/TNNC1/ADRA2A/PTAFR/NMUR2/ATP2B4/P2RX4/ADRB2/NR4A1/JUP/ATP1B1/TNNT1/STC1/OXTR/GPER1/MEF2A/RNF207/FOXO1/ADORA2B/F2R/NOS3	25
BP	GO:0048846	axon extension involved in axon guidance	7/1064	37/18800	0.00421511	0.0919784	0.0814704	SEMA4B/SEMA7A/NRP2/SEMA6C/VEGFA/SEMA4G/SEMA3C	7
BP	GO:1902284	neuron projection extension involved in neuron projection guidance	7/1064	37/18800	0.00421511	0.0919784	0.0814704	SEMA4B/SEMA7A/NRP2/SEMA6C/VEGFA/SEMA4G/SEMA3C	7
BP	GO:0046513	ceramide biosynthetic process	10/1064	67/18800	0.00423386	0.0920136	0.0815016	B3GALT2/SGMS2/B4GALNT1/DEGS2/FA2H/SMPD2/CERS6/ST3GAL1/GAL3ST1/B4GALT6	10
BP	GO:0046467	membrane lipid biosynthetic process	17/1064	148/18800	0.00428654	0.0927828	0.0821829	B3GALT2/SGMS2/B4GALNT1/SGPP2/DEGS2/FA2H/SMPD2/CERS6/ST3GAL1/DPM3/ST3GAL4/GAL3ST1/ELOVL6/B4GALT6/SPNS2/A4GALT/ABCA2	17
BP	GO:0016053	organic acid biosynthetic process	30/1064	318/18800	0.0043177	0.093082	0.0824479	EDN2/TBXAS1/CYP4F11/AGXT/ABAT/GSTM2/CARNS1/ATP2B4/GOT1/FGF19/GSTM4/PLA2G4F/CYP2E1/PTGES/ACOT7/FA2H/CRABP2/CEACAM1/FADS1/OSBPL1A/SYK/SLC45A3/ALDH1A3/ELOVL6/ASS1/DHFR/PTGIS/DHRS9/ACACB/MRI1	30
BP	GO:0046683	response to organophosphorus	15/1064	124/18800	0.00435629	0.0935384	0.0828521	PLAT/DUOX2/P2RY2/DMTN/PTAFR/P2RX4/P2RX6/RAPGEF3/THBD/STC1/TYMS/KDM1A/FOSL1/ASS1/SSH1	15
BP	GO:0032386	regulation of intracellular transport	31/1064	332/18800	0.00437509	0.0935676	0.082878	RAC2/ANP32B/CABP1/PCSK9/TNNC1/SLC35D3/CDH1/DMTN/ARV1/HAP1/REEP6/SORL1/HPCA/RAPGEF3/MSN/MYO1C/CHMP3/NDRG4/JUP/B3GAT3/RHOU/IPO5/TM9SF4/BARD1/LDLRAP1/FERMT1/MAVS/MICALL2/MDFIC/ABCA2/SNAPIN	31
BP	GO:0001763	morphogenesis of a branching structure	21/1064	199/18800	0.00446931	0.0952033	0.0843269	WNT6/IHH/WNT4/ST14/GLI2/NRARP/MDK/MMP14/NOG/ACVR1/SOX8/TGM2/MAGED1/WNT2B/VEGFA/COL13A1/PLXND1/ENG/PDGFA/LRP5/SEMA3C	21
BP	GO:0042475	odontogenesis of dentin-containing tooth	12/1064	90/18800	0.00469956	0.0997124	0.0883208	WNT6/HTRA1/NECTIN1/GLI2/KLK5/EDA/WNT10A/DLX1/ROGDI/SMPD3/TCIRG1/CNNM4	12
CC	GO:0071162	CMG complex	9/1117	11/19594	3.05576e-10	1.84262e-07	1.63081e-07	MCM3/CDC45/MCM6/MCM5/GINS2/MCM4/GINS1/MCM7/GINS4	9
CC	GO:0031261	DNA replication preinitiation complex	9/1117	12/19594	1.16013e-09	3.49779e-07	3.09572e-07	MCM3/CDC45/MCM6/MCM5/GINS2/MCM4/GINS1/MCM7/GINS4	9
CC	GO:0043202	lysosomal lumen	20/1117	97/19594	4.53195e-07	9.10922e-05	8.0621e-05	HPSE/PPT1/LIPA/HSPG2/TXNDC5/CTSV/RNASET2/GPC2/ARSB/GALNS/MAN2B2/CSPG4/NAGLU/CTSF/ARSA/LGMN/SDC3/GUSB/NPC2/ACP2	20
CC	GO:0005788	endoplasmic reticulum lumen	40/1117	311/19594	1.26771e-06	0.000191108	0.000169139	WNT6/WNT4/FSTL1/PCSK9/CYP2W1/F10/MZB1/SERPINA1/TXNDC16/MEN1/COL7A1/NOTUM/RDH5/ADAMTS7/TXNDC5/IGFBP1/COL5A3/RNASET2/COL6A1/PRSS23/ARSB/TGOLN2/APOL1/F8/TMEM132A/COLGALT1/MELTF/ARSA/COL18A1/C3/COL13A1/COL27A1/TMEM43/MXRA8/TOR3A/PDGFA/DNAJB11/TOR1A/ERP44/COL9A3	40
CC	GO:0005796	Golgi lumen	18/1117	104/19594	2.20429e-05	0.00264132	0.00233769	WNT6/MUC5B/WNT4/MUC5AC/F10/HS3ST1/HSPG2/GPC2/MMP14/CSPG4/MUC17/F8/SDC3/MUC3A/PCSK5/FURIN/PDGFA/PCSK6	18
CC	GO:0098687	chromosomal region	41/1117	366/19594	2.86283e-05	0.00264132	0.00233769	NCAPD2/MIS18A/MCM3/MEN1/MCM6/TERT/CDT1/DNMT1/CENPQ/WDR82/SPC24/MCM5/TOP2A/CENPM/CHMP3/PLK1/NEK2/CBX1/PIF1/DSCC1/CDCA8/DCTN4/CENPA/MCM4/FEN1/RBBP7/RAD51/KDM1A/HJURP/MCM7/BLM/POLD1/PCNA/KIF2C/ORC1/AURKB/INCENP/SLX4/KAT8/EZH2/ERCC1	41
CC	GO:0005639	integral component of nuclear inner membrane	7/1117	18/19594	3.50424e-05	0.00264132	0.00233769	SUN3/P2RX4/P2RX6/SUN2/SUN1/TMEM43/TMEM201	7
CC	GO:0031229	intrinsic component of nuclear inner membrane	7/1117	18/19594	3.50424e-05	0.00264132	0.00233769	SUN3/P2RX4/P2RX6/SUN2/SUN1/TMEM43/TMEM201	7
CC	GO:0031253	cell projection membrane	38/1117	339/19594	5.46335e-05	0.00333995	0.00295602	MPP2/SLC34A3/RASGRP2/ASAP1/KCNK1/DMTN/PLA2G4F/SLC6A6/HPCA/MSN/MYO1C/SLC9A3/NDRG4/CEACAM1/CSPG4/TBC1D10C/GPER1/ARHGEF4/ITGA5/FERMT1/SNAP29/EGFR/SYTL1/UNC5A/PTPRH/S100P/TIRAP/ITGA3/PLXND1/SHANK3/SCNN1A/MXRA8/IQCE/CORO1C/AMN/DAGLA/PODXL/CD44	38
CC	GO:0005819	spindle	43/1117	402/19594	5.53889e-05	0.00333995	0.00295602	KIFC1/KIF18B/KIF20A/HAUS7/WDR62/CHMP3/POLB/NEK6/PSRC1/PLK1/GEM/NEK2/CKAP2L/FAM83D/MAP4/CBX1/CDCA8/RPS6KA2/DCTN4/DDX11/TPPP/MAPRE3/KATNB1/STX1B/CDC7/GPSM2/BORA/HAUS5/FAM110A/FAM110C/KIF23/KIF2C/AURKB/AGBL5/INCENP/KPNA7/CDC20/RGS14/TMEM201/RACGAP1/KIF11/AURKA/ESPL1	43
CC	GO:0005657	replication fork	12/1117	60/19594	0.000121961	0.0062729	0.00555182	MCM3/UHRF1/DNMT1/PIF1/MCM10/HMCES/BLM/POLD1/PCNA/TONSL/XRCC2/RFC5	12
CC	GO:0051233	spindle midzone	9/1117	36/19594	0.000143059	0.0062729	0.00555182	KIF18B/PLK1/GEM/CDCA8/MAPRE3/AURKB/INCENP/RACGAP1/AURKA	9
CC	GO:0005637	nuclear inner membrane	12/1117	61/19594	0.00014405	0.0062729	0.00555182	SUN3/P2RX4/P2RX6/SUN2/NUTF2/LMNB1/LMNB2/TOR1AIP1/ERN1/SUN1/TMEM43/TMEM201	12
CC	GO:0005775	vacuolar lumen	23/1117	174/19594	0.000145639	0.0062729	0.00555182	PADI2/HPSE/PPT1/LIPA/HSPG2/TXNDC5/CTSV/RNASET2/GPC2/ARSB/GALNS/MAN2B2/CSPG4/NAGLU/CTSF/ARSA/LGMN/C3/SDC3/GUSB/TUBB4B/NPC2/ACP2	23
CC	GO:0030055	cell-substrate junction	43/1117	428/19594	0.000226657	0.00911161	0.00806422	RAC2/TNS1/AHNAK/FERMT3/HMGA1/FHL2/CAPN5/FHL3/HSPG2/FLNC/FHL1/ARHGAP31/ITGBL1/CSRP1/G3BP1/MSN/MMP14/JUP/RHOU/CSPG4/TGFB1I1/TLE2/TGM2/PRUNE1/DCTN4/ITGB5/CD59/ITGA5/FERMT1/BCAR1/EGFR/PI4KA/CD151/ARHGAP26/KIF23/AFAP1/ITGA3/ENG/LIMD1/CORO1C/CD9/FZD1/CD44	43
CC	GO:0000228	nuclear chromosome	27/1117	228/19594	0.000260433	0.00981508	0.00868682	ZNHIT1/NCAPD2/MCM3/CDC45/MCM6/MCM5/TOP2A/GINS2/PLK1/NEK2/MCM10/P3H4/PSMC3IP/MCM4/RAD51/GINS1/MCM7/SMC2/BLM/POLD1/GINS4/RAD9A/PCNA/ORC1/INCENP/TONSL/SLX4	27
CC	GO:0005925	focal adhesion	42/1117	419/19594	0.000279895	0.00992803	0.00878679	RAC2/TNS1/AHNAK/HMGA1/FHL2/CAPN5/FHL3/HSPG2/FLNC/FHL1/ARHGAP31/ITGBL1/CSRP1/G3BP1/MSN/MMP14/JUP/RHOU/CSPG4/TGFB1I1/TLE2/TGM2/PRUNE1/DCTN4/ITGB5/CD59/ITGA5/FERMT1/BCAR1/EGFR/PI4KA/CD151/ARHGAP26/KIF23/AFAP1/ITGA3/ENG/LIMD1/CORO1C/CD9/FZD1/CD44	42
CC	GO:0072686	mitotic spindle	21/1117	160/19594	0.00030664	0.0102724	0.0090916	KIFC1/KIF18B/HAUS7/WDR62/PLK1/GEM/CKAP2L/FAM83D/MAP4/TPPP/MAPRE3/CDC7/GPSM2/HAUS5/KIF23/AURKB/AGBL5/RACGAP1/KIF11/AURKA/ESPL1	21
CC	GO:0031228	intrinsic component of Golgi membrane	12/1117	67/19594	0.000361859	0.0114843	0.0101641	SGMS2/CHST2/TPST1/B4GALNT1/MFNG/B4GAT1/LFNG/PCSK5/POMGNT1/FURIN/CHST4/A4GALT	12
CC	GO:0031300	intrinsic component of organelle membrane	41/1117	412/19594	0.000381913	0.0115147	0.0101911	SUN3/SGMS2/CHST2/TPST1/B4GALNT1/PORCN/RAB26/VOPP1/FAR2/SFXN2/P2RX4/MFNG/CYP2E1/B4GAT1/BFAR/P2RX6/SUN2/SLC25A19/SLC25A17/DPM3/EMC10/SLC37A2/LFNG/EMC9/ELOVL6/ERN1/EIF2AK3/SLC37A1/SUN1/DOLPP1/STX10/PCSK5/POMGNT1/FURIN/TMEM43/EBP/CHST4/TMEM201/DHRS9/A4GALT/SLC25A4	41
CC	GO:0005911	cell-cell junction	47/1117	497/19594	0.000470314	0.0132702	0.0117448	CALB2/MPP2/KIRREL2/CCND1/CORO1A/LYN/NECTIN1/CDH1/AHNAK/TMEM204/PKP1/PMP22/AQP7/TRIM29/PDZD11/CDH24/MSN/PCDH1/EPHA4/CEACAM1/JUP/ATP1B1/PTPRU/FRMD6/SHROOM3/OXTR/SYNM/IQGAP3/CDCA3/ESAM/AOC1/ITGA5/ARHGAP17/VEGFA/WASF2/CNTNAP1/FGFRL1/COL13A1/CLDN23/FRMD4B/MICALL2/SAPCD2/LIMD1/MXRA8/GJB1/PODXL/PLEKHA7	47
CC	GO:0031528	microvillus membrane	7/1117	26/19594	0.000484657	0.0132702	0.0117448	SLC6A6/MSN/CEACAM1/SYTL1/PTPRH/S100P/PODXL	7
CC	GO:0000781	chromosome, telomeric region	21/1117	166/19594	0.000506161	0.0132702	0.0117448	MCM3/MEN1/MCM6/TERT/WDR82/MCM5/CBX1/PIF1/MCM4/FEN1/RBBP7/RAD51/KDM1A/MCM7/BLM/POLD1/PCNA/ORC1/SLX4/EZH2/ERCC1	21
CC	GO:0005902	microvillus	14/1117	90/19594	0.000549227	0.0137993	0.0122131	SLC6A6/ESPN/RAPGEF3/MSN/MYO1C/CEACAM1/OXTR/MYO1B/SYTL1/PTPRH/S100P/PDGFA/PODXL/CD44	14
CC	GO:0005875	microtubule associated complex	20/1117	160/19594	0.000793172	0.0187891	0.0166293	KIFC1/SPTBN5/KIF18B/KIF20A/MAP1A/HAUS7/TTBK1/MAP4/CDCA8/DCTN4/KATNB1/LRP8/HAUS5/KIF23/KIF2C/KIF3C/AURKB/INCENP/KIF11/AURKA	20
CC	GO:0005912	adherens junction	21/1117	172/19594	0.000810146	0.0187891	0.0166293	LYN/NECTIN1/CDH1/TMEM204/PKP1/TRIM29/PDZD11/CDH24/MSN/EPHA4/CEACAM1/JUP/SHROOM3/OXTR/SYNM/CDCA3/ESAM/VEGFA/FRMD4B/LIMD1/PLEKHA7	21
CC	GO:0016328	lateral plasma membrane	11/1117	64/19594	0.000902418	0.020154	0.0178373	CDH1/ABCC1/MYO1C/CEACAM1/JUP/ATP1B1/IQGAP3/GPSM2/VANGL1/GJB1/CORO1C	11
CC	GO:0002102	podosome	7/1117	29/19594	0.00098989	0.021318	0.0188675	AFAP1L1/ASAP1/FERMT3/ADAM8/SCIN/RHOU/SH3PXD2A	7
CC	GO:0005874	microtubule	41/1117	435/19594	0.00112041	0.02292	0.0202853	KIFC1/RASSF5/KCNAB2/KIF18B/KIF20A/MAP1A/HAUS7/RASSF3/GTSE1/REEP4/TTLL5/EML6/CHMP3/POLB/NEK6/PSRC1/PLK1/AKNA/TUBA1B/NEK2/SHROOM3/MAP4/TPPP/MAPRE3/KATNB1/GAS2L3/TPGS2/HAUS5/DPYSL2/FAM110C/TUBB4B/KIF23/KIF2C/KIF3C/AURKB/INCENP/DNM1/RGS14/RACGAP1/KIF11/AURKA	41
CC	GO:0009925	basal plasma membrane	27/1117	251/19594	0.00116315	0.02292	0.0202853	ADRA2A/SLC4A10/C5AR1/SLC14A1/ST14/ATP2B4/AQP7/PDZD11/SLC6A6/ABCC1/MSN/MYO1C/NDRG4/SLC41A1/TGFA/CEACAM1/SLC26A1/ATP1B1/CEACAM5/LDLRAP1/EGFR/SLC4A11/WASF2/ITGA3/HPGD/CNNM4/CD44	27
CC	GO:0031301	integral component of organelle membrane	37/1117	382/19594	0.00117831	0.02292	0.0202853	SUN3/SGMS2/TPST1/B4GALNT1/PORCN/VOPP1/FAR2/SFXN2/P2RX4/MFNG/B4GAT1/BFAR/P2RX6/SUN2/SLC25A19/SLC25A17/DPM3/EMC10/SLC37A2/LFNG/EMC9/ELOVL6/ERN1/EIF2AK3/SLC37A1/SUN1/DOLPP1/STX10/PCSK5/POMGNT1/FURIN/TMEM43/EBP/TMEM201/DHRS9/A4GALT/SLC25A4	37
CC	GO:0005901	caveola	12/1117	82/19594	0.00228277	0.043016	0.0380712	ADRA1B/CDH1/ATP2B4/SMPD2/ATP1B1/SCARB1/LIPE/LRP8/F2R/PTGIS/CORO1C/NOS3	12
CC	GO:0030173	integral component of Golgi membrane	10/1117	62/19594	0.00249758	0.0446244	0.0394948	SGMS2/TPST1/B4GALNT1/MFNG/B4GAT1/LFNG/PCSK5/POMGNT1/FURIN/A4GALT	10
CC	GO:0016323	basolateral plasma membrane	24/1117	226/19594	0.00251614	0.0446244	0.0394948	ADRA2A/SLC4A10/C5AR1/SLC14A1/ST14/ATP2B4/AQP7/PDZD11/SLC6A6/ABCC1/MSN/NDRG4/SLC41A1/TGFA/SLC26A1/ATP1B1/CEACAM5/EGFR/SLC4A11/WASF2/ITGA3/HPGD/CNNM4/CD44	24
CC	GO:0030496	midbody	22/1117	203/19594	0.00290012	0.049965	0.0442214	KIF20A/CIT/MYH10/CHMP3/PSRC1/PLK1/GEM/NEK2/CEP55/CDCA8/DDX11/MAPRE3/KATNB1/FOXL2/KIF23/AURKB/AGBL5/ZFYVE19/INCENP/RACGAP1/AURKA/SSH1	22
CC	GO:0045178	basal part of cell	27/1117	269/19594	0.00314494	0.0526778	0.0466224	ADRA2A/SLC4A10/C5AR1/SLC14A1/ST14/ATP2B4/AQP7/PDZD11/SLC6A6/ABCC1/MSN/MYO1C/NDRG4/SLC41A1/TGFA/CEACAM1/SLC26A1/ATP1B1/CEACAM5/LDLRAP1/EGFR/SLC4A11/WASF2/ITGA3/HPGD/CNNM4/CD44	27
CC	GO:0000922	spindle pole	19/1117	169/19594	0.00361958	0.0568642	0.0503276	WDR62/NEK6/PSRC1/PLK1/NEK2/CKAP2L/FAM83D/DCTN4/DDX11/KATNB1/GPSM2/FAM110A/FAM110C/AURKB/CDC20/RGS14/TMEM201/KIF11/AURKA	19
CC	GO:0045121	membrane raft	31/1117	326/19594	0.00372863	0.0568642	0.0503276	ADRA1B/HPSE/PPT1/LYN/CDH1/AHNAK/ATP2B4/RTN4R/ADGRG1/CD55/MYO1C/SMPD2/ATP1B1/EGFR/UNC5A/SCARB1/RGMB/LIPE/LAT2/SELPLG/LRP8/EMP2/F2R/EFNB1/FURIN/INPP5D/CBLC/PTGIS/CORO1C/NOS3/PODXL	31
CC	GO:0043198	dendritic shaft	7/1117	36/19594	0.00373845	0.0568642	0.0503276	MPP2/MAP1A/RTN4R/EPHA4/NLGN2/GPER1/CNIH3	7
CC	GO:0005635	nuclear envelope	42/1117	479/19594	0.00377209	0.0568642	0.0503276	RAC2/CCND1/SUN3/GNAZ/ADRA1B/POM121B/SORL1/P2RX4/NUP210/PTGES/P2RX6/NR4A1/SUN2/MYO1C/TMEM109/CHMP3/NUTF2/POM121/LMNB1/TYRO3/TMEM97/GPER1/IPO5/LMNB2/GHDC/TOR1AIP1/POM121C/DTL/EGFR/NUCB2/ERN1/TAF3/SUN1/RAP1GAP2/ROGDI/NUP188/IL15RA/TMEM43/EBP/TOR3A/TMEM201/TOR1A	42
CC	GO:0098857	membrane microdomain	31/1117	327/19594	0.00390129	0.0573775	0.0507818	ADRA1B/HPSE/PPT1/LYN/CDH1/AHNAK/ATP2B4/RTN4R/ADGRG1/CD55/MYO1C/SMPD2/ATP1B1/EGFR/UNC5A/SCARB1/RGMB/LIPE/LAT2/SELPLG/LRP8/EMP2/F2R/EFNB1/FURIN/INPP5D/CBLC/PTGIS/CORO1C/NOS3/PODXL	31
CC	GO:0045120	pronucleus	4/1117	13/19594	0.00496005	0.0712121	0.0630262	CCNA2/CBX1/EZH2/AURKA	4
CC	GO:0048787	presynaptic active zone membrane	6/1117	29/19594	0.00518938	0.0727721	0.0644068	ADRA2A/NECTIN1/ATP2B4/STX1B/LRFN3/CNTNAP1	6
CC	GO:0000792	heterochromatin	10/1117	69/19594	0.00551882	0.0756329	0.0669387	HMGA1/UHRF1/WDR76/DNMT1/CBX2/MECP2/CBX1/CENPA/INCENP/EZH2	10
CC	GO:0072687	meiotic spindle	4/1117	14/19594	0.0066342	0.0868736	0.0768873	RPS6KA2/BORA/INCENP/AURKA	4
CC	GO:0099059	integral component of presynaptic active zone membrane	4/1117	14/19594	0.0066342	0.0868736	0.0768873	ADRA2A/NECTIN1/ATP2B4/LRFN3	4
CC	GO:0045177	apical part of cell	37/1117	424/19594	0.00677124	0.0868736	0.0768873	PLAT/SLC34A3/DUOX2/SPTBN5/SLC4A10/C5AR1/KCNK1/UPK2/ADRB2/SLC6A6/ABCC1/MSN/CYP4F12/SLC9A3/CEACAM1/ATP1B1/STC1/CSPG4/ACVR1/SHROOM3/MUC17/OXTR/CEACAM5/EDA/MYO1B/LGMN/SLC4A11/PTPRH/CEACAM6/EMP2/SLC6A20/SAPCD2/SCNN1A/AMN/TCIRG1/PODXL/CD44	37
CC	GO:0008305	integrin complex	6/1117	31/19594	0.00730047	0.0903077	0.0799267	LYN/ITGA7/ITGBL1/ITGB5/ITGA5/ITGA3	6
CC	GO:0005876	spindle microtubule	11/1117	83/19594	0.00733844	0.0903077	0.0799267	KIF18B/HAUS7/CHMP3/POLB/PSRC1/PLK1/MAPRE3/HAUS5/AURKB/KIF11/AURKA	11
CC	GO:0030666	endocytic vesicle membrane	20/1117	194/19594	0.00759367	0.0913203	0.0808229	RAC2/WNT6/WNT4/CORO1A/LYN/DMBT1/CACNG8/ADRB2/TGFA/AP2B1/TGOLN2/RAB7B/LDLRAP1/EGFR/SCARB1/ATP6V0E2/RAB11FIP1/CD9/TCIRG1/NOS3	20
CC	GO:0005793	endoplasmic reticulum-Golgi intermediate compartment	15/1117	131/19594	0.00772361	0.0913203	0.0808229	SERPINA1/COL7A1/CD55/TGFA/F8/GORASP1/CNIH3/CD59/ERGIC2/NUCB2/ANPEP/RGMB/ERP44/LMAN2L/SCYL1	15
CC	GO:0070821	tertiary granule membrane	10/1117	73/19594	0.00822261	0.0953507	0.08439	KCNAB2/PTAFR/SLC2A3/ADAM8/SIRPA/CEACAM1/CD59/PTPRB/ATP11A/VAMP1	10
CC	GO:0005721	pericentric heterochromatin	5/1117	23/19594	0.00849006	0.0965226	0.0854272	DNMT1/CBX1/CENPA/INCENP/EZH2	5
CC	GO:0010369	chromocenter	4/1117	15/19594	0.00864381	0.0965226	0.0854272	CBX1/CDCA8/AURKB/INCENP	4
MF	GO:0017116	single-stranded DNA helicase activity	12/1086	23/18410	1.23358e-09	1.20644e-06	1.10113e-06	MCM3/MCM6/MCM5/CHTF18/PIF1/DSCC1/MCM4/CHTF8/RAD51/MCM7/MCM8/RFC5	12
MF	GO:0003678	DNA helicase activity	16/1086	72/18410	3.45866e-06	0.00122175	0.00111511	MCM3/MCM6/G3BP1/MCM5/CHTF18/PIF1/DDX12P/DSCC1/DDX11/MCM4/CHTF8/RAD51/MCM7/BLM/MCM8/RFC5	16
MF	GO:0004252	serine-type endopeptidase activity	27/1086	174/18410	3.7477e-06	0.00122175	0.00111511	ACR/TPSG1/PLAT/PRSS33/PCSK9/KLK12/F10/HTRA1/ST14/KLK10/KLK5/ADAM8/CTSV/PRSS23/MMP14/PRSS21/SEC11C/KLK7/MMP1/TMPRSS2/KLK8/PCSK5/PRSS22/FURIN/PRSS8/TYSND1/PCSK6	27
MF	GO:0008236	serine-type peptidase activity	28/1086	191/18410	7.65132e-06	0.00187075	0.00170745	ACR/TPSG1/PLAT/PRSS33/PCSK9/KLK12/F10/HTRA1/ST14/KLK10/KLK5/ADAM8/CTSV/SCPEP1/PRSS23/MMP14/PRSS21/SEC11C/KLK7/MMP1/TMPRSS2/KLK8/PCSK5/PRSS22/FURIN/PRSS8/TYSND1/PCSK6	28
MF	GO:0017171	serine hydrolase activity	28/1086	195/18410	1.13965e-05	0.00222915	0.00203457	ACR/TPSG1/PLAT/PRSS33/PCSK9/KLK12/F10/HTRA1/ST14/KLK10/KLK5/ADAM8/CTSV/SCPEP1/PRSS23/MMP14/PRSS21/SEC11C/KLK7/MMP1/TMPRSS2/KLK8/PCSK5/PRSS22/FURIN/PRSS8/TYSND1/PCSK6	28
MF	GO:0008094	ATP-dependent activity, acting on DNA	18/1086	103/18410	3.01603e-05	0.00491612	0.004487	MCM3/MCM6/G3BP1/MCM5/TOP2A/CHTF18/PIF1/DDX12P/DSCC1/DDX11/MCM4/CHTF8/RAD51/MCM7/BLM/MCM8/XRCC2/RFC5	18
MF	GO:0140097	catalytic activity, acting on DNA	28/1086	222/18410	0.000120849	0.0168844	0.0154106	MCM3/MCM6/TERT/DNMT1/G3BP1/MCM5/TOP2A/POLB/CHTF18/PIF1/DDX12P/DSCC1/ISG20/DDX11/MCM4/FEN1/CHTF8/RAD51/MCM7/BLM/POLD1/NTHL1/MCM8/RAD9A/PCNA/XRCC2/RFC5/ERCC1	28
MF	GO:0008194	UDP-glycosyltransferase activity	20/1086	144/18410	0.000307611	0.0376055	0.034323	B3GALT2/LARGE2/MGAT5B/B4GALNT1/XYLT1/GALNT12/MFNG/B4GAT1/MGAT3/B3GAT3/COLGALT1/B3GALT5/LFNG/B4GALT6/POMGNT1/XYLT2/B3GALNT2/HAS3/A4GALT/B3GNT9	20
MF	GO:0008022	protein C-terminus binding	23/1086	179/18410	0.000360665	0.0391922	0.0357712	CORO1A/SPTBN5/MKI67/HSPG2/ECM1/TERT/TOP2A/MYO1C/ATP1B1/TNFAIP3/CIITA/MAPRE3/HIC2/PIAS3/RAD51/GPSM2/SDCBP2/PCNA/SHANK3/MIF4GD/CDC20/POLR2A/ERCC1	23
MF	GO:0019838	growth factor binding	19/1086	139/18410	0.000527024	0.051543	0.0470438	SEC61B/WFIKKN1/HTRA1/HAP1/IGFALS/SHC1/FGFBP1/IGFBP1/COL6A1/NRP2/ACVR1/EGFR/FGFRL1/IL2RG/FURIN/ENG/PDGFA/RHBDF1/PCSK6	19
MF	GO:0003697	single-stranded DNA binding	17/1086	120/18410	0.000672282	0.059772	0.0545546	MCM3/SAMHD1/CDC45/MCM6/MCM5/SSBP3/MCM10/DDX11/MCM4/RAD51/MCM7/HMCES/SMC2/BLM/MCM8/POLR3C/ERCC1	17
MF	GO:0005161	platelet-derived growth factor receptor binding	5/1086	14/18410	0.000904901	0.0681709	0.0622203	LYN/ITGA5/VEGFA/ERN1/PDGFA	5
MF	GO:1990841	promoter-specific chromatin binding	11/1086	62/18410	0.000906157	0.0681709	0.0622203	GLI2/DNMT1/MECP2/RBL2/KDM1A/FOXO1/RBL1/PDX1/POLR2A/EZH2/ERCC1	11
MF	GO:0015291	secondary active transmembrane transporter activity	27/1086	240/18410	0.000976724	0.0682312	0.0622753	SLC1A7/SLC45A1/SLC34A3/SLC4A10/SLC35D3/SLC6A7/MFSD2B/ATP1A3/SLC6A6/SLCO4A1/SLC9A7/SLC9A3/SLC41A1/SLC26A1/SLC37A2/SLC45A3/SLC36A1/SLC4A11/SLC47A2/SLC37A1/SLC6A20/SLC10A3/MFSD3/CTNS/SLC24A1/SLC25A22/SLC25A4	27
MF	GO:0022853	active ion transmembrane transporter activity	28/1086	254/18410	0.00108828	0.0709559	0.0647622	SLC1A7/SLC45A1/SLC34A3/SLC4A10/SLC6A7/ATP2B4/ATP1A3/SLC6A6/ABCC1/SLCO4A1/SLC9A7/SLC9A3/SLC41A1/SLC26A1/ATP1B1/SLC37A2/SLC45A3/SLC36A1/SLC4A11/ATP6V0E2/SLC37A1/SLC6A20/SLC10A3/MFSD3/CTNS/SLC24A1/SLC25A22/SLC25A4	28
MF	GO:0046965	nuclear retinoid X receptor binding	5/1086	15/18410	0.0012918	0.0772324	0.0704909	HMGA1/NCOA6/NCOR2/NR0B2/MED25	5
MF	GO:0015081	sodium ion transmembrane transporter activity	19/1086	150/18410	0.00134249	0.0772324	0.0704909	SLC1A7/SLC34A3/SLC4A10/CACNA1G/SLC6A7/KCNK1/ATP1A3/CACNA1I/SLC6A6/SLC9A7/SLC9A3/SLC41A1/ATP1B1/SLC4A11/SLC6A20/SLC10A3/SCNN1A/CNNM4/SLC24A1	19
MF	GO:0008017	microtubule binding	29/1086	272/18410	0.00150527	0.0817861	0.0746471	KIFC1/GLI1/KIF18B/KIF20A/MAP1A/HAUS7/GTSE1/REEP4/SPC24/EML6/SUN2/POLB/PSRC1/PLK1/FAM83D/MAP4/TPPP/MAPRE3/KATNB1/GAS2L3/DPYSL2/KIF23/KIF2C/KIF3C/DNM1/RGS14/RACGAP1/KIF11/MAST2	29
MF	GO:0003688	DNA replication origin binding	5/1086	16/18410	0.0017884	0.0866858	0.0791191	CDC45/MCM5/MCM10/DDX11/ORC1	5
MF	GO:0005521	lamin binding	5/1086	16/18410	0.0017884	0.0866858	0.0791191	PKP1/SUN2/TOR1AIP1/SUN1/TMEM201	5
MF	GO:0016813	hydrolase activity, acting on carbon-nitrogen (but not peptide) bonds, in linear amidines	4/1086	10/18410	0.00189758	0.0866858	0.0791191	PADI2/PADI1/PADI3/AGMAT	4
MF	GO:0008509	anion transmembrane transporter activity	32/1086	315/18410	0.00194999	0.0866858	0.0791191	SLC1A7/GABRD/SLC4A10/SLC35D3/SLC6A7/NMUR2/SLC2A3/SLC2A6/SFXN2/SLC6A6/ABCC1/SLCO4A1/SLC9A7/SLC9A3/SLC25A19/SLC26A1/SLC25A17/APOL1/ANO7/SLC37A2/SLC25A23/SLC36A1/SLC25A42/SLC4A11/SLC37A1/SLC6A20/CTNS/FXYD3/SLC24A1/SLC25A22/CLIC3/SLC25A4	32
MF	GO:0015297	antiporter activity	13/1086	89/18410	0.0020997	0.0892828	0.0814894	SLC4A10/SLC35D3/ATP1A3/SLC9A7/SLC9A3/SLC41A1/SLC26A1/SLC37A2/SLC4A11/SLC47A2/SLC37A1/SLC24A1/SLC25A4	13
MF	GO:0015605	organophosphate ester transmembrane transporter activity	7/1086	32/18410	0.00223341	0.0910115	0.0830672	SLC25A19/SLC25A17/SLC37A2/SLC25A23/SLC25A42/SLC37A1/SLC25A4	7
MF	GO:0016860	intramolecular oxidoreductase activity	9/1086	50/18410	0.0023453	0.0917482	0.0837396	TBXAS1/PTGES/TXNDC5/MPI/EBP/PTGIS/ERP44/HYI/MRI1	9
KEGG	hsa04110	Cell cycle	25/527	126/8164	3.46716e-07	0.000111296	0.00010292	CDKN2C/CCND1/CCND3/MCM3/CDC45/MCM6/E2F2/MCM5/E2F1/CDC25C/PLK1/CCNA2/CDKN1A/PKMYT1/DBF4/RBL2/MCM4/CDC7/GADD45B/MCM7/RBL1/PCNA/ORC1/CDC20/ESPL1	25
KEGG	hsa03030	DNA replication	10/527	36/8164	6.34921e-05	0.0101905	0.00942357	MCM3/MCM6/MCM5/MCM4/FEN1/MCM7/POLD1/PCNA/RNASEH2A/RFC5	10
KEGG	hsa05226	Gastric cancer	22/527	149/8164	0.000210312	0.0225034	0.0208098	WNT6/CCND1/WNT4/CDH1/FGF18/FGF19/SHC1/FGF3/TERT/E2F2/E2F1/WNT11/JUP/CDKN1A/EGFR/WNT2B/WNT10A/GADD45B/LRP5/FZD1/TCF7/DDB2	22
KEGG	hsa05217	Basal cell carcinoma	12/527	63/8164	0.000593881	0.0441952	0.0408692	WNT6/WNT4/GLI1/GLI2/WNT11/CDKN1A/WNT2B/WNT10A/GADD45B/FZD1/TCF7/DDB2	12
KEGG	hsa05165	Human papillomavirus infection	37/527	331/8164	0.000688399	0.0441952	0.0408692	WNT6/CCND1/WNT4/HES6/CCND3/ITGA7/CREB3L1/THBS2/CREB3L2/TYK2/TERT/MFNG/E2F1/COL6A1/WNT11/MAML2/CCNA2/CDKN1A/ITGB5/RBL2/ITGA5/LFNG/EGFR/WNT2B/WNT10A/VEGFA/ATP6V0E2/LAMC2/FOXO1/RBL1/ITGA3/LAMA3/TCIRG1/COL9A3/FZD1/TCF7/CREB3L3	37
KEGG	hsa04934	Cushing syndrome	21/527	155/8164	0.000935838	0.0500674	0.0462994	WNT6/CDKN2C/CCND1/WNT4/CACNA1G/MEN1/CACNA1I/CREB3L1/CREB3L2/E2F2/NR4A1/E2F1/WNT11/CDKN1A/EGFR/WNT2B/SCARB1/WNT10A/FZD1/TCF7/CREB3L3	21
KEGG	hsa00600	Sphingolipid metabolism	10/527	53/8164	0.00180596	0.0745952	0.0689813	SGMS2/B4GALNT1/SGPP2/DEGS2/SMPD2/CERS6/GAL3ST1/ARSA/B4GALT6/SMPD3	10
KEGG	hsa05218	Melanoma	12/527	72/8164	0.00201265	0.0745952	0.0689813	CCND1/CDH1/FGF18/FGF19/FGF3/E2F2/E2F1/CDKN1A/EGFR/GADD45B/PDGFA/DDB2	12
KEGG	hsa03460	Fanconi anemia pathway	10/527	54/8164	0.00209145	0.0745952	0.0689813	FANCE/FANCG/USP1/FANCA/RAD51/UBE2T/BLM/FANCD2/SLX4/ERCC1	10
KEGG	hsa05225	Hepatocellular carcinoma	21/527	168/8164	0.00259797	0.0815188	0.0753838	WNT6/CCND1/WNT4/GSTM2/SHC1/GSTM4/TERT/E2F2/E2F1/WNT11/TGFA/CDKN1A/EGFR/WNT2B/WNT10A/GADD45B/SMARCD3/LRP5/FZD1/TCF7/DDB2	21
KEGG	hsa05224	Breast cancer	19/527	147/8164	0.00279348	0.0815188	0.0753838	WNT6/CCND1/WNT4/FGF18/FGF19/SHC1/FGF3/E2F2/E2F1/WNT11/CDKN1A/EGFR/WNT2B/WNT10A/GADD45B/LRP5/FZD1/TCF7/DDB2	19
KEGG	hsa05215	Prostate cancer	14/527	97/8164	0.00357654	0.0956724	0.0884723	PLAT/CCND1/CREB3L1/CREB3L2/E2F2/E2F1/TGFA/CDKN1A/EGFR/TMPRSS2/FOXO1/PDGFA/TCF7/CREB3L3	14
HALLMARK	HALLMARK_E2F_TARGETS	HALLMARK_E2F_TARGETS	36/299	200/4383	3.59893e-08	1.76348e-06	1.55322e-06	POP7/CDKN1A/CDKN2C/CDKN3/CIT/KIF18B/SPC24/DCK/DNMT1/UBE2T/PSMC3IP/HMGA1/LMNB1/MCM3/MCM4/MCM5/MCM6/MCM7/MKI67/MYBL2/PLK1/CDCA8/ASF1B/BARD1/RBBP7/TCF19/TK1/TOP2A/USP1/CENPM/DSCC1/E2F8/CDCA3/MXD3/GINS1/NCAPD2	36
HALLMARK	HALLMARK_ESTROGEN_RESPONSE_LATE	HALLMARK_ESTROGEN_RESPONSE_LATE	30/299	200/4383	2.58215e-05	0.000632626	0.0005572	KIF20A/TOB1/PRSS23/CELSR2/TRIM29/GPER1/IDH2/ISG20/LAMC2/MDK/MEST/ATP2B4/GINS2/SERPINA1/HR/METTL3/KLK10/CYP4F11/CCND1/RPS6KA2/ST14/SULT2B1/TFF3/TNNC1/TOP2A/ANXA9/SCARB1/PTGES/NCOR2/CDH1	30
HALLMARK	HALLMARK_G2M_CHECKPOINT	HALLMARK_G2M_CHECKPOINT	29/299	200/4383	6.72987e-05	0.00109921	0.000968157	TROAP/CHAF1A/G3BP1/CDKN2C/CDKN3/CENPA/DBF4/CBX1/UBE2C/E2F1/E2F2/HMGA1/LMNB1/MCM3/MCM5/MCM6/MKI67/MT2A/MYBL2/NEK2/GINS2/PLK1/BARD1/CCND1/TOP2A/CDC7/CDC45/CCNA2/CCNF	29
HALLMARK	HALLMARK_EPITHELIAL_MESENCHYMAL_TRANSITION	HALLMARK_EPITHELIAL_MESENCHYMAL_TRANSITION	26/299	200/4383	0.000925844	0.0113416	0.00998937	FSTL1/COL7A1/ECM1/GEM/ANPEP/APLP1/ITGA5/ITGB5/LAMC2/MCM7/MEST/MMP1/MMP14/GADD45B/NT5E/OXTR/COL5A3/PMP22/HTRA1/TGM2/THBS2/TNFAIP3/VEGFA/COLGALT1/IL32/CD59	26
HALLMARK	HALLMARK_HYPOXIA	HALLMARK_HYPOXIA	24/299	200/4383	0.00427043	0.0418502	0.0368605	CDKN1A/EDN2/EGFR/ALDOC/GALK1/IGFBP1/ISG20/MT2A/ANGPTL4/PGF/PKP1/SLC2A3/SLC6A6/STC1/SULT2B1/TGM2/TNFAIP3/VEGFA/PPFIA4/CHST2/CHST3/SCARB1/SDC3/HS3ST1	24
HALLMARK	HALLMARK_COAGULATION	HALLMARK_COAGULATION	18/299	138/4383	0.00540524	0.0441428	0.0388798	RAPGEF3/PRSS23/KLK8/CRIP2/CSRP1/CTSV/F8/F10/MMP1/MMP14/SERPINA1/PLAT/LGMN/HTRA1/THBD/C3/CAPN5/GDA	18
REACTOME	R-HSA-176974	Unwinding of DNA	10/729	12/11091	8.3e-11	1.12e-07	1.06e-07	MCM3/CDC45/MCM6/MCM5/GINS2/MCM4/GINS1/MCM7/MCM8/GINS4	10
REACTOME	R-HSA-176187	Activation of ATR in response to replication stress	15/729	37/11091	3.84e-09	1.74e-06	1.64e-06	MCM3/CDC45/MCM6/MCM5/CLSPN/CDC25C/MCM10/DBF4/MCM4/CDC7/MCM7/MCM8/RAD9A/ORC1/RFC5	15
REACTOME	R-HSA-69190	DNA strand elongation	14/729	32/11091	3.86e-09	1.74e-06	1.64e-06	MCM3/CDC45/MCM6/MCM5/GINS2/MCM4/FEN1/GINS1/MCM7/POLD1/MCM8/GINS4/PCNA/RFC5	14
REACTOME	R-HSA-453279	Mitotic G1 phase and G1/S transition	31/729	149/11091	7.04e-09	2.38e-06	2.25e-06	CDKN2C/CCND1/CCND3/LYN/MCM3/CDC45/MCM6/CDT1/E2F2/MCM5/TOP2A/E2F1/CCNA2/CDKN1A/MYBL2/TK1/MCM10/DBF4/RBL2/MCM4/TYMS/CDC7/MCM7/CABLES1/PSMD8/LIN54/MCM8/RBL1/PCNA/ORC1/DHFR	31
REACTOME	R-HSA-68962	Activation of the pre-replicative complex	12/729	33/11091	5.84e-07	0.000158183	0.000149304	MCM3/CDC45/MCM6/CDT1/MCM5/MCM10/DBF4/MCM4/CDC7/MCM7/MCM8/ORC1	12
REACTOME	R-HSA-69205	G1/S-Specific Transcription	11/729	28/11091	7.01e-07	0.000158324	0.000149437	CDC45/CDT1/E2F1/TK1/RBL2/TYMS/LIN54/RBL1/PCNA/ORC1/DHFR	11
REACTOME	R-HSA-69206	G1/S Transition	25/729	131/11091	1.13e-06	0.000218035	0.000205797	CCND1/MCM3/CDC45/MCM6/CDT1/MCM5/E2F1/CCNA2/CDKN1A/TK1/MCM10/DBF4/RBL2/MCM4/TYMS/CDC7/MCM7/CABLES1/PSMD8/LIN54/MCM8/RBL1/PCNA/ORC1/DHFR	25
REACTOME	R-HSA-1630316	Glycosaminoglycan metabolism	23/729	126/11091	6.59e-06	0.00111595	0.00105332	HPSE/CHST2/XYLT1/HS3ST1/CHST3/HSPG2/B4GAT1/GPC2/ARSB/GALNS/ST3GAL1/SLC26A1/B3GAT3/ST3GAL4/CSPG4/CHST11/NAGLU/SDC3/B4GALT6/GUSB/XYLT2/HAS3/CD44	23
REACTOME	R-HSA-69242	S Phase	25/729	162/11091	5.34e-05	0.00804705	0.00759539	CCND1/MCM3/CDC45/MCM6/CDT1/MCM5/E2F1/GINS2/CCNA2/CDKN1A/RBL2/MCM4/FEN1/GINS1/MCM7/CABLES1/UBE2C/PSMD8/POLD1/LIN54/MCM8/GINS4/PCNA/ORC1/RFC5	25
REACTOME	R-HSA-71387	Metabolism of carbohydrates	37/729	290/11091	7.5e-05	0.0101644	0.0095939	B3GALT2/HPSE/CHST2/XYLT1/HS3ST1/CHST3/HSPG2/NUP210/B4GAT1/GPC2/ARSB/GALNS/MAN2B2/ST3GAL1/SLC26A1/B3GAT3/POM121/ALDOC/ST3GAL4/CSPG4/CHST11/NAGLU/SLC37A2/B3GALT5/PGP/SDC3/B4GALT6/ADPGK/GALK1/GUSB/SLC37A1/PC/NUP188/XYLT2/HAS3/GLYCTK/CD44	37
REACTOME	R-HSA-3781865	Diseases of glycosylation	22/729	144/11091	0.000171485	0.0211238	0.0199382	MUC5B/MUC5AC/GALNT12/ADAMTSL2/ALG3/CHST3/HSPG2/THBS2/B4GAT1/ADAMTS7/GPC2/DPM3/B3GAT3/MPI/CSPG4/MUC17/SPON2/LFNG/SDC3/GALK1/MUC3A/POMGNT1	22
REACTOME	R-HSA-1538133	G0 and Early G1	8/729	27/11091	0.000242442	0.0273757	0.0258392	TOP2A/E2F1/CCNA2/MYBL2/RBL2/LIN54/RBL1/PCNA	8
REACTOME	R-HSA-69239	Synthesis of DNA	19/729	120/11091	0.000292997	0.0284917	0.0268926	MCM3/CDC45/MCM6/CDT1/MCM5/GINS2/CCNA2/MCM4/FEN1/GINS1/MCM7/UBE2C/PSMD8/POLD1/MCM8/GINS4/PCNA/ORC1/RFC5	19
REACTOME	R-HSA-174824	Plasma lipoprotein assembly, remodeling, and clearance	14/729	75/11091	0.000325789	0.0284917	0.0268926	PCSK9/LIPA/ABCG1/LCAT/AP2B1/LDLRAP1/ANGPTL4/SCARB1/PCSK5/FURIN/NPC2/AMN/CREB3L3/PCSK6	14
REACTOME	R-HSA-5173105	O-linked glycosylation	18/729	112/11091	0.000347666	0.0284917	0.0268926	LARGE2/MUC5B/MUC5AC/GALNT12/ADAMTSL2/THBS2/B4GAT1/ADAMTS7/ST3GAL1/ST3GAL4/MUC17/SPON2/B4GALT6/MUC3A/POMGNT1/CHST4/B3GALNT2/B3GNT9	18
REACTOME	R-HSA-1362300	Transcription of E2F targets under negative control by p107 (RBL1) and p130 (RBL2) in complex with HDAC1	6/729	16/11091	0.000357461	0.0284917	0.0268926	E2F1/CCNA2/MYBL2/RBL2/LIN54/RBL1	6
REACTOME	R-HSA-156711	Polo-like kinase mediated events	6/729	16/11091	0.000357461	0.0284917	0.0268926	FOXM1/CDC25C/PLK1/MYBL2/PKMYT1/LIN54	6
REACTOME	R-HSA-180786	Extension of Telomeres	11/729	51/11091	0.000386706	0.0291103	0.0274765	TERT/CHTF18/CCNA2/PIF1/DSCC1/FEN1/CHTF8/BLM/POLD1/PCNA/RFC5	11
REACTOME	R-HSA-3000157	Laminin interactions	8/729	30/11091	0.00053608	0.037241	0.0351508	NID1/ITGA7/HSPG2/COL7A1/COL18A1/LAMC2/ITGA3/LAMA3	8
REACTOME	R-HSA-4615885	SUMOylation of DNA replication proteins	10/729	45/11091	0.000549683	0.037241	0.0351508	NUP210/TOP2A/POM121/CDCA8/PIAS3/PCNA/NUP188/AURKB/INCENP/AURKA	10
REACTOME	R-HSA-211979	Eicosanoids	5/729	12/11091	0.000649605	0.041915	0.0395624	TBXAS1/CYP4F11/CYP4F3/CYP4F12/PTGIS	5
REACTOME	R-HSA-69620	Cell Cycle Checkpoints	34/729	292/11091	0.000798833	0.0475929	0.0449217	MCM3/CDC45/MCM6/GTSE1/CENPQ/SPC24/MCM5/CENPM/CLSPN/CDC25C/PLK1/CCNA2/CDKN1A/MCM10/PKMYT1/CDCA8/DBF4/BARD1/CENPA/MCM4/CDC7/MCM7/UBE2C/PSMD8/BLM/MCM8/RAD9A/KIF2C/ORC1/AURKB/INCENP/RNF168/CDC20/RFC5	34
REACTOME	R-HSA-1474228	Degradation of the extracellular matrix	20/729	140/11091	0.000807851	0.0475929	0.0449217	NID1/HTRA1/CDH1/CAPN5/HSPG2/COL7A1/ADAM8/COL5A3/CTSV/COL6A1/MMP14/KLK7/COL18A1/MMP1/COL13A1/LAMC2/FURIN/LAMA3/COL9A3/CD44	20
REACTOME	R-HSA-6791312	TP53 Regulates Transcription of Cell Cycle Genes	10/729	48/11091	0.000942491	0.0524446	0.049501	E2F8/E2F1/CDC25C/E2F7/CCNA2/CDKN1A/RBL2/RBL1/PCNA/AURKA	10
REACTOME	R-HSA-5668914	Diseases of metabolism	30/729	250/11091	0.000980882	0.0524446	0.049501	MUC5B/TBXAS1/MUC5AC/GALNT12/ADAMTSL2/ALG3/CHST3/HSPG2/THBS2/B4GAT1/ADAMTS7/BTD/GPC2/ARSB/GALNS/DPM3/B3GAT3/MPI/CSPG4/MUC17/NAGLU/SPON2/LFNG/SDC3/GALK1/GUSB/MUC3A/PC/POMGNT1/AMN	30
REACTOME	R-HSA-1362277	Transcription of E2F targets under negative control by DREAM complex	6/729	19/11091	0.00102158	0.0524446	0.049501	TOP2A/E2F1/RBL2/LIN54/RBL1/PCNA	6
REACTOME	R-HSA-1638091	Heparan sulfate/heparin (HS-GAG) metabolism	11/729	57/11091	0.00104502	0.0524446	0.049501	HPSE/XYLT1/HS3ST1/HSPG2/GPC2/B3GAT3/CSPG4/NAGLU/SDC3/GUSB/XYLT2	11
REACTOME	R-HSA-1971475	A tetrasaccharide linker sequence is required for GAG synthesis	7/729	26/11091	0.00112367	0.0543776	0.0513255	XYLT1/HSPG2/GPC2/B3GAT3/CSPG4/SDC3/XYLT2	7
REACTOME	R-HSA-1793185	Chondroitin sulfate/dermatan sulfate metabolism	10/729	50/11091	0.00131415	0.0594538	0.0561168	XYLT1/CHST3/HSPG2/GPC2/ARSB/B3GAT3/CSPG4/CHST11/SDC3/XYLT2	10
REACTOME	R-HSA-174417	Telomere C-strand (Lagging Strand) Synthesis	8/729	34/11091	0.00131632	0.0594538	0.0561168	CHTF18/DSCC1/FEN1/CHTF8/BLM/POLD1/PCNA/RFC5	8
REACTOME	R-HSA-428157	Sphingolipid metabolism	16/729	106/11091	0.00145253	0.0622563	0.058762	SGMS2/B4GALNT1/SGPP2/MFSD2B/ABCC1/DEGS2/FA2H/SMPD2/CERS6/ARSB/GAL3ST1/ARSA/B4GALT6/SPNS2/SMPD3/A4GALT	16
REACTOME	R-HSA-6804116	TP53 Regulates Transcription of Genes Involved in G1 Cell Cycle Arrest	5/729	14/11091	0.00147026	0.0622563	0.058762	E2F8/E2F1/E2F7/CCNA2/CDKN1A	5
REACTOME	R-HSA-3906995	Diseases associated with O-glycosylation of proteins	12/729	69/11091	0.0016307	0.0669577	0.0631995	MUC5B/MUC5AC/GALNT12/ADAMTSL2/THBS2/B4GAT1/ADAMTS7/MUC17/SPON2/LFNG/MUC3A/POMGNT1	12
REACTOME	R-HSA-2022090	Assembly of collagen fibrils and other multimeric structures	11/729	61/11091	0.00186383	0.0742792	0.0701101	LOXL4/COL7A1/COL5A3/CTSV/COL6A1/COL18A1/LAMC2/CD151/COL27A1/LAMA3/COL9A3	11
REACTOME	R-HSA-1474244	Extracellular matrix organization	33/729	300/11091	0.00244626	0.0947053	0.0893897	LOXL4/NID1/HTRA1/CDH1/ITGA7/CAPN5/HSPG2/COL7A1/ADAM8/COL5A3/CTSV/COL6A1/MMP14/CEACAM1/ITGB5/COLGALT1/ITGA5/KLK7/COL18A1/MMP1/SDC3/SH3PXD2A/COL13A1/LAMC2/CEACAM6/CD151/COL27A1/FURIN/ITGA3/PDGFA/LAMA3/COL9A3/CD44	33
REACTOME	R-HSA-69481	G2/M Checkpoints	21/729	167/11091	0.00307848	0.110591	0.104384	MCM3/CDC45/MCM6/GTSE1/MCM5/CLSPN/CDC25C/MCM10/PKMYT1/DBF4/BARD1/MCM4/CDC7/MCM7/PSMD8/BLM/MCM8/RAD9A/ORC1/RNF168/RFC5	21
REACTOME	R-HSA-69231	Cyclin D associated events in G1	9/729	47/11091	0.00310145	0.110591	0.104384	CDKN2C/CCND1/CCND3/LYN/E2F2/E2F1/CDKN1A/RBL2/RBL1	9
REACTOME	R-HSA-69236	G1 Phase	9/729	47/11091	0.00310145	0.110591	0.104384	CDKN2C/CCND1/CCND3/LYN/E2F2/E2F1/CDKN1A/RBL2/RBL1	9
REACTOME	R-HSA-216083	Integrin cell surface interactions	13/729	85/11091	0.0034884	0.1212	0.114397	CDH1/ITGA7/HSPG2/COL7A1/COL5A3/COL6A1/ITGB5/ITGA5/COL18A1/COL13A1/ITGA3/COL9A3/CD44	13
REACTOME	R-HSA-2024096	HS-GAG degradation	6/729	24/11091	0.00382231	0.12394	0.116984	HPSE/HSPG2/GPC2/NAGLU/SDC3/GUSB	6
REACTOME	R-HSA-9659787	Aberrant regulation of mitotic G1/S transition in cancer due to RB1 defects	5/729	17/11091	0.00385313	0.12394	0.116984	CCND1/CCND3/E2F2/E2F1/CDKN1A	5
REACTOME	R-HSA-9661069	Defective binding of RB1 mutants to E2F1,(E2F2, E2F3)	5/729	17/11091	0.00385313	0.12394	0.116984	CCND1/CCND3/E2F2/E2F1/CDKN1A	5
REACTOME	R-HSA-6783310	Fanconi Anemia Pathway	8/729	40/11091	0.00393315	0.12394	0.116984	FANCE/FANCG/USP1/FANCA/UBE2T/FANCD2/SLX4/ERCC1	8
REACTOME	R-HSA-196780	Biotin transport and metabolism	4/729	11/11091	0.00420719	0.126683	0.119573	PDZD11/BTD/PC/ACACB	4
REACTOME	R-HSA-2206281	Mucopolysaccharidoses	4/729	11/11091	0.00420719	0.126683	0.119573	ARSB/GALNS/NAGLU/GUSB	4
REACTOME	R-HSA-204005	COPII-mediated vesicle transport	11/729	68/11091	0.00450168	0.131481	0.124101	SERPINA1/COL7A1/PPP6R1/TGFA/F8/GORASP1/SEC31A/CNIH3/CD59/TRAPPC6A/LMAN2L	11
REACTOME	R-HSA-73886	Chromosome Maintenance	18/729	140/11091	0.00466088	0.131481	0.124101	MIS18A/TERT/CENPQ/CENPM/CHTF18/CCNA2/PIF1/DSCC1/CENPA/FEN1/RBBP7/CHTF8/HJURP/BLM/POLD1/PCNA/POLR2A/RFC5	18
REACTOME	R-HSA-983189	Kinesins	10/729	59/11091	0.00471538	0.131481	0.124101	KIFC1/KIF18B/KIF20A/TUBA1B/TUBB4B/KIF23/KIF2C/KIF3C/RACGAP1/KIF11	10
REACTOME	R-HSA-977068	Termination of O-glycan biosynthesis	6/729	25/11091	0.00475467	0.131481	0.124101	MUC5B/MUC5AC/ST3GAL1/ST3GAL4/MUC17/MUC3A	6
REACTOME	R-HSA-5694530	Cargo concentration in the ER	7/729	33/11091	0.00488428	0.131607	0.12422	SERPINA1/COL7A1/TGFA/F8/CNIH3/CD59/LMAN2L	7
REACTOME	R-HSA-5083636	Defective GALNT12 causes CRCS1	5/729	18/11091	0.00505059	0.131607	0.12422	MUC5B/MUC5AC/GALNT12/MUC17/MUC3A	5
REACTOME	R-HSA-6804114	TP53 Regulates Transcription of Genes Involved in G2 Cell Cycle Arrest	5/729	18/11091	0.00505059	0.131607	0.12422	CDC25C/RBL2/RBL1/PCNA/AURKA	5
REACTOME	R-HSA-69306	DNA Replication	22/729	186/11091	0.00525289	0.134296	0.126758	MCM3/CDC45/MCM6/CDT1/MCM5/GINS2/CCNA2/MCM10/DBF4/MCM4/FEN1/GINS1/CDC7/MCM7/UBE2C/PSMD8/POLD1/MCM8/GINS4/PCNA/ORC1/RFC5	22
REACTOME	R-HSA-1474290	Collagen formation	13/729	90/11091	0.00574323	0.138922	0.131125	LOXL4/COL7A1/COL5A3/CTSV/COL6A1/COLGALT1/COL18A1/COL13A1/LAMC2/CD151/COL27A1/LAMA3/COL9A3	13
REACTOME	R-HSA-8963899	Plasma lipoprotein remodeling	7/729	34/11091	0.0058093	0.138922	0.131125	ABCG1/LCAT/ANGPTL4/PCSK5/FURIN/CREB3L3/PCSK6	7
REACTOME	R-HSA-174411	Polymerase switching on the C-strand of the telomere	6/729	26/11091	0.00584397	0.138922	0.131125	CHTF18/DSCC1/CHTF8/POLD1/PCNA/RFC5	6
REACTOME	R-HSA-3238698	WNT ligand biogenesis and trafficking	6/729	26/11091	0.00584397	0.138922	0.131125	WNT6/WNT4/PORCN/WNT11/WNT2B/WNT10A	6
REACTOME	R-HSA-8963889	Assembly of active LPL and LIPC lipase complexes	5/729	19/11091	0.00648952	0.146555	0.138329	ANGPTL4/PCSK5/FURIN/CREB3L3/PCSK6	5
REACTOME	R-HSA-8964038	LDL clearance	5/729	19/11091	0.00648952	0.146555	0.138329	PCSK9/LIPA/AP2B1/LDLRAP1/NPC2	5
REACTOME	R-HSA-9694614	Attachment and Entry	5/729	19/11091	0.00648952	0.146555	0.138329	HSPG2/GPC2/TMPRSS2/SDC3/FURIN	5
REACTOME	R-HSA-2132295	MHC class II antigen presentation	16/729	123/11091	0.00661019	0.146833	0.138591	KIF20A/CTSV/AP2B1/TUBA1B/OSBPL1A/CTSF/SEC31A/DCTN4/LGMN/TUBB4B/KIF23/KIF2C/KIF3C/DNM1/RACGAP1/KIF11	16
REACTOME	R-HSA-3560801	Defective B3GAT3 causes JDSSDHD	5/729	20/11091	0.00819299	0.178244	0.168239	HSPG2/GPC2/B3GAT3/CSPG4/SDC3	5
REACTOME	R-HSA-202733	Cell surface interactions at the vascular wall	17/729	137/11091	0.00833469	0.178244	0.168239	LYN/SHC1/SIRPA/THBD/CEACAM1/ATP1B1/CEACAM5/ESAM/ITGA5/MMP1/SDC3/CEACAM6/SELPLG/ITGA3/INPP5D/TNFRSF10B/CD44	17
REACTOME	R-HSA-913709	O-linked glycosylation of mucins	10/729	64/11091	0.00846659	0.178244	0.168239	MUC5B/MUC5AC/GALNT12/ST3GAL1/ST3GAL4/MUC17/B4GALT6/MUC3A/CHST4/B3GNT9	10
REACTOME	R-HSA-5621480	Dectin-2 family	6/729	28/11091	0.00855043	0.178244	0.168239	MUC5B/MUC5AC/LYN/MUC17/SYK/MUC3A	6
REACTOME	R-HSA-1660661	Sphingolipid de novo biosynthesis	7/729	37/11091	0.009372	0.189538	0.1789	SGMS2/MFSD2B/ABCC1/DEGS2/FA2H/CERS6/SPNS2	7
REACTOME	R-HSA-8964043	Plasma lipoprotein clearance	7/729	37/11091	0.009372	0.189538	0.1789	PCSK9/LIPA/AP2B1/LDLRAP1/SCARB1/NPC2/AMN	7
REACTOME	R-HSA-5651801	PCNA-Dependent Long Patch Base Excision Repair	5/729	21/11091	0.0101831	0.202913	0.191524	POLB/FEN1/POLD1/PCNA/RFC5	5
REACTOME	R-HSA-5682910	LGI-ADAM interactions	4/729	14/11091	0.0108954	0.210904	0.199066	LGI4/CACNG8/ADAM11/STX1B	4
REACTOME	R-HSA-9825892	Regulation of MITF-M-dependent genes involved in cell cycle and proliferation	4/729	14/11091	0.0108954	0.210904	0.199066	CCND1/PLK1/CDKN1A/TCF7	4

## Sheet: Supplementary Table S10
Gene	baseMean	log2FoldChange	lfcSE	stat	pvalue	padj
OR51I2	4.74218	-5.64812	1.56587	-3.60702	0.000309738	0.987894
DCAF8L2	4.18532	-5.46468	1.62858	-3.3555	0.000792228	0.987894
TMEM75	3.85381	-5.34722	2.06292	-2.59207	0.00954016	0.987894
GPR141	6.75792	-5.15966	1.5045	-3.42949	0.000604714	0.987894
CTD-2047H16.3	3.25948	-5.10266	1.80847	-2.82154	0.00477943	0.987894
AC002310.10	2.72247	-4.84519	1.79838	-2.69419	0.00705599	0.987894
AC073465.1	2.5742	-4.76366	1.84494	-2.58201	0.00982263	0.987894
TRPM6	2.54964	-4.75211	2.27764	-2.08642	0.0369403	0.987894
RP11-83B20.5	2.49137	-4.72181	1.9172	-2.46286	0.0137832	0.987894
RN7SL510P	2.45744	-4.70422	1.98159	-2.37396	0.0175985	0.987894
NKAIN1	2.42593	-4.67735	1.90903	-2.45012	0.0142807	0.987894
CTD-2530N21.5	2.37806	-4.65199	1.89101	-2.46006	0.0138916	0.987894
AKR1C8P	2.36058	-4.64259	1.85413	-2.50391	0.0122829	0.987894
RP4-635A23.4	2.23687	-4.56263	2.31156	-1.97383	0.0484007	0.987894
RP11-100G15.12	2.21814	-4.55159	1.89322	-2.40415	0.01621	0.987894
PAX5	2.17381	-4.52592	1.9421	-2.33042	0.0197838	0.987894
MYF6	2.15278	-4.51361	1.9607	-2.30205	0.0213326	0.987894
AP000223.42	2.10608	-4.4726	1.94263	-2.30234	0.021316	0.987894
IGSF9B	2.08506	-4.45992	1.92634	-2.31523	0.0206004	0.987894
RLN1	2.03136	-4.42721	1.94667	-2.27425	0.0229512	0.987894
RP11-752G15.10	2.01971	-4.41959	2.01075	-2.19798	0.0279504	0.987894
AC008067.2	2.01151	-4.40199	2.10522	-2.09099	0.0365292	0.987894
ATP1B2	1.99403	-4.39265	2.4005	-1.82989	0.0672668	0.987894
NANOGNBP3	1.96364	-4.37005	2.0118	-2.17221	0.0298399	0.987894
RP5-998N21.4	1.96364	-4.37005	2.0118	-2.17221	0.0298399	0.987894
CST9	1.90994	-4.33481	1.97083	-2.19949	0.0278432	0.987894
RP11-196B3.1	1.90994	-4.33481	1.97083	-2.19949	0.0278432	0.987894
CDC20B	1.88663	-4.31871	2.42129	-1.78364	0.0744821	0.987894
RP11-378J18.6	1.8679	-4.30697	2.02031	-2.13184	0.0330202	0.987894
RP11-218I21.2	1.85624	-4.29899	2.02133	-2.12681	0.0334356	0.987894
RP11-242O24.3	1.83639	-4.27085	2.13925	-1.99643	0.0458871	0.987894
RP11-925D8.3	1.83057	-4.26628	2.10114	-2.03046	0.0423099	0.987894
NAT8	1.79089	-4.24942	2.50448	-1.69673	0.0897482	0.987894
TBC1D3G	1.77924	-4.23809	3.02741	-1.3999	0.161542	0.987894
HYDIN2	1.78269	-4.23197	2.03553	-2.07905	0.0376125	0.987894
CTD-2005H7.2	1.76521	-4.2204	2.45391	-1.71987	0.085456	0.987894
IFITM9P	1.76521	-4.2204	2.45391	-1.71987	0.085456	0.987894
ABCF2P1	1.75585	-4.21285	2.02793	-2.07741	0.0377635	0.987894
MIR133A1HG	1.75002	-4.20866	2.05721	-2.0458	0.0407756	0.987894
RP11-283G6.4	1.75002	-4.20866	2.05721	-2.0458	0.0407756	0.987894
RNA5SP221	1.72546	-4.19112	2.1138	-1.98274	0.047397	0.987894
FAM65B	1.72317	-4.18919	2.07629	-2.01763	0.0436297	0.987894
RP11-615I2.1	1.71963	-4.18689	2.0768	-2.01603	0.0437969	0.987894
CCL5	1.69507	-4.16575	3.06783	-1.35788	0.174502	0.987894
RP11-687E1.2	1.67176	-4.1487	2.48668	-1.66837	0.0952426	0.987894
MIR663AHG	1.66593	-4.1441	2.47883	-1.6718	0.0945647	0.987894
RP1-34L19.1	1.6671	-4.13378	2.50538	-1.64996	0.0989512	0.987894
RP11-676J12.6	1.6671	-4.13378	2.50538	-1.64996	0.0989512	0.987894
NME8	1.65545	-4.12175	2.14204	-1.92422	0.0543272	0.987894
RP11-49K24.8	1.65545	-4.12175	2.14204	-1.92422	0.0543272	0.987894
RP6-91H8.3	1.65545	-4.12175	2.14204	-1.92422	0.0543272	0.987894
AC026150.8	3.3279	-4.10372	1.63461	-2.51052	0.0120552	0.987894
GAS6-AS2	1.62506	-4.09987	2.51689	-1.62894	0.103325	0.987894
CTD-3037G24.4	1.6134	-4.08894	2.10543	-1.94209	0.0521262	0.987894
CYP2D8P	1.6134	-4.08894	2.10543	-1.94209	0.0521262	0.987894
IDI2	1.6134	-4.08894	2.10543	-1.94209	0.0521262	0.987894
RP11-211A18.2	1.6134	-4.08894	2.10543	-1.94209	0.0521262	0.987894
RP11-162G10.1	1.60758	-4.08424	2.08794	-1.95611	0.0504523	0.987894
RN7SL589P	1.60175	-4.07966	2.10708	-1.93617	0.0528465	0.987894
RP11-350G8.5	1.60175	-4.07966	2.10708	-1.93617	0.0528465	0.987894
RP11-562A8.1	1.60175	-4.07966	2.10708	-1.93617	0.0528465	0.987894
TRHR	1.60175	-4.07966	2.10708	-1.93617	0.0528465	0.987894
OR51A10P	1.59009	-4.0707	2.52686	-1.61097	0.107185	0.987894
RPL7P14	1.59009	-4.0707	2.52686	-1.61097	0.107185	0.987894
CLDN6	1.57136	-4.05587	2.15468	-1.88235	0.059788	0.987894
ZDHHC4P1	1.57136	-4.05587	2.15468	-1.88235	0.059788	0.987894
CICP22	1.55971	-4.0465	2.11347	-1.91462	0.0555408	0.987894
RP13-228J13.5	1.55971	-4.0465	2.11347	-1.91462	0.0555408	0.987894
XIST	1.55971	-4.0465	2.11347	-1.91462	0.0555408	0.987894
RP11-520B13.8	1.54805	-4.03677	2.15857	-1.87011	0.0614681	0.987894
EVI2A	1.54451	-4.03397	2.20056	-1.83315	0.0667798	0.987894
RNA5SP385	1.55505	-4.03021	2.67663	-1.5057	0.132144	0.987894
AC091633.3	1.5364	-4.02514	2.59695	-1.54995	0.121154	0.987894
RP11-290D2.3	1.53286	-4.02437	2.18696	-1.84017	0.0657435	0.987894
NPM1P29	1.51766	-4.0095	2.54922	-1.57283	0.115757	0.987894
BMP2KL	1.52237	-4.00108	2.61505	-1.53002	0.126011	0.987894
AC008937.3	1.50718	-3.98495	2.25996	-1.76328	0.0778529	0.987894
RP11-429P3.5	1.50718	-3.98495	2.25996	-1.76328	0.0778529	0.987894
RP4-814D15.1	1.49198	-3.97413	2.57831	-1.54137	0.123227	0.987894
RPS15AP11	1.48033	-3.96127	2.19315	-1.8062	0.0708864	0.987894
AC007050.17	1.4745	-3.95648	2.23559	-1.76977	0.0767649	0.987894
GCNT1P3	1.47096	-3.95534	2.58543	-1.52986	0.126051	0.987894
RP11-184B22.2	1.46867	-3.95299	2.58615	-1.52852	0.126383	0.987894
AC072062.3	1.46513	-3.94854	2.2283	-1.772	0.0763942	0.987894
RN7SL648P	1.45931	-3.94309	2.17024	-1.81689	0.069234	0.987894
MIR3188	2.9812	-3.93848	1.72344	-2.28525	0.0222985	0.987894
RP11-362F19.2	1.45348	-3.93797	2.17135	-1.8136	0.0697389	0.987894
RP11-90L20.2	1.45348	-3.93797	2.17135	-1.8136	0.0697389	0.987894
GLYCTK-AS1	5.43579	-3.93432	1.44092	-2.73042	0.00632546	0.987894
RP11-646I6.3	1.44182	-3.92856	2.59556	-1.51357	0.130135	0.987894
CTD-2270L9.2	1.43828	-3.92495	2.17486	-1.80469	0.071123	0.987894
RP11-594C13.1	1.42663	-3.91459	2.17714	-1.79804	0.0721705	0.987894
RP4-803J11.2	1.41144	-3.90139	2.18029	-1.78939	0.0735513	0.987894
HIST1H2AB	1.39978	-3.89077	2.20978	-1.76071	0.0782875	0.987894
RP11-679B19.1	1.39978	-3.89077	2.20978	-1.76071	0.0782875	0.987894
RN7SL473P	1.38813	-3.87839	2.66272	-1.45655	0.145241	0.987894
MTRNR2L3	1.37522	-3.86648	2.66786	-1.44928	0.147259	0.987894
CTD-2216M2.1	1.37293	-3.86604	2.2897	-1.68845	0.0913252	0.987894
SPESP1	1.35774	-3.84973	2.62739	-1.46523	0.142859	0.987894
PRKAR1AP1	1.35891	-3.83654	2.68998	-1.42624	0.1538	0.987894
RP5-872K7.7	1.35891	-3.83654	2.68998	-1.42624	0.1538	0.987894
HTR1DP1	1.34725	-3.82493	2.6947	-1.41943	0.155774	0.987894
RP11-209D14.4	1.34725	-3.82493	2.6947	-1.41943	0.155774	0.987894
RP11-120K19.4	2.75821	-3.82456	1.79195	-2.1343	0.0328181	0.987894
RP1-134O19.3	1.33789	-3.81566	2.66939	-1.42941	0.152886	0.987894
BMS1P12	5.40441	-3.8054	1.53916	-2.47239	0.0134211	0.987894
DNAJB7	1.31686	-3.79469	2.66972	-1.42138	0.155206	0.987894
HMGB3P14	1.31686	-3.79469	2.66972	-1.42138	0.155206	0.987894
MRPL48P1	1.31686	-3.79469	2.66972	-1.42138	0.155206	0.987894
PNMA6A	1.31686	-3.79469	2.66972	-1.42138	0.155206	0.987894
RP11-701P16.2	2.7138	-3.79127	1.74737	-2.1697	0.0300295	0.987894
RP11-274J7.3	1.31104	-3.78688	2.30036	-1.64621	0.0997202	0.987894
AP004290.1	1.30521	-3.78088	2.25992	-1.67301	0.0943249	0.987894
F13B	1.30521	-3.78088	2.25992	-1.67301	0.0943249	0.987894
HSPA8P3	1.30521	-3.78088	2.25992	-1.67301	0.0943249	0.987894
KB-1471A8.1	1.30521	-3.78088	2.25992	-1.67301	0.0943249	0.987894
MIRLET7G	1.30521	-3.78088	2.25992	-1.67301	0.0943249	0.987894
RN7SKP1	1.30521	-3.78088	2.25992	-1.67301	0.0943249	0.987894
RNU6-1165P	1.30521	-3.78088	2.25992	-1.67301	0.0943249	0.987894
RP1-313L4.4	1.30521	-3.78088	2.25992	-1.67301	0.0943249	0.987894
RP11-358B23.7	1.30521	-3.78088	2.25992	-1.67301	0.0943249	0.987894
ABCF1	69.3471	-3.7716	0.908385	-4.15198	3.29611e-05	0.265394
C1orf189	1.29355	-3.77081	2.67965	-1.4072	0.159368	0.987894
ARGFXP2	1.29002	-3.76649	2.30608	-1.63329	0.102409	0.987894
RP11-202G11.2	1.27836	-3.75472	2.24952	-1.66912	0.0950933	0.987894
ACE	1.27482	-3.752	2.7261	-1.37632	0.168722	0.987894
AP001604.3	1.27482	-3.752	2.7261	-1.37632	0.168722	0.987894
MIR3941	1.27482	-3.752	2.7261	-1.37632	0.168722	0.987894
AC005786.5	1.26317	-3.74	2.27131	-1.64662	0.0996353	0.987894
AC135050.5	1.26317	-3.74	2.27131	-1.64662	0.0996353	0.987894
C9orf66	1.26317	-3.74	2.27131	-1.64662	0.0996353	0.987894
HSPB7	1.26317	-3.74	2.27131	-1.64662	0.0996353	0.987894
RP11-259F16.3	1.26317	-3.74	2.27131	-1.64662	0.0996353	0.987894
AIRE	1.25151	-3.72823	2.27457	-1.63909	0.101194	0.987894
BEST3	1.25151	-3.72823	2.27457	-1.63909	0.101194	0.987894
KNOP1P2	1.25151	-3.72823	2.27457	-1.63909	0.101194	0.987894
PROZ	1.25151	-3.72823	2.27457	-1.63909	0.101194	0.987894
GOLGA6B	1.24214	-3.71889	2.3458	-1.58534	0.11289	0.987894
KCNMB2	1.23986	-3.71493	2.74241	-1.35462	0.175538	0.987894
RP11-1046B16.3	1.23986	-3.71493	2.74241	-1.35462	0.175538	0.987894
RP11-148K1.10	4.72138	-3.71379	1.42222	-2.61127	0.00902069	0.987894
RP11-109G23.3	1.23278	-3.70658	3.34391	-1.10846	0.267665	0.987894
MIR219A2	1.22466	-3.7008	2.35116	-1.57403	0.11548	0.987894
CATSPER4	1.22112	-3.69534	2.75164	-1.34296	0.179285	0.987894
HMP19	1.22112	-3.69534	2.75164	-1.34296	0.179285	0.987894
MTND4P15	1.22112	-3.69534	2.75164	-1.34296	0.179285	0.987894
ZNF793	1.22112	-3.69534	2.75164	-1.34296	0.179285	0.987894
RP11-368J21.4	1.21883	-3.69424	2.42303	-1.52464	0.127349	0.987894
LLNLR-276E7.1	1.20947	-3.68282	2.71893	-1.35451	0.175573	0.987894
RP11-478J18.2	1.20947	-3.68282	2.71893	-1.35451	0.175573	0.987894
ZMYND19P1	1.20947	-3.68282	2.71893	-1.35451	0.175573	0.987894
CATIP-AS2	2.51774	-3.67929	1.79993	-2.04413	0.0409404	0.987894
CTD-2530H12.2	1.19781	-3.6698	2.76335	-1.32803	0.184169	0.987894
SGSM1	1.19781	-3.6698	2.76335	-1.32803	0.184169	0.987894
RP11-390B4.3	1.19199	-3.66291	2.83767	-1.29082	0.196768	0.987894
RP11-557J10.4	1.19199	-3.66291	2.83767	-1.29082	0.196768	0.987894
AC004637.1	2.48498	-3.6621	1.79963	-2.03492	0.0418591	0.987894
MIR942	1.19898	-3.65498	2.84815	-1.28328	0.199394	0.987894
RP11-137L10.5	1.19898	-3.65498	2.84815	-1.28328	0.199394	0.987894
MIR4697HG	1.18616	-3.65385	3.3782	-1.0816	0.279432	0.987894
FAR1-IT1	1.16277	-3.61385	2.77629	-1.30168	0.193025	0.987894
RP1-149A16.3	1.15694	-3.60484	2.39878	-1.50278	0.132896	0.987894
AC097381.1	1.14175	-3.58985	2.78784	-1.28768	0.197858	0.987894
RP11-390K5.3	1.14175	-3.58985	2.78784	-1.28768	0.197858	0.987894
RP11-280G9.1	4.33609	-3.58918	1.51045	-2.37623	0.0174907	0.987894
RP11-540B6.6	6.49656	-3.58431	1.26177	-2.84071	0.00450136	0.987894
IGLVIVOR22-1	1.13592	-3.58164	2.38973	-1.49877	0.133934	0.987894
MIR3662	1.13592	-3.58164	2.38973	-1.49877	0.133934	0.987894
RNU6-1016P	1.13592	-3.58164	2.38973	-1.49877	0.133934	0.987894
AC006026.1	1.13009	-3.57489	2.34934	-1.52165	0.128096	0.987894
GAPDHP38	1.13009	-3.57489	2.34934	-1.52165	0.128096	0.987894
RP1-308E4.1	1.13009	-3.57489	2.34934	-1.52165	0.128096	0.987894
RP11-66B24.1	1.13009	-3.57489	2.34934	-1.52165	0.128096	0.987894
RP5-850O15.3	1.12426	-3.56844	2.39397	-1.49059	0.136068	0.987894
CTD-2095E4.4	6.38791	-3.5638	1.31011	-2.72023	0.00652361	0.987894
CTC-498M16.2	1.11844	-3.56239	2.80042	-1.27209	0.203341	0.987894
MIR3192	1.11844	-3.56239	2.80042	-1.27209	0.203341	0.987894
RP11-33B1.3	1.11844	-3.56239	2.80042	-1.27209	0.203341	0.987894
SPINT4	1.11844	-3.56239	2.80042	-1.27209	0.203341	0.987894
AC010524.4	2.35953	-3.55994	1.80702	-1.97006	0.0488316	0.987894
PRAM1	1.1149	-3.55828	2.41425	-1.47386	0.140518	0.987894
RP11-418J17.3	1.1149	-3.55828	2.41425	-1.47386	0.140518	0.987894
RP3-352A20.1	1.1149	-3.55828	2.41425	-1.47386	0.140518	0.987894
H2AFB1	1.10907	-3.55158	2.35707	-1.50678	0.131868	0.987894
RP11-864J10.2	1.10907	-3.55158	2.35707	-1.50678	0.131868	0.987894
SELE	2.36424	-3.55039	2.13368	-1.66398	0.0961173	0.987894
FGF22	2.30174	-3.54555	1.89268	-1.8733	0.061027	0.987894
AC068657.2	1.10324	-3.54491	2.35924	-1.50257	0.132951	0.987894
CA7	1.0997	-3.54061	2.90374	-1.21933	0.222719	0.987894
RP11-316J7.4	1.09741	-3.5381	2.42097	-1.46144	0.143894	0.987894
RPS26P52	1.09741	-3.5381	2.42097	-1.46144	0.143894	0.987894
AC010240.2	1.09159	-3.53048	2.84092	-1.24272	0.213969	0.987894
CTA-221G9.12	1.09159	-3.53048	2.84092	-1.24272	0.213969	0.987894
KDM5C-IT1	1.09159	-3.53048	2.84092	-1.24272	0.213969	0.987894
MIR4296	1.09159	-3.53048	2.84092	-1.24272	0.213969	0.987894
RPL21P121	1.09159	-3.53048	2.84092	-1.24272	0.213969	0.987894
RNU6-1178P	1.08222	-3.52097	2.40979	-1.46111	0.143986	0.987894
DUSP14	1.07868	-3.51404	3.47765	-1.01046	0.312274	0.987894
ERHP1	1.07639	-3.51403	2.42937	-1.44648	0.148042	0.987894
RP11-248G5.9	1.07639	-3.51403	2.42937	-1.44648	0.148042	0.987894
RP11-457K10.2	1.07285	-3.50806	2.92036	-1.20124	0.229658	0.987894
RP11-676J12.9	1.07285	-3.50806	2.92036	-1.20124	0.229658	0.987894
RP11-364P22.1	1.06703	-3.50109	2.85628	-1.22575	0.220291	0.987894
RP3-410C9.2	1.06703	-3.50109	2.85628	-1.22575	0.220291	0.987894
TRBV10-3	1.06703	-3.50109	2.85628	-1.22575	0.220291	0.987894
ZNF564	2.22466	-3.48537	1.79656	-1.94002	0.0523768	0.987894
CRACR2A	1.04954	-3.47929	2.8669	-1.21361	0.224897	0.987894
TBC1D3K	9.92547	-3.47434	1.44152	-2.4102	0.0159437	0.987894
RP11-530C5.1	2.20372	-3.47307	1.81208	-1.91662	0.0552866	0.987894
NDUFB1P1	1.05071	-3.46548	3.51554	-0.98576	0.324251	0.987894
OR7E100P	1.05071	-3.46548	3.51554	-0.98576	0.324251	0.987894
QRSL1P1	1.05071	-3.46548	3.51554	-0.98576	0.324251	0.987894
RP11-57A19.6	1.05071	-3.46548	3.51554	-0.98576	0.324251	0.987894
RN7SL541P	1.03789	-3.46143	3.51529	-0.984681	0.324781	0.987894
RP11-104O19.4	1.03789	-3.46143	3.51529	-0.984681	0.324781	0.987894
UGT1A3	3.94498	-3.43711	1.50278	-2.28717	0.0221861	0.987894
OR8T1P	2.14057	-3.43188	2.15637	-1.59151	0.111496	0.987894
AC097711.1	1.02386	-3.4271	2.96924	-1.1542	0.248418	0.987894
FUCA1P1	1.02386	-3.4271	2.96924	-1.1542	0.248418	0.987894
GNRHR2P1	2.1459	-3.41263	2.1504	-1.58697	0.112519	0.987894
RP4-633O19__A.1	2.10569	-3.40842	2.18266	-1.56159	0.118384	0.987894
AP000436.4	1.00867	-3.40705	2.91768	-1.16773	0.242917	0.987894
C5orf67	1.00867	-3.40705	2.91768	-1.16773	0.242917	0.987894
CAMTA1-IT1	1.00867	-3.40705	2.91768	-1.16773	0.242917	0.987894
CCDC36	1.00867	-3.40705	2.91768	-1.16773	0.242917	0.987894
DLGAP1	1.00867	-3.40705	2.91768	-1.16773	0.242917	0.987894
DOCK10	1.00867	-3.40705	2.91768	-1.16773	0.242917	0.987894
IL1F10	1.00867	-3.40705	2.91768	-1.16773	0.242917	0.987894
NPPA	1.00867	-3.40705	2.91768	-1.16773	0.242917	0.987894
NPY1R	1.00867	-3.40705	2.91768	-1.16773	0.242917	0.987894
RP1-71H19.2	1.00867	-3.40705	2.91768	-1.16773	0.242917	0.987894
RP11-32B5.8	1.00867	-3.40705	2.91768	-1.16773	0.242917	0.987894
RP11-360O19.5	1.00867	-3.40705	2.91768	-1.16773	0.242917	0.987894
RP11-640B6.1	1.00867	-3.40705	2.91768	-1.16773	0.242917	0.987894
RP3-453C12.15	1.00867	-3.40705	2.91768	-1.16773	0.242917	0.987894
TTC34	1.00867	-3.40705	2.91768	-1.16773	0.242917	0.987894
IGKV1OR9-1	1.00284	-3.39669	2.55053	-1.33176	0.182938	0.987894
RP11-466A19.5	1.00284	-3.39669	2.55053	-1.33176	0.182938	0.987894
EDNRA	2.10677	-3.39609	1.92483	-1.76436	0.0776717	0.987894
AC004911.2	0.997015	-3.39153	2.92521	-1.15941	0.246287	0.987894
AC005523.3	0.997015	-3.39153	2.92521	-1.15941	0.246287	0.987894
AC007386.4	0.997015	-3.39153	2.92521	-1.15941	0.246287	0.987894
AC124944.5	0.997015	-3.39153	2.92521	-1.15941	0.246287	0.987894
HMGB3P4	0.997015	-3.39153	2.92521	-1.15941	0.246287	0.987894
LCT	0.997015	-3.39153	2.92521	-1.15941	0.246287	0.987894
MBOAT4	0.997015	-3.39153	2.92521	-1.15941	0.246287	0.987894
PATE2	0.997015	-3.39153	2.92521	-1.15941	0.246287	0.987894
PSMC1P10	0.997015	-3.39153	2.92521	-1.15941	0.246287	0.987894
QTRT1P1	0.997015	-3.39153	2.92521	-1.15941	0.246287	0.987894
RP11-312B8.2	0.997015	-3.39153	2.92521	-1.15941	0.246287	0.987894
RP11-329J18.3	0.997015	-3.39153	2.92521	-1.15941	0.246287	0.987894
RUNX3	0.997015	-3.39153	2.92521	-1.15941	0.246287	0.987894
CTD-2337I7.1	2.09387	-3.38922	2.17343	-1.55939	0.118905	0.987894
RP11-50B3.4	2.08575	-3.38235	1.86213	-1.81639	0.0693107	0.987894
MIR1285-1	0.987648	-3.37932	2.91775	-1.15819	0.246785	0.987894
RP11-3K16.2	0.987648	-3.37932	2.91775	-1.15819	0.246785	0.987894
RP11-335G20.7	3.7794	-3.37074	1.52584	-2.2091	0.0271677	0.987894
RP11-346E8.1	0.981821	-3.36957	2.50471	-1.34529	0.178531	0.987894
RP11-324J13.2	2.06119	-3.36709	1.88736	-1.78402	0.0744205	0.987894
TTLL9	2.05899	-3.36525	1.86854	-1.80101	0.0717014	0.987894
MIR6812	0.975993	-3.36196	2.50758	-1.34072	0.180012	0.987894
RP11-455F5.4	2.05317	-3.36137	1.93603	-1.73622	0.0825254	0.987894
MIR6746	0.970166	-3.35558	2.93056	-1.14503	0.252197	0.987894
AC073628.1	0.966626	-3.35119	2.94775	-1.13686	0.255596	0.987894
CPO	0.966626	-3.35119	2.94775	-1.13686	0.255596	0.987894
RP11-227H15.4	0.966626	-3.35119	2.94775	-1.13686	0.255596	0.987894
RP11-231C14.5	0.966626	-3.35119	2.94775	-1.13686	0.255596	0.987894
RP11-442J17.3	0.966626	-3.35119	2.94775	-1.13686	0.255596	0.987894
WNT8A	0.966626	-3.35119	2.94775	-1.13686	0.255596	0.987894
AC067945.3	0.954971	-3.33476	2.47574	-1.34697	0.177988	0.987894
AF131215.4	0.954971	-3.33476	2.47574	-1.34697	0.177988	0.987894
AP001056.1	0.954971	-3.33476	2.47574	-1.34697	0.177988	0.987894
CRTAM	0.954971	-3.33476	2.47574	-1.34697	0.177988	0.987894
CTD-2372A4.1	0.954971	-3.33476	2.47574	-1.34697	0.177988	0.987894
EML5	0.954971	-3.33476	2.47574	-1.34697	0.177988	0.987894
LINC01098	0.954971	-3.33476	2.47574	-1.34697	0.177988	0.987894
LINC01356	0.954971	-3.33476	2.47574	-1.34697	0.177988	0.987894
PEBP4	0.954971	-3.33476	2.47574	-1.34697	0.177988	0.987894
RN7SL369P	0.954971	-3.33476	2.47574	-1.34697	0.177988	0.987894
RP1-168P16.3	0.954971	-3.33476	2.47574	-1.34697	0.177988	0.987894
RP11-28B23.1	0.954971	-3.33476	2.47574	-1.34697	0.177988	0.987894
RP11-321N4.4	0.954971	-3.33476	2.47574	-1.34697	0.177988	0.987894
RP11-367H5.8	0.954971	-3.33476	2.47574	-1.34697	0.177988	0.987894
RP11-390P2.2	0.954971	-3.33476	2.47574	-1.34697	0.177988	0.987894
RP11-400N9.1	0.954971	-3.33476	2.47574	-1.34697	0.177988	0.987894
USH1C	0.954971	-3.33476	2.47574	-1.34697	0.177988	0.987894
LA16c-390E6.3	0.949144	-3.32703	2.52124	-1.3196	0.18697	0.987894
RP11-440G2.2	0.949144	-3.32703	2.52124	-1.3196	0.18697	0.987894
RP4-704D23.1	0.945605	-3.32245	3.02693	-1.09763	0.272366	0.987894
AP000892.4	0.943317	-3.31884	2.96692	-1.11861	0.263306	0.987894
BX255923.3	0.943317	-3.31884	2.96692	-1.11861	0.263306	0.987894
CTD-2571E19.3	0.943317	-3.31884	2.96692	-1.11861	0.263306	0.987894
DPYSL4	0.943317	-3.31884	2.96692	-1.11861	0.263306	0.987894
GLT1D1	0.943317	-3.31884	2.96692	-1.11861	0.263306	0.987894
RN7SL449P	0.943317	-3.31884	2.96692	-1.11861	0.263306	0.987894
RN7SL745P	0.943317	-3.31884	2.96692	-1.11861	0.263306	0.987894
RP11-196H14.4	0.943317	-3.31884	2.96692	-1.11861	0.263306	0.987894
RP11-305B6.1	0.943317	-3.31884	2.96692	-1.11861	0.263306	0.987894
RP11-404E16.1	0.943317	-3.31884	2.96692	-1.11861	0.263306	0.987894
RP11-430C7.4	0.943317	-3.31884	2.96692	-1.11861	0.263306	0.987894
RP11-543P15.3	0.943317	-3.31884	2.96692	-1.11861	0.263306	0.987894
RP13-228J13.8	0.943317	-3.31884	2.96692	-1.11861	0.263306	0.987894
RP13-895J2.7	0.943317	-3.31884	2.96692	-1.11861	0.263306	0.987894
RP3-324O17.7	0.943317	-3.31884	2.96692	-1.11861	0.263306	0.987894
RP5-1024G6.7	0.943317	-3.31884	2.96692	-1.11861	0.263306	0.987894
RPL7P12	0.943317	-3.31884	2.96692	-1.11861	0.263306	0.987894
XXyac-YM21GA2.4	0.943317	-3.31884	2.96692	-1.11861	0.263306	0.987894
CH17-302M23.1	5.45167	-3.31637	1.33668	-2.48104	0.0131001	0.987894
RNU6-476P	0.939777	-3.31494	2.58306	-1.28334	0.199372	0.987894
RP11-544M22.3	0.939777	-3.31494	2.58306	-1.28334	0.199372	0.987894
AC004754.3	0.93395	-3.30719	2.52944	-1.30748	0.191049	0.987894
CTD-2620I22.2	0.93395	-3.30719	2.52944	-1.30748	0.191049	0.987894
AC012531.2	0.928122	-3.29928	2.53261	-1.30272	0.192669	0.987894
SNX18P9	0.928122	-3.29928	2.53261	-1.30272	0.192669	0.987894
EHMT2	17.8561	-3.29832	0.930197	-3.54583	0.000391373	0.987894
AC007040.11	0.924583	-3.29176	3.64555	-0.902953	0.366551	0.987894
BARX1	0.924583	-3.29176	3.64555	-0.902953	0.366551	0.987894
CPXM2	0.924583	-3.29176	3.64555	-0.902953	0.366551	0.987894
FAM205BP	0.924583	-3.29176	3.64555	-0.902953	0.366551	0.987894
RP11-240E2.2	0.924583	-3.29176	3.64555	-0.902953	0.366551	0.987894
RP11-407P15.1	0.924583	-3.29176	3.64555	-0.902953	0.366551	0.987894
RP11-849F2.7	0.924583	-3.29176	3.64555	-0.902953	0.366551	0.987894
AC243945.1	0.922295	-3.29104	2.59275	-1.26932	0.204326	0.987894
CH507-154B10.2	0.922295	-3.29104	2.59275	-1.26932	0.204326	0.987894
RP11-135A24.4	1.98598	-3.28976	2.23834	-1.46973	0.141634	0.987894
AC008427.2	0.912928	-3.27653	2.99164	-1.09523	0.273416	0.987894
ACR	0.912928	-3.27653	2.99164	-1.09523	0.273416	0.987894
CTD-2368P22.1	0.912928	-3.27653	2.99164	-1.09523	0.273416	0.987894
LINC00238	0.912928	-3.27653	2.99164	-1.09523	0.273416	0.987894
MIR6069	0.912928	-3.27653	2.99164	-1.09523	0.273416	0.987894
OR2A3P	0.912928	-3.27653	2.99164	-1.09523	0.273416	0.987894
RGPD4	0.912928	-3.27653	2.99164	-1.09523	0.273416	0.987894
RP11-1148O4.2	0.912928	-3.27653	2.99164	-1.09523	0.273416	0.987894
RP11-409K20.7	0.912928	-3.27653	2.99164	-1.09523	0.273416	0.987894
RP11-510M2.2	0.912928	-3.27653	2.99164	-1.09523	0.273416	0.987894
RP11-534L20.4	0.912928	-3.27653	2.99164	-1.09523	0.273416	0.987894
RP11-665J16.1	0.912928	-3.27653	2.99164	-1.09523	0.273416	0.987894
RP3-344J20.1	0.912928	-3.27653	2.99164	-1.09523	0.273416	0.987894
RP3-359N14.1	0.912928	-3.27653	2.99164	-1.09523	0.273416	0.987894
RUVBL1-AS1	0.912928	-3.27653	2.99164	-1.09523	0.273416	0.987894
TF	0.912928	-3.27653	2.99164	-1.09523	0.273416	0.987894
ZCCHC18	0.912928	-3.27653	2.99164	-1.09523	0.273416	0.987894
ZNF66	0.912928	-3.27653	2.99164	-1.09523	0.273416	0.987894
TRBC2	27.6244	-3.2744	1.21669	-2.69123	0.00711889	0.987894
CELF3	1.94923	-3.27324	1.8943	-1.72794	0.0839986	0.987894
AC018462.2	0.907101	-3.26818	2.98057	-1.0965	0.272861	0.987894
AC009274.6	0.901273	-3.25963	3.00147	-1.08601	0.277473	0.987894
CTA-212A2.4	0.901273	-3.25963	3.00147	-1.08601	0.277473	0.987894
KY	0.901273	-3.25963	3.00147	-1.08601	0.277473	0.987894
LA16c-306A4.2	0.901273	-3.25963	3.00147	-1.08601	0.277473	0.987894
LAMA1	0.901273	-3.25963	3.00147	-1.08601	0.277473	0.987894
NTM	0.901273	-3.25963	3.00147	-1.08601	0.277473	0.987894
PDX1-AS1	0.901273	-3.25963	3.00147	-1.08601	0.277473	0.987894
PEG13	0.901273	-3.25963	3.00147	-1.08601	0.277473	0.987894
RP11-460B17.3	0.901273	-3.25963	3.00147	-1.08601	0.277473	0.987894
RP11-505K9.4	0.901273	-3.25963	3.00147	-1.08601	0.277473	0.987894
RP11-631M6.3	0.901273	-3.25963	3.00147	-1.08601	0.277473	0.987894
RP11-79O8.1	0.901273	-3.25963	3.00147	-1.08601	0.277473	0.987894
WNT8B	0.901273	-3.25963	3.00147	-1.08601	0.277473	0.987894
RP11-146E13.4	5.24734	-3.25178	1.33537	-2.43512	0.0148869	0.987894
FRGCA	0.895446	-3.25075	3.06851	-1.05939	0.289422	0.987894
RPSAP13	0.895446	-3.25075	3.06851	-1.05939	0.289422	0.987894
C8orf37-AS1	1.91655	-3.25065	1.87013	-1.7382	0.0821762	0.987894
CD300C	3.79447	-3.24498	1.55358	-2.08871	0.0367338	0.987894
CTD-2008P7.1	0.889618	-3.2393	3.68752	-0.878449	0.3797	0.987894
LA16c-390H2.4	0.889618	-3.2393	3.68752	-0.878449	0.3797	0.987894
MTND4P20	0.889618	-3.2393	3.68752	-0.878449	0.3797	0.987894
RP11-136K14.2	0.889618	-3.2393	3.68752	-0.878449	0.3797	0.987894
RP11-153F5.3	0.889618	-3.2393	3.68752	-0.878449	0.3797	0.987894
RP4-565E6.1	0.889618	-3.2393	3.68752	-0.878449	0.3797	0.987894
CDC42P4	1.86276	-3.2132	1.9124	-1.6802	0.0929191	0.987894
RP11-166O4.4	1.86276	-3.2132	1.9124	-1.6802	0.0929191	0.987894
OTOF	1.86976	-3.20299	2.27943	-1.40517	0.159971	0.987894
PGCP1	0.875594	-3.20198	3.71934	-0.860901	0.389292	0.987894
RP11-1250I15.3	0.875594	-3.20198	3.71934	-0.860901	0.389292	0.987894
RP11-1E1.2	0.875594	-3.20198	3.71934	-0.860901	0.389292	0.987894
SNAP23P1	0.875594	-3.20198	3.71934	-0.860901	0.389292	0.987894
RP11-94C24.8	1.82664	-3.18419	2.20726	-1.4426	0.149133	0.987894
C3orf20	1.81489	-3.17505	2.21798	-1.43151	0.152285	0.987894
LINC01318	0.854573	-3.16572	3.12576	-1.01278	0.311164	0.987894
MFAP1P1	0.854573	-3.16572	3.12576	-1.01278	0.311164	0.987894
RN7SL568P	0.854573	-3.16572	3.12576	-1.01278	0.311164	0.987894
RP13-228J13.9	0.854573	-3.16572	3.12576	-1.01278	0.311164	0.987894
RP3-425C14.6	3.31003	-3.16459	1.62239	-1.95057	0.0511081	0.987894
RP11-907D1.3	1.81615	-3.15787	1.96614	-1.60612	0.108247	0.987894
AC006538.1	0.848745	-3.15656	3.13126	-1.00808	0.313415	0.987894
AC007391.2	0.848745	-3.15656	3.13126	-1.00808	0.313415	0.987894
RP1-21O18.3	0.848745	-3.15656	3.13126	-1.00808	0.313415	0.987894
RP11-330C7.3	0.848745	-3.15656	3.13126	-1.00808	0.313415	0.987894
RP11-356I18.1	0.848745	-3.15656	3.13126	-1.00808	0.313415	0.987894
RPS4XP17	0.848745	-3.15656	3.13126	-1.00808	0.313415	0.987894
KCNV2	3.27382	-3.1533	1.72676	-1.82614	0.0678295	0.987894
RP13-93L13.1	3.26216	-3.14647	1.67603	-1.87733	0.0604726	0.987894
GS1-279B7.1	1.79504	-3.1419	1.93749	-1.62164	0.104881	0.987894
CTD-2653D5.1	3.24221	-3.1372	1.65105	-1.90012	0.0574172	0.987894
COX6B1P5	3.23867	-3.13572	1.64683	-1.90409	0.0568986	0.987894
LINC01539	1.81786	-3.13336	1.98015	-1.58239	0.113562	0.987894
AC005786.6	0.833551	-3.13268	3.09241	-1.01302	0.311049	0.987894
AC093166.4	0.833551	-3.13268	3.09241	-1.01302	0.311049	0.987894
DISC1FP1	0.833551	-3.13268	3.09241	-1.01302	0.311049	0.987894
HSD17B8	0.833551	-3.13268	3.09241	-1.01302	0.311049	0.987894
KIRREL-IT1	0.833551	-3.13268	3.09241	-1.01302	0.311049	0.987894
PRSS38	0.833551	-3.13268	3.09241	-1.01302	0.311049	0.987894
RP11-386J22.3	0.833551	-3.13268	3.09241	-1.01302	0.311049	0.987894
TRIM50	0.833551	-3.13268	3.09241	-1.01302	0.311049	0.987894
RP1-127H14.3	1.76819	-3.12164	1.91378	-1.63114	0.102861	0.987894
RP11-493E12.1	3.22819	-3.11835	1.6035	-1.94471	0.0518093	0.987894
AC013410.1	0.821896	-3.11399	3.10345	-1.00339	0.315671	0.987894
CTD-2371O3.2	0.821896	-3.11399	3.10345	-1.00339	0.315671	0.987894
FOXP1-IT1	0.821896	-3.11399	3.10345	-1.00339	0.315671	0.987894
RN7SL68P	0.821896	-3.11399	3.10345	-1.00339	0.315671	0.987894
RP11-641A6.5	0.821896	-3.11399	3.10345	-1.00339	0.315671	0.987894
RP6-159A1.2	0.821896	-3.11399	3.10345	-1.00339	0.315671	0.987894
AC002306.1	0.812529	-3.09934	3.11326	-0.995527	0.31948	0.987894
CNGA4	0.812529	-3.09934	3.11326	-0.995527	0.31948	0.987894
PHF5CP	0.812529	-3.09934	3.11326	-0.995527	0.31948	0.987894
PRAP1	0.812529	-3.09934	3.11326	-0.995527	0.31948	0.987894
RP1-71H24.1	0.812529	-3.09934	3.11326	-0.995527	0.31948	0.987894
RP11-245C17.2	0.812529	-3.09934	3.11326	-0.995527	0.31948	0.987894
RP11-388C12.1	0.812529	-3.09934	3.11326	-0.995527	0.31948	0.987894
RP11-96C23.12	0.812529	-3.09934	3.11326	-0.995527	0.31948	0.987894
SPNS3	0.812529	-3.09934	3.11326	-0.995527	0.31948	0.987894
THY1	0.812529	-3.09934	3.11326	-0.995527	0.31948	0.987894
RPS4XP10	1.73551	-3.09692	1.94072	-1.59576	0.110543	0.987894
AC009262.2	0.806702	-3.0887	2.65625	-1.1628	0.244909	0.987894
CFAP65	0.806702	-3.0887	2.65625	-1.1628	0.244909	0.987894
L3MBTL4	0.806702	-3.0887	2.65625	-1.1628	0.244909	0.987894
RP11-138H8.2	0.806702	-3.0887	2.65625	-1.1628	0.244909	0.987894
RP11-38O23.7	0.806702	-3.0887	2.65625	-1.1628	0.244909	0.987894
RP4-811H24.9	3.45706	-3.08515	1.56587	-1.97025	0.0488094	0.987894
AC008074.5	0.800874	-3.07951	2.66045	-1.15751	0.247062	0.987894
GPS2P2	0.800874	-3.07951	2.66045	-1.15751	0.247062	0.987894
ITGBL1	0.800874	-3.07951	2.66045	-1.15751	0.247062	0.987894
MTND5P15	0.800874	-3.07951	2.66045	-1.15751	0.247062	0.987894
RP3-454G6.2	0.800874	-3.07951	2.66045	-1.15751	0.247062	0.987894
RP4-742C19.12	0.800874	-3.07951	2.66045	-1.15751	0.247062	0.987894
RPL6P2	0.800874	-3.07951	2.66045	-1.15751	0.247062	0.987894
ZNF100	0.800874	-3.07951	2.66045	-1.15751	0.247062	0.987894
BMS1P7	1.70867	-3.07611	1.97289	-1.55919	0.118951	0.987894
RP3-522J7.5	3.11389	-3.07254	1.70454	-1.80256	0.0714574	0.987894
AC108066.1	0.795047	-3.07059	3.13168	-0.980491	0.326844	0.987894
LY86-AS1	0.795047	-3.07059	3.13168	-0.980491	0.326844	0.987894
RN7SL246P	0.795047	-3.07059	3.13168	-0.980491	0.326844	0.987894
RP11-478B9.3	0.795047	-3.07059	3.13168	-0.980491	0.326844	0.987894
RPL35AP32	3.12196	-3.06558	1.69681	-1.80667	0.0708133	0.987894
ANKS1B	0.791508	-3.06524	3.18852	-0.961336	0.336383	0.987894
RPS3AP3	1.70993	-3.06042	2.38337	-1.28407	0.199118	0.987894
RP11-133K1.8	8.05887	-3.05929	1.04292	-2.9334	0.0033527	0.987894
CTD-2240E14.4	0.78568	-3.056	2.71241	-1.12667	0.25988	0.987894
AC011247.3	0.779853	-3.04668	2.67621	-1.13843	0.254941	0.987894
AC091801.1	0.779853	-3.04668	2.67621	-1.13843	0.254941	0.987894
ASH1L-IT1	0.779853	-3.04668	2.67621	-1.13843	0.254941	0.987894
CTC-445B21.1	0.779853	-3.04668	2.67621	-1.13843	0.254941	0.987894
RP11-187E13.2	0.779853	-3.04668	2.67621	-1.13843	0.254941	0.987894
RP11-642A1.1	0.779853	-3.04668	2.67621	-1.13843	0.254941	0.987894
RP5-1050D4.2	0.779853	-3.04668	2.67621	-1.13843	0.254941	0.987894
RP5-1125A11.4	0.779853	-3.04668	2.67621	-1.13843	0.254941	0.987894
RP11-52A20.2	3.07656	-3.04375	1.67856	-1.81331	0.0697844	0.987894
PITX3	3.06136	-3.04049	1.75758	-1.72993	0.0836434	0.987894
AC006960.5	0.774025	-3.03709	2.72139	-1.11601	0.264419	0.987894
RP11-285C1.2	0.774025	-3.03709	2.72139	-1.11601	0.264419	0.987894
RPL23AP65	1.69527	-3.03468	2.26432	-1.34022	0.180174	0.987894
LARP1P1	3.03905	-3.03294	2.01915	-1.50209	0.133074	0.987894
CTB-105N12.2	0.770486	-3.02886	3.86814	-0.783029	0.43361	0.987894
LRRC2-AS1	0.770486	-3.02886	3.86814	-0.783029	0.43361	0.987894
RP11-404P21.3	0.770486	-3.02886	3.86814	-0.783029	0.43361	0.987894
RP11-276M12.1	1.67362	-3.02855	2.29009	-1.32246	0.186016	0.987894
FAM13C	0.768198	-3.02577	3.21445	-0.941303	0.34655	0.987894
RP11-275A14.1	0.768198	-3.02577	3.21445	-0.941303	0.34655	0.987894
RP11-304L19.2	0.768198	-3.02577	3.21445	-0.941303	0.34655	0.987894
RP11-43P8.2	0.768198	-3.02577	3.21445	-0.941303	0.34655	0.987894
RP11-787I22.3	0.768198	-3.02577	3.21445	-0.941303	0.34655	0.987894
2024-09-12	0.768198	-3.02577	3.21445	-0.941303	0.34655	0.987894
AC069063.2	0.764658	-3.02024	3.21968	-0.938055	0.348216	0.987894
ECM1P2	0.764658	-3.02024	3.21968	-0.938055	0.348216	0.987894
KRT8P11	0.764658	-3.02024	3.21968	-0.938055	0.348216	0.987894
MIR3146	0.764658	-3.02024	3.21968	-0.938055	0.348216	0.987894
RN7SL833P	0.764658	-3.02024	3.21968	-0.938055	0.348216	0.987894
IFNL3P1	3.03205	-3.02012	1.60498	-1.88172	0.059874	0.987894
TYRO3P	6.00574	-3.01194	1.30474	-2.30847	0.0209732	0.987894
CTAG1A	0.758831	-3.0104	3.17187	-0.949094	0.342573	0.987894
DNAH17-AS1	0.758831	-3.0104	3.17187	-0.949094	0.342573	0.987894
RN7SL559P	0.758831	-3.0104	3.17187	-0.949094	0.342573	0.987894
RN7SL789P	0.758831	-3.0104	3.17187	-0.949094	0.342573	0.987894
RNU6-1206P	0.758831	-3.0104	3.17187	-0.949094	0.342573	0.987894
RNU6-920P	0.758831	-3.0104	3.17187	-0.949094	0.342573	0.987894
RP11-359D14.2	0.758831	-3.0104	3.17187	-0.949094	0.342573	0.987894
RP11-667F9.1	0.758831	-3.0104	3.17187	-0.949094	0.342573	0.987894
RP11-9E13.4	0.758831	-3.0104	3.17187	-0.949094	0.342573	0.987894
C10orf67	0.753003	-3.00031	3.17863	-0.943898	0.345222	0.987894
CTC-458A3.1	0.753003	-3.00031	3.17863	-0.943898	0.345222	0.987894
PMP2	0.753003	-3.00031	3.17863	-0.943898	0.345222	0.987894
RP11-144G6.13	0.753003	-3.00031	3.17863	-0.943898	0.345222	0.987894
ATP23	20.9098	-2.99529	0.994015	-3.01333	0.002584	0.987894
RP11-615I2.3	2.98535	-2.99277	1.72537	-1.73457	0.0828175	0.987894
FCF1P1	0.747176	-2.98984	3.23975	-0.922862	0.356079	0.987894
GOT2P3	0.747176	-2.98984	3.23975	-0.922862	0.356079	0.987894
MIR2278	0.747176	-2.98984	3.23975	-0.922862	0.356079	0.987894
RNA5SP39	0.747176	-2.98984	3.23975	-0.922862	0.356079	0.987894
TNNI3K	0.747176	-2.98984	3.23975	-0.922862	0.356079	0.987894
KCNK4	0.741349	-2.97655	3.91443	-0.760404	0.447013	0.987894
MARCKSL1P2	0.741349	-2.97655	3.91443	-0.760404	0.447013	0.987894
MIR544B	0.741349	-2.97655	3.91443	-0.760404	0.447013	0.987894
RP11-522B15.6	0.741349	-2.97655	3.91443	-0.760404	0.447013	0.987894
CMB9-55A18.1	2.96441	-2.97588	1.61144	-1.84672	0.0647879	0.987894
RPL23AP55	4.39173	-2.95997	1.33367	-2.21942	0.0264579	0.987894
RNU6-882P	1.59307	-2.95767	1.96151	-1.50785	0.131593	0.987894
HNRNPA3P3	4.31804	-2.95267	1.51103	-1.95407	0.0506927	0.987894
NDUFB4P6	1.58371	-2.95012	2.06777	-1.42672	0.153662	0.987894
RP11-339F13.2	2.87795	-2.93647	1.63529	-1.79568	0.0725448	0.987894
DDX50P2	2.85922	-2.93161	1.72374	-1.70072	0.0889947	0.987894
OR52V1P	1.55695	-2.92694	2.07063	-1.41355	0.157494	0.987894
RP11-227D13.2	2.85128	-2.92339	1.63912	-1.78351	0.0745025	0.987894
HNRNPA1P62	1.56157	-2.91642	2.78287	-1.04799	0.294644	0.987894
OR5B21	2.83026	-2.91324	1.63841	-1.77809	0.0753897	0.987894
CDH13	2.82425	-2.91127	1.65314	-1.76105	0.0782292	0.987894
DNM1P51	1.53592	-2.90636	2.3473	-1.23817	0.215654	0.987894
AC073342.12	1.53364	-2.90618	2.07317	-1.40181	0.160973	0.987894
ASRGL1	1.53355	-2.90618	2.0732	-1.40179	0.160978	0.987894
KLRK1	8.38101	-2.90375	1.15666	-2.51046	0.0120575	0.987894
SNAP47-AS1	1.5301	-2.90113	2.31598	-1.25266	0.210331	0.987894
HGD	2.79404	-2.89766	1.69478	-1.70975	0.087312	0.987894
LINC00882	1.52418	-2.89578	2.30321	-1.25728	0.208651	0.987894
DCAF8L1	2.78221	-2.89209	1.69458	-1.70667	0.0878832	0.987894
MIR3677	1.547	-2.88481	2.30602	-1.25099	0.210937	0.987894
RP11-231C14.7	5.82156	-2.87974	1.23493	-2.33189	0.0197064	0.987894
AC004870.3	0.700475	-2.87935	3.96719	-0.725792	0.467966	0.987894
AC109631.1	0.700475	-2.87935	3.96719	-0.725792	0.467966	0.987894
ATP1B1P1	0.700475	-2.87935	3.96719	-0.725792	0.467966	0.987894
C2orf27B	0.700475	-2.87935	3.96719	-0.725792	0.467966	0.987894
CTB-138E5.1	0.700475	-2.87935	3.96719	-0.725792	0.467966	0.987894
CTD-3138B18.4	0.700475	-2.87935	3.96719	-0.725792	0.467966	0.987894
HIST1H2BI	0.700475	-2.87935	3.96719	-0.725792	0.467966	0.987894
HNRNPA1P40	0.700475	-2.87935	3.96719	-0.725792	0.467966	0.987894
HPR	0.700475	-2.87935	3.96719	-0.725792	0.467966	0.987894
KRT8P9	0.700475	-2.87935	3.96719	-0.725792	0.467966	0.987894
LDHBP1	0.700475	-2.87935	3.96719	-0.725792	0.467966	0.987894
LYPLAL1-AS1	0.700475	-2.87935	3.96719	-0.725792	0.467966	0.987894
MAS1	0.700475	-2.87935	3.96719	-0.725792	0.467966	0.987894
MIR4434	0.700475	-2.87935	3.96719	-0.725792	0.467966	0.987894
OGFOD1P1	0.700475	-2.87935	3.96719	-0.725792	0.467966	0.987894
OR10AC1	0.700475	-2.87935	3.96719	-0.725792	0.467966	0.987894
OR11N1P	0.700475	-2.87935	3.96719	-0.725792	0.467966	0.987894
OR7E99P	0.700475	-2.87935	3.96719	-0.725792	0.467966	0.987894
P2RX1	0.700475	-2.87935	3.96719	-0.725792	0.467966	0.987894
RN7SKP232	0.700475	-2.87935	3.96719	-0.725792	0.467966	0.987894
RN7SL455P	0.700475	-2.87935	3.96719	-0.725792	0.467966	0.987894
RNA5SP129	0.700475	-2.87935	3.96719	-0.725792	0.467966	0.987894
RNA5SP278	0.700475	-2.87935	3.96719	-0.725792	0.467966	0.987894
RNA5SP345	0.700475	-2.87935	3.96719	-0.725792	0.467966	0.987894
RNU5F-4P	0.700475	-2.87935	3.96719	-0.725792	0.467966	0.987894
RP1-212P9.3	0.700475	-2.87935	3.96719	-0.725792	0.467966	0.987894
RP11-1086F11.1	0.700475	-2.87935	3.96719	-0.725792	0.467966	0.987894
RP11-108A14.2	0.700475	-2.87935	3.96719	-0.725792	0.467966	0.987894
RP11-109P14.8	0.700475	-2.87935	3.96719	-0.725792	0.467966	0.987894
RP11-114M1.1	0.700475	-2.87935	3.96719	-0.725792	0.467966	0.987894
RP11-13A1.2	0.700475	-2.87935	3.96719	-0.725792	0.467966	0.987894
RP11-236J17.7	0.700475	-2.87935	3.96719	-0.725792	0.467966	0.987894
RP11-244B22.10	0.700475	-2.87935	3.96719	-0.725792	0.467966	0.987894
RP11-296E23.2	0.700475	-2.87935	3.96719	-0.725792	0.467966	0.987894
RP11-2E11.6	0.700475	-2.87935	3.96719	-0.725792	0.467966	0.987894
RP11-415I12.3	0.700475	-2.87935	3.96719	-0.725792	0.467966	0.987894
RP11-443F16.1	0.700475	-2.87935	3.96719	-0.725792	0.467966	0.987894
RP11-507J18.5	0.700475	-2.87935	3.96719	-0.725792	0.467966	0.987894
RP11-530C5.4	0.700475	-2.87935	3.96719	-0.725792	0.467966	0.987894
RP11-636O21.1	0.700475	-2.87935	3.96719	-0.725792	0.467966	0.987894
RP11-697E2.9	0.700475	-2.87935	3.96719	-0.725792	0.467966	0.987894
RP11-829H16.5	0.700475	-2.87935	3.96719	-0.725792	0.467966	0.987894
RP11-83B20.2	0.700475	-2.87935	3.96719	-0.725792	0.467966	0.987894
RP11-897M7.1	0.700475	-2.87935	3.96719	-0.725792	0.467966	0.987894
RP11-91K8.2	0.700475	-2.87935	3.96719	-0.725792	0.467966	0.987894
RP5-1009N12.1	0.700475	-2.87935	3.96719	-0.725792	0.467966	0.987894
RPL17P25	0.700475	-2.87935	3.96719	-0.725792	0.467966	0.987894
RPL21P65	0.700475	-2.87935	3.96719	-0.725792	0.467966	0.987894
RPS2P41	0.700475	-2.87935	3.96719	-0.725792	0.467966	0.987894
SLC4A10	0.700475	-2.87935	3.96719	-0.725792	0.467966	0.987894
ST13P11	0.700475	-2.87935	3.96719	-0.725792	0.467966	0.987894
TAS2R13	0.700475	-2.87935	3.96719	-0.725792	0.467966	0.987894
TAS2R41	0.700475	-2.87935	3.96719	-0.725792	0.467966	0.987894
TMEM235	0.700475	-2.87935	3.96719	-0.725792	0.467966	0.987894
ZNF730	0.700475	-2.87935	3.96719	-0.725792	0.467966	0.987894
SCML2P2	2.78338	-2.87933	1.69521	-1.69852	0.0894105	0.987894
RP5-888M10.2	1.50087	-2.87253	2.42443	-1.18483	0.236084	0.987894
RP11-61F12.1	1.51952	-2.87173	2.36576	-1.21387	0.224797	0.987894
RP4-591N18.2	1.51961	-2.87173	2.36573	-1.21389	0.22479	0.987894
GPSM3	18.4981	-2.86932	1.1953	-2.4005	0.0163729	0.987894
GJD3	4.08103	-2.85703	1.49524	-1.91075	0.0560372	0.987894
Six3os1_1	1.4985	-2.85139	2.34164	-1.21769	0.223342	0.987894
MIR4767	5.45362	-2.85004	1.19486	-2.38525	0.0170674	0.987894
MTX1P1	5.97352	-2.84925	1.71869	-1.6578	0.0973575	0.987894
IPO7P2	1.49276	-2.84286	2.09686	-1.35577	0.175172	0.987894
MIR1180	4.02858	-2.83806	1.49307	-1.90082	0.0573258	0.987894
CTD-2021A8.2	0.679454	-2.83507	3.35227	-0.845718	0.39771	0.987894
RP1-296L11.1	0.679454	-2.83507	3.35227	-0.845718	0.39771	0.987894
RP11-10A14.9	0.679454	-2.83507	3.35227	-0.845718	0.39771	0.987894
RP11-697H9.2	0.679454	-2.83507	3.35227	-0.845718	0.39771	0.987894
RPLP1P13	0.679454	-2.83507	3.35227	-0.845718	0.39771	0.987894
CTD-2024I7.13	1.47748	-2.8311	2.33766	-1.21108	0.225864	0.987894
LIMS3	10.6069	-2.82901	1.27454	-2.21964	0.0264434	0.987894
RP11-182L21.5	2.68181	-2.82566	1.65757	-1.7047	0.0882511	0.987894
CTD-2282P23.2	0.673626	-2.82363	3.36082	-0.840161	0.400818	0.987894
KCNJ13	0.673626	-2.82363	3.36082	-0.840161	0.400818	0.987894
INHBA-AS1	2.66433	-2.81937	1.73497	-1.62503	0.104157	0.987894
RP11-129B9.2	1.46591	-2.81733	2.04072	-1.38056	0.167415	0.987894
RP11-114F3.2	1.46009	-2.81213	2.07727	-1.35376	0.175814	0.987894
TUBB8P2	1.45417	-2.80795	2.34264	-1.19863	0.230672	0.987894
SLC16A11	5.30079	-2.80286	1.29269	-2.16824	0.0301402	0.987894
CPB2-AS1	2.62228	-2.79713	1.73466	-1.61249	0.106855	0.987894
AC002543.2	0.658432	-2.79392	3.34399	-0.835505	0.403434	0.987894
AC004461.4	0.658432	-2.79392	3.34399	-0.835505	0.403434	0.987894
AC006946.12	0.658432	-2.79392	3.34399	-0.835505	0.403434	0.987894
AC011239.1	0.658432	-2.79392	3.34399	-0.835505	0.403434	0.987894
AC011242.5	0.658432	-2.79392	3.34399	-0.835505	0.403434	0.987894
ACAN	0.658432	-2.79392	3.34399	-0.835505	0.403434	0.987894
AF015262.2	0.658432	-2.79392	3.34399	-0.835505	0.403434	0.987894
ANP32D	0.658432	-2.79392	3.34399	-0.835505	0.403434	0.987894
AP000593.5	0.658432	-2.79392	3.34399	-0.835505	0.403434	0.987894
BACH1-IT3	0.658432	-2.79392	3.34399	-0.835505	0.403434	0.987894
C12orf80	0.658432	-2.79392	3.34399	-0.835505	0.403434	0.987894
CAB39P1	0.658432	-2.79392	3.34399	-0.835505	0.403434	0.987894
CTB-35F21.4	0.658432	-2.79392	3.34399	-0.835505	0.403434	0.987894
CTC-436P18.5	0.658432	-2.79392	3.34399	-0.835505	0.403434	0.987894
CTD-2063L20.1	0.658432	-2.79392	3.34399	-0.835505	0.403434	0.987894
EFCAB9	0.658432	-2.79392	3.34399	-0.835505	0.403434	0.987894
HSD3BP3	0.658432	-2.79392	3.34399	-0.835505	0.403434	0.987894
KRT8P30	0.658432	-2.79392	3.34399	-0.835505	0.403434	0.987894
LINC01565	0.658432	-2.79392	3.34399	-0.835505	0.403434	0.987894
LINC01579	0.658432	-2.79392	3.34399	-0.835505	0.403434	0.987894
LRCOL1	0.658432	-2.79392	3.34399	-0.835505	0.403434	0.987894
MRPL37P1	0.658432	-2.79392	3.34399	-0.835505	0.403434	0.987894
MTCO1P11	0.658432	-2.79392	3.34399	-0.835505	0.403434	0.987894
MTND1P32	0.658432	-2.79392	3.34399	-0.835505	0.403434	0.987894
OR7E35P	0.658432	-2.79392	3.34399	-0.835505	0.403434	0.987894
PAK3	0.658432	-2.79392	3.34399	-0.835505	0.403434	0.987894
RN7SL118P	0.658432	-2.79392	3.34399	-0.835505	0.403434	0.987894
RNA5SP473	0.658432	-2.79392	3.34399	-0.835505	0.403434	0.987894
RNU4ATAC12P	0.658432	-2.79392	3.34399	-0.835505	0.403434	0.987894
RNY4P23	0.658432	-2.79392	3.34399	-0.835505	0.403434	0.987894
RNY4P25	0.658432	-2.79392	3.34399	-0.835505	0.403434	0.987894
RP1-137D17.1	0.658432	-2.79392	3.34399	-0.835505	0.403434	0.987894
RP11-168K11.3	0.658432	-2.79392	3.34399	-0.835505	0.403434	0.987894
RP11-234B24.2	0.658432	-2.79392	3.34399	-0.835505	0.403434	0.987894
RP11-249L12.1	0.658432	-2.79392	3.34399	-0.835505	0.403434	0.987894
RP11-330H6.6	0.658432	-2.79392	3.34399	-0.835505	0.403434	0.987894
RP11-405A12.2	0.658432	-2.79392	3.34399	-0.835505	0.403434	0.987894
RP11-466A19.6	0.658432	-2.79392	3.34399	-0.835505	0.403434	0.987894
RP11-467L19.14	0.658432	-2.79392	3.34399	-0.835505	0.403434	0.987894
RP11-486F17.1	0.658432	-2.79392	3.34399	-0.835505	0.403434	0.987894
RP11-48G14.3	0.658432	-2.79392	3.34399	-0.835505	0.403434	0.987894
RP11-505K9.3	0.658432	-2.79392	3.34399	-0.835505	0.403434	0.987894
RP11-57H12.2	0.658432	-2.79392	3.34399	-0.835505	0.403434	0.987894
RP11-606D9.1	0.658432	-2.79392	3.34399	-0.835505	0.403434	0.987894
RP11-65J21.4	0.658432	-2.79392	3.34399	-0.835505	0.403434	0.987894
RP11-697H10.1	0.658432	-2.79392	3.34399	-0.835505	0.403434	0.987894
RP11-706O15.7	0.658432	-2.79392	3.34399	-0.835505	0.403434	0.987894
RP11-86K22.1	0.658432	-2.79392	3.34399	-0.835505	0.403434	0.987894
RP11-88H12.2	0.658432	-2.79392	3.34399	-0.835505	0.403434	0.987894
RP3-476K8.4	0.658432	-2.79392	3.34399	-0.835505	0.403434	0.987894
RP4-718P11.1	0.658432	-2.79392	3.34399	-0.835505	0.403434	0.987894
RP5-1042K10.12	0.658432	-2.79392	3.34399	-0.835505	0.403434	0.987894
RP5-971N18.3	0.658432	-2.79392	3.34399	-0.835505	0.403434	0.987894
SGCG	0.658432	-2.79392	3.34399	-0.835505	0.403434	0.987894
SLC30A3	0.658432	-2.79392	3.34399	-0.835505	0.403434	0.987894
SND1-IT1	0.658432	-2.79392	3.34399	-0.835505	0.403434	0.987894
SOSTDC1	0.658432	-2.79392	3.34399	-0.835505	0.403434	0.987894
THPO	0.658432	-2.79392	3.34399	-0.835505	0.403434	0.987894
TPST2P1	0.658432	-2.79392	3.34399	-0.835505	0.403434	0.987894
TUBB4A	0.658432	-2.79392	3.34399	-0.835505	0.403434	0.987894
VDAC1P11	0.658432	-2.79392	3.34399	-0.835505	0.403434	0.987894
VN1R48P	0.658432	-2.79392	3.34399	-0.835505	0.403434	0.987894
VN2R19P	0.658432	-2.79392	3.34399	-0.835505	0.403434	0.987894
SERF1B	10.2231	-2.79349	3.45902	-0.807598	0.419322	0.987894
KB-1517D11.3	1.43906	-2.79236	2.02781	-1.37703	0.168503	0.987894
AC005740.3	2.8932	-2.79072	1.6445	-1.69701	0.0896952	0.987894
CTC-204F22.1	2.94806	-2.78907	1.86167	-1.49815	0.134094	0.987894
ABC14-1188822O7.1	0.652605	-2.78045	2.87531	-0.967009	0.333539	0.987894
AC037445.1	0.652605	-2.78045	2.87531	-0.967009	0.333539	0.987894
RP11-17A1.3	0.652605	-2.78045	2.87531	-0.967009	0.333539	0.987894
RP11-334A14.2	0.652605	-2.78045	2.87531	-0.967009	0.333539	0.987894
RP11-361H10.3	1.42387	-2.77842	2.04569	-1.35818	0.174406	0.987894
CTB-50L17.16	1.42378	-2.77842	2.04572	-1.35816	0.174412	0.987894
RP11-503N18.5	2.60243	-2.77089	1.71044	-1.61999	0.105235	0.987894
AC005863.1	0.646777	-2.77036	3.3613	-0.824194	0.409829	0.987894
AC012368.1	0.646777	-2.77036	3.3613	-0.824194	0.409829	0.987894
AC018878.3	0.646777	-2.77036	3.3613	-0.824194	0.409829	0.987894
AC107083.1	0.646777	-2.77036	3.3613	-0.824194	0.409829	0.987894
AGR3	0.646777	-2.77036	3.3613	-0.824194	0.409829	0.987894
AKR1D1	0.646777	-2.77036	3.3613	-0.824194	0.409829	0.987894
AL049758.2	0.646777	-2.77036	3.3613	-0.824194	0.409829	0.987894
AL049794.1	0.646777	-2.77036	3.3613	-0.824194	0.409829	0.987894
APOBEC4	0.646777	-2.77036	3.3613	-0.824194	0.409829	0.987894
APOF	0.646777	-2.77036	3.3613	-0.824194	0.409829	0.987894
ASS1P7	0.646777	-2.77036	3.3613	-0.824194	0.409829	0.987894
ATG12P2	0.646777	-2.77036	3.3613	-0.824194	0.409829	0.987894
B3GALT1	0.646777	-2.77036	3.3613	-0.824194	0.409829	0.987894
B3GALT2	0.646777	-2.77036	3.3613	-0.824194	0.409829	0.987894
CDX1	0.646777	-2.77036	3.3613	-0.824194	0.409829	0.987894
CHST9	0.646777	-2.77036	3.3613	-0.824194	0.409829	0.987894
CTB-181H17.1	0.646777	-2.77036	3.3613	-0.824194	0.409829	0.987894
CTC-412M14.5	0.646777	-2.77036	3.3613	-0.824194	0.409829	0.987894
CTD-2126E3.5	0.646777	-2.77036	3.3613	-0.824194	0.409829	0.987894
CTD-2184D3.7	0.646777	-2.77036	3.3613	-0.824194	0.409829	0.987894
CTD-2311M21.2	0.646777	-2.77036	3.3613	-0.824194	0.409829	0.987894
CTD-2339M3.1	0.646777	-2.77036	3.3613	-0.824194	0.409829	0.987894
CTD-2540B15.9	0.646777	-2.77036	3.3613	-0.824194	0.409829	0.987894
DSG4	0.646777	-2.77036	3.3613	-0.824194	0.409829	0.987894
ENPP2	0.646777	-2.77036	3.3613	-0.824194	0.409829	0.987894
FOXF1	0.646777	-2.77036	3.3613	-0.824194	0.409829	0.987894
GFRA3	0.646777	-2.77036	3.3613	-0.824194	0.409829	0.987894
GLB1L3	0.646777	-2.77036	3.3613	-0.824194	0.409829	0.987894
GOLGA8Q	0.646777	-2.77036	3.3613	-0.824194	0.409829	0.987894
IL1RAPL2	0.646777	-2.77036	3.3613	-0.824194	0.409829	0.987894
INMT	0.646777	-2.77036	3.3613	-0.824194	0.409829	0.987894
KLK3	0.646777	-2.77036	3.3613	-0.824194	0.409829	0.987894
KRT18P3	0.646777	-2.77036	3.3613	-0.824194	0.409829	0.987894
KRT18P64	0.646777	-2.77036	3.3613	-0.824194	0.409829	0.987894
LINC01094	0.646777	-2.77036	3.3613	-0.824194	0.409829	0.987894
LKAAEAR1	0.646777	-2.77036	3.3613	-0.824194	0.409829	0.987894
LRRC15	0.646777	-2.77036	3.3613	-0.824194	0.409829	0.987894
MIR181B2	0.646777	-2.77036	3.3613	-0.824194	0.409829	0.987894
MIR6757	0.646777	-2.77036	3.3613	-0.824194	0.409829	0.987894
MTATP6P15	0.646777	-2.77036	3.3613	-0.824194	0.409829	0.987894
MTND5P1	0.646777	-2.77036	3.3613	-0.824194	0.409829	0.987894
NDUFAF4P2	0.646777	-2.77036	3.3613	-0.824194	0.409829	0.987894
NPAP1	0.646777	-2.77036	3.3613	-0.824194	0.409829	0.987894
OCA2	0.646777	-2.77036	3.3613	-0.824194	0.409829	0.987894
PAICSP5	0.646777	-2.77036	3.3613	-0.824194	0.409829	0.987894
PLCE1-AS2	0.646777	-2.77036	3.3613	-0.824194	0.409829	0.987894
RBPJP6	0.646777	-2.77036	3.3613	-0.824194	0.409829	0.987894
RN7SKP163	0.646777	-2.77036	3.3613	-0.824194	0.409829	0.987894
RN7SL338P	0.646777	-2.77036	3.3613	-0.824194	0.409829	0.987894
RN7SL623P	0.646777	-2.77036	3.3613	-0.824194	0.409829	0.987894
RNA5SP52	0.646777	-2.77036	3.3613	-0.824194	0.409829	0.987894
RNF148	0.646777	-2.77036	3.3613	-0.824194	0.409829	0.987894
RNU6-574P	0.646777	-2.77036	3.3613	-0.824194	0.409829	0.987894
RNU6-834P	0.646777	-2.77036	3.3613	-0.824194	0.409829	0.987894
RP1-5O6.4	0.646777	-2.77036	3.3613	-0.824194	0.409829	0.987894
RP11-11N7.4	0.646777	-2.77036	3.3613	-0.824194	0.409829	0.987894
RP11-241I20.1	0.646777	-2.77036	3.3613	-0.824194	0.409829	0.987894
RP11-267N12.2	0.646777	-2.77036	3.3613	-0.824194	0.409829	0.987894
RP11-274H24.1	0.646777	-2.77036	3.3613	-0.824194	0.409829	0.987894
RP11-291B21.2	0.646777	-2.77036	3.3613	-0.824194	0.409829	0.987894
RP11-322A17.1	0.646777	-2.77036	3.3613	-0.824194	0.409829	0.987894
RP11-322E11.1	0.646777	-2.77036	3.3613	-0.824194	0.409829	0.987894
RP11-323P17.2	0.646777	-2.77036	3.3613	-0.824194	0.409829	0.987894
RP11-383G10.3	0.646777	-2.77036	3.3613	-0.824194	0.409829	0.987894
RP11-411B10.7	0.646777	-2.77036	3.3613	-0.824194	0.409829	0.987894
RP11-419C19.3	0.646777	-2.77036	3.3613	-0.824194	0.409829	0.987894
RP11-43D4.3	0.646777	-2.77036	3.3613	-0.824194	0.409829	0.987894
RP11-45L9.1	0.646777	-2.77036	3.3613	-0.824194	0.409829	0.987894
RP11-510C10.3	0.646777	-2.77036	3.3613	-0.824194	0.409829	0.987894
RP11-60E8.4	0.646777	-2.77036	3.3613	-0.824194	0.409829	0.987894
RP11-77O7.1	0.646777	-2.77036	3.3613	-0.824194	0.409829	0.987894
RP11-879F14.3	0.646777	-2.77036	3.3613	-0.824194	0.409829	0.987894
RP11-91A18.4	0.646777	-2.77036	3.3613	-0.824194	0.409829	0.987894
RP3-514P16.1	0.646777	-2.77036	3.3613	-0.824194	0.409829	0.987894
RP5-896L10.1	0.646777	-2.77036	3.3613	-0.824194	0.409829	0.987894
RPL7P18	0.646777	-2.77036	3.3613	-0.824194	0.409829	0.987894
RRH	0.646777	-2.77036	3.3613	-0.824194	0.409829	0.987894
SEC13P1	0.646777	-2.77036	3.3613	-0.824194	0.409829	0.987894
Six3os1_5	0.646777	-2.77036	3.3613	-0.824194	0.409829	0.987894
SLC12A1	0.646777	-2.77036	3.3613	-0.824194	0.409829	0.987894
TAS2R43	0.646777	-2.77036	3.3613	-0.824194	0.409829	0.987894
TLR8-AS1	0.646777	-2.77036	3.3613	-0.824194	0.409829	0.987894
TMEM30C	0.646777	-2.77036	3.3613	-0.824194	0.409829	0.987894
TRBJ2-2P	0.646777	-2.77036	3.3613	-0.824194	0.409829	0.987894
UBTFL6	0.646777	-2.77036	3.3613	-0.824194	0.409829	0.987894
ZNF716	0.646777	-2.77036	3.3613	-0.824194	0.409829	0.987894
ZNF733P	0.646777	-2.77036	3.3613	-0.824194	0.409829	0.987894
RP5-855D21.2	1.4466	-2.76722	2.03585	-1.35925	0.174069	0.987894
RP11-552F3.4	1.41222	-2.76718	2.04708	-1.35177	0.17645	0.987894
TEX35	1.41213	-2.76718	2.04711	-1.35175	0.176456	0.987894
ZNF259P1	3.87794	-2.76547	1.46273	-1.89062	0.0586746	0.987894
SIRPG-AS1	1.40056	-2.75413	2.39242	-1.15119	0.249655	0.987894
WI2-1896O14.1	2.56993	-2.75363	1.73149	-1.59032	0.111763	0.987894
BCRP8	1.42558	-2.74708	2.07479	-1.32403	0.185493	0.987894
CH507-338C24.1	1.42558	-2.74708	2.07479	-1.32403	0.185493	0.987894
RP13-204A15.5	1.39348	-2.74587	2.8423	-0.966073	0.334008	0.987894
RP11-314B1.2	2.55102	-2.74478	1.74946	-1.56893	0.116664	0.987894
MLLT10P1	0.631583	-2.74004	2.89837	-0.945373	0.344468	0.987894
RNU6-638P	0.631583	-2.74004	2.89837	-0.945373	0.344468	0.987894
RP11-10L7.1	0.631583	-2.74004	2.89837	-0.945373	0.344468	0.987894
RP11-121C2.3	0.631583	-2.74004	2.89837	-0.945373	0.344468	0.987894
RP11-760D2.10	0.631583	-2.74004	2.89837	-0.945373	0.344468	0.987894
CTC-242N15.1	2.53937	-2.73564	1.68855	-1.62011	0.105208	0.987894
AC026248.1	0.625755	-2.72839	2.90497	-0.939212	0.347622	0.987894
CDC42P5	0.625755	-2.72839	2.90497	-0.939212	0.347622	0.987894
MIR6855	0.625755	-2.72839	2.90497	-0.939212	0.347622	0.987894
RP11-330M2.3	0.625755	-2.72839	2.90497	-0.939212	0.347622	0.987894
MIR6719	1.37371	-2.72599	2.46726	-1.10487	0.269218	0.987894
KCNF1	2.51624	-2.72449	1.74916	-1.5576	0.119328	0.987894
STEAP2-AS1	1.40455	-2.72366	2.34683	-1.16057	0.245817	0.987894
B3GALT5-AS1	1.37017	-2.72352	2.36243	-1.15285	0.248973	0.987894
MEIS1-AS2	0.619928	-2.71534	3.44159	-0.788979	0.430124	0.987894
MIR5009	0.619928	-2.71534	3.44159	-0.788979	0.430124	0.987894
RP11-211G3.3	0.619928	-2.71534	3.44159	-0.788979	0.430124	0.987894
RP11-778D9.9	0.619928	-2.71534	3.44159	-0.788979	0.430124	0.987894
RP4-654C18.1	0.619928	-2.71534	3.44159	-0.788979	0.430124	0.987894
RP3-408N23.4	2.49732	-2.7147	1.74922	-1.55195	0.120675	0.987894
AC004947.2	0.616389	-2.70741	3.97477	-0.681148	0.495778	0.987894
AC006019.3	0.616389	-2.70741	3.97477	-0.681148	0.495778	0.987894
AC092839.3	0.616389	-2.70741	3.97477	-0.681148	0.495778	0.987894
ANKRD55	0.616389	-2.70741	3.97477	-0.681148	0.495778	0.987894
AP001258.5	0.616389	-2.70741	3.97477	-0.681148	0.495778	0.987894
BANCR	0.616389	-2.70741	3.97477	-0.681148	0.495778	0.987894
CAMP	0.616389	-2.70741	3.97477	-0.681148	0.495778	0.987894
CCDC54	0.616389	-2.70741	3.97477	-0.681148	0.495778	0.987894
CYP1A2	0.616389	-2.70741	3.97477	-0.681148	0.495778	0.987894
DCAF13P3	0.616389	-2.70741	3.97477	-0.681148	0.495778	0.987894
IFNB1	0.616389	-2.70741	3.97477	-0.681148	0.495778	0.987894
KCNC2	0.616389	-2.70741	3.97477	-0.681148	0.495778	0.987894
LA16c-380A1.1	0.616389	-2.70741	3.97477	-0.681148	0.495778	0.987894
LINC01566	0.616389	-2.70741	3.97477	-0.681148	0.495778	0.987894
MKX	0.616389	-2.70741	3.97477	-0.681148	0.495778	0.987894
OR13H1	0.616389	-2.70741	3.97477	-0.681148	0.495778	0.987894
PROKR1	0.616389	-2.70741	3.97477	-0.681148	0.495778	0.987894
RNA5SP293	0.616389	-2.70741	3.97477	-0.681148	0.495778	0.987894
RNU6-298P	0.616389	-2.70741	3.97477	-0.681148	0.495778	0.987894
RP1-60O19.1	0.616389	-2.70741	3.97477	-0.681148	0.495778	0.987894
RP11-145M4.1	0.616389	-2.70741	3.97477	-0.681148	0.495778	0.987894
RP11-145P16.2	0.616389	-2.70741	3.97477	-0.681148	0.495778	0.987894
RP11-153F1.1	0.616389	-2.70741	3.97477	-0.681148	0.495778	0.987894
RP11-18M17.1	0.616389	-2.70741	3.97477	-0.681148	0.495778	0.987894
RP11-312J18.7	0.616389	-2.70741	3.97477	-0.681148	0.495778	0.987894
RP11-332L8.1	0.616389	-2.70741	3.97477	-0.681148	0.495778	0.987894
RP11-351O2.2	0.616389	-2.70741	3.97477	-0.681148	0.495778	0.987894
RP11-420K10.1	0.616389	-2.70741	3.97477	-0.681148	0.495778	0.987894
RP11-449D8.1	0.616389	-2.70741	3.97477	-0.681148	0.495778	0.987894
RP11-572C15.3	0.616389	-2.70741	3.97477	-0.681148	0.495778	0.987894
RP11-611E13.3	0.616389	-2.70741	3.97477	-0.681148	0.495778	0.987894
RP11-75N6.3	0.616389	-2.70741	3.97477	-0.681148	0.495778	0.987894
RP3-431P23.5	0.616389	-2.70741	3.97477	-0.681148	0.495778	0.987894
RP4-562J12.1	0.616389	-2.70741	3.97477	-0.681148	0.495778	0.987894
RP4-802A10.1	0.616389	-2.70741	3.97477	-0.681148	0.495778	0.987894
RP6-91H8.5	0.616389	-2.70741	3.97477	-0.681148	0.495778	0.987894
RPL23AP11	0.616389	-2.70741	3.97477	-0.681148	0.495778	0.987894
SPATA3-AS1	0.616389	-2.70741	3.97477	-0.681148	0.495778	0.987894
TCP1P1	0.616389	-2.70741	3.97477	-0.681148	0.495778	0.987894
TSIX	0.616389	-2.70741	3.97477	-0.681148	0.495778	0.987894
XG	0.616389	-2.70741	3.97477	-0.681148	0.495778	0.987894
OR51J1	2.48585	-2.70704	1.73082	-1.56402	0.117813	0.987894
RP11-1084A12.1	2.4507	-2.69698	2.1321	-1.26494	0.205893	0.987894
CTD-2193G5.1	0.610561	-2.69611	3.45785	-0.779707	0.435563	0.987894
MIRLET7I	0.610561	-2.69611	3.45785	-0.779707	0.435563	0.987894
RNA5SP290	0.610561	-2.69611	3.45785	-0.779707	0.435563	0.987894
RP11-76H14.2	0.610561	-2.69611	3.45785	-0.779707	0.435563	0.987894
RPS15AP27	0.610561	-2.69611	3.45785	-0.779707	0.435563	0.987894
VWA7	2.45079	-2.69287	1.95953	-1.37424	0.169367	0.987894
AC007106.1	1.35969	-2.68969	2.4848	-1.08246	0.279049	0.987894
PGLYRP1	4.94584	-2.68924	1.18192	-2.27531	0.0228876	0.987894
RPL18AP7	4.89425	-2.68547	1.3857	-1.93798	0.0526252	0.987894
AC092687.5	0.604734	-2.68374	3.42868	-0.782734	0.433783	0.987894
AC195454.1	0.604734	-2.68374	3.42868	-0.782734	0.433783	0.987894
AL022578.1	0.604734	-2.68374	3.42868	-0.782734	0.433783	0.987894
AP000343.1	0.604734	-2.68374	3.42868	-0.782734	0.433783	0.987894
AP000688.29	0.604734	-2.68374	3.42868	-0.782734	0.433783	0.987894
AP000708.1	0.604734	-2.68374	3.42868	-0.782734	0.433783	0.987894
BSND	0.604734	-2.68374	3.42868	-0.782734	0.433783	0.987894
C9orf170	0.604734	-2.68374	3.42868	-0.782734	0.433783	0.987894
CICP13	0.604734	-2.68374	3.42868	-0.782734	0.433783	0.987894
COL13A1	0.604734	-2.68374	3.42868	-0.782734	0.433783	0.987894
CTA-243E7.3	0.604734	-2.68374	3.42868	-0.782734	0.433783	0.987894
CTBP2P2	0.604734	-2.68374	3.42868	-0.782734	0.433783	0.987894
CTC-435M10.10	0.604734	-2.68374	3.42868	-0.782734	0.433783	0.987894
CTC-507E2.2	0.604734	-2.68374	3.42868	-0.782734	0.433783	0.987894
CUL1P1	0.604734	-2.68374	3.42868	-0.782734	0.433783	0.987894
DUSP26	0.604734	-2.68374	3.42868	-0.782734	0.433783	0.987894
GC	0.604734	-2.68374	3.42868	-0.782734	0.433783	0.987894
HBA2	0.604734	-2.68374	3.42868	-0.782734	0.433783	0.987894
HMGB3P2	0.604734	-2.68374	3.42868	-0.782734	0.433783	0.987894
IGLV8OR8-1	0.604734	-2.68374	3.42868	-0.782734	0.433783	0.987894
INSM2	0.604734	-2.68374	3.42868	-0.782734	0.433783	0.987894
ITGA4	0.604734	-2.68374	3.42868	-0.782734	0.433783	0.987894
KRT75	0.604734	-2.68374	3.42868	-0.782734	0.433783	0.987894
LINC00701	0.604734	-2.68374	3.42868	-0.782734	0.433783	0.987894
LINC01516	0.604734	-2.68374	3.42868	-0.782734	0.433783	0.987894
LMOD1	0.604734	-2.68374	3.42868	-0.782734	0.433783	0.987894
MIR3179-1	0.604734	-2.68374	3.42868	-0.782734	0.433783	0.987894
MIR580	0.604734	-2.68374	3.42868	-0.782734	0.433783	0.987894
MOBP	0.604734	-2.68374	3.42868	-0.782734	0.433783	0.987894
NAT8B	0.604734	-2.68374	3.42868	-0.782734	0.433783	0.987894
PIP4K2B	0.604734	-2.68374	3.42868	-0.782734	0.433783	0.987894
RIMS2	0.604734	-2.68374	3.42868	-0.782734	0.433783	0.987894
RN7SKP285	0.604734	-2.68374	3.42868	-0.782734	0.433783	0.987894
RN7SL15P	0.604734	-2.68374	3.42868	-0.782734	0.433783	0.987894
RNA5SP305	0.604734	-2.68374	3.42868	-0.782734	0.433783	0.987894
RNVU1-15	0.604734	-2.68374	3.42868	-0.782734	0.433783	0.987894
RP1-102H19.7	0.604734	-2.68374	3.42868	-0.782734	0.433783	0.987894
RP11-117N2.2	0.604734	-2.68374	3.42868	-0.782734	0.433783	0.987894
RP11-123M21.2	0.604734	-2.68374	3.42868	-0.782734	0.433783	0.987894
RP11-165E7.1	0.604734	-2.68374	3.42868	-0.782734	0.433783	0.987894
RP11-16E23.3	0.604734	-2.68374	3.42868	-0.782734	0.433783	0.987894
RP11-179A10.1	0.604734	-2.68374	3.42868	-0.782734	0.433783	0.987894
RP11-179B15.5	0.604734	-2.68374	3.42868	-0.782734	0.433783	0.987894
RP11-218M11.7	0.604734	-2.68374	3.42868	-0.782734	0.433783	0.987894
RP11-221J22.2	0.604734	-2.68374	3.42868	-0.782734	0.433783	0.987894
RP11-227L6.1	0.604734	-2.68374	3.42868	-0.782734	0.433783	0.987894
RP11-255E6.6	0.604734	-2.68374	3.42868	-0.782734	0.433783	0.987894
RP11-305O4.2	0.604734	-2.68374	3.42868	-0.782734	0.433783	0.987894
RP11-335E6.3	0.604734	-2.68374	3.42868	-0.782734	0.433783	0.987894
RP11-358M14.2	0.604734	-2.68374	3.42868	-0.782734	0.433783	0.987894
RP11-366M4.11	0.604734	-2.68374	3.42868	-0.782734	0.433783	0.987894
RP11-386M24.5	0.604734	-2.68374	3.42868	-0.782734	0.433783	0.987894
RP11-424M22.1	0.604734	-2.68374	3.42868	-0.782734	0.433783	0.987894
RP11-44N17.1	0.604734	-2.68374	3.42868	-0.782734	0.433783	0.987894
RP11-467J12.2	0.604734	-2.68374	3.42868	-0.782734	0.433783	0.987894
RP11-474B12.1	0.604734	-2.68374	3.42868	-0.782734	0.433783	0.987894
RP11-489G11.3	0.604734	-2.68374	3.42868	-0.782734	0.433783	0.987894
RP11-496I2.8	0.604734	-2.68374	3.42868	-0.782734	0.433783	0.987894
RP11-540O11.8	0.604734	-2.68374	3.42868	-0.782734	0.433783	0.987894
RP11-641J8.1	0.604734	-2.68374	3.42868	-0.782734	0.433783	0.987894
RP11-735A19.3	0.604734	-2.68374	3.42868	-0.782734	0.433783	0.987894
RP11-792A8.1	0.604734	-2.68374	3.42868	-0.782734	0.433783	0.987894
RP11-799M12.2	0.604734	-2.68374	3.42868	-0.782734	0.433783	0.987894
RP11-861L17.3	0.604734	-2.68374	3.42868	-0.782734	0.433783	0.987894
RP5-891H21.5	0.604734	-2.68374	3.42868	-0.782734	0.433783	0.987894
RPL5P6	0.604734	-2.68374	3.42868	-0.782734	0.433783	0.987894
SKA1	0.604734	-2.68374	3.42868	-0.782734	0.433783	0.987894
SLC35F1	0.604734	-2.68374	3.42868	-0.782734	0.433783	0.987894
SNX18P8	0.604734	-2.68374	3.42868	-0.782734	0.433783	0.987894
SSX4B	0.604734	-2.68374	3.42868	-0.782734	0.433783	0.987894
STUM	0.604734	-2.68374	3.42868	-0.782734	0.433783	0.987894
SULT1A4	0.604734	-2.68374	3.42868	-0.782734	0.433783	0.987894
TCF23	0.604734	-2.68374	3.42868	-0.782734	0.433783	0.987894
UBL5P4	0.604734	-2.68374	3.42868	-0.782734	0.433783	0.987894
WNK3	0.604734	-2.68374	3.42868	-0.782734	0.433783	0.987894
WNT5A-AS1	0.604734	-2.68374	3.42868	-0.782734	0.433783	0.987894
XX-FW83128A1.2	0.604734	-2.68374	3.42868	-0.782734	0.433783	0.987894
XXyac-YM21GA2.1	0.604734	-2.68374	3.42868	-0.782734	0.433783	0.987894
ZNF861P	0.604734	-2.68374	3.42868	-0.782734	0.433783	0.987894
ZNRF2P3	0.604734	-2.68374	3.42868	-0.782734	0.433783	0.987894
ANAPC1P1	0.598906	-2.67092	3.4777	-0.768014	0.442479	0.987894
GLRB	0.598906	-2.67092	3.4777	-0.768014	0.442479	0.987894
MBL3P	0.598906	-2.67092	3.4777	-0.768014	0.442479	0.987894
POLR2CP1	0.598906	-2.67092	3.4777	-0.768014	0.442479	0.987894
RNU6-407P	0.598906	-2.67092	3.4777	-0.768014	0.442479	0.987894
RP11-79P5.10	0.598906	-2.67092	3.4777	-0.768014	0.442479	0.987894
ZNF559-ZNF177	0.598906	-2.67092	3.4777	-0.768014	0.442479	0.987894
GPANK1	2.40884	-2.67063	2.13543	-1.25063	0.211069	0.987894
CTA-440B3.1	2.42731	-2.65734	1.72972	-1.53628	0.124469	0.987894
AC010894.5	0.593079	-2.65583	3.97722	-0.667761	0.504286	0.987894
AC079448.1	0.593079	-2.65583	3.97722	-0.667761	0.504286	0.987894
AC098872.3	0.593079	-2.65583	3.97722	-0.667761	0.504286	0.987894
AL109767.1	0.593079	-2.65583	3.97722	-0.667761	0.504286	0.987894
BUD31P2	0.593079	-2.65583	3.97722	-0.667761	0.504286	0.987894
CACYBPP1	0.593079	-2.65583	3.97722	-0.667761	0.504286	0.987894
CCDC83	0.593079	-2.65583	3.97722	-0.667761	0.504286	0.987894
CIR1P2	0.593079	-2.65583	3.97722	-0.667761	0.504286	0.987894
CR848007.2	0.593079	-2.65583	3.97722	-0.667761	0.504286	0.987894
CTD-3224K15.2	0.593079	-2.65583	3.97722	-0.667761	0.504286	0.987894
EPHA6	0.593079	-2.65583	3.97722	-0.667761	0.504286	0.987894
FAM90A20P	0.593079	-2.65583	3.97722	-0.667761	0.504286	0.987894
FOXP1-AS1	0.593079	-2.65583	3.97722	-0.667761	0.504286	0.987894
GIMAP7	0.593079	-2.65583	3.97722	-0.667761	0.504286	0.987894
GNAT3	0.593079	-2.65583	3.97722	-0.667761	0.504286	0.987894
HMGN2P35	0.593079	-2.65583	3.97722	-0.667761	0.504286	0.987894
HNRNPA1P45	0.593079	-2.65583	3.97722	-0.667761	0.504286	0.987894
HSD52	0.593079	-2.65583	3.97722	-0.667761	0.504286	0.987894
HSPA8P4	0.593079	-2.65583	3.97722	-0.667761	0.504286	0.987894
IQCF6	0.593079	-2.65583	3.97722	-0.667761	0.504286	0.987894
KCNT2	0.593079	-2.65583	3.97722	-0.667761	0.504286	0.987894
KRTAP5-9	0.593079	-2.65583	3.97722	-0.667761	0.504286	0.987894
LINC01229	0.593079	-2.65583	3.97722	-0.667761	0.504286	0.987894
LINC01620	0.593079	-2.65583	3.97722	-0.667761	0.504286	0.987894
MIR4500	0.593079	-2.65583	3.97722	-0.667761	0.504286	0.987894
MIR5684	0.593079	-2.65583	3.97722	-0.667761	0.504286	0.987894
MTOR-AS1	0.593079	-2.65583	3.97722	-0.667761	0.504286	0.987894
OR2AO1P	0.593079	-2.65583	3.97722	-0.667761	0.504286	0.987894
PRELID3BP5	0.593079	-2.65583	3.97722	-0.667761	0.504286	0.987894
PRO1804	0.593079	-2.65583	3.97722	-0.667761	0.504286	0.987894
RNFT1P3	0.593079	-2.65583	3.97722	-0.667761	0.504286	0.987894
RNU2-22P	0.593079	-2.65583	3.97722	-0.667761	0.504286	0.987894
RP1-319M7.2	0.593079	-2.65583	3.97722	-0.667761	0.504286	0.987894
RP11-1221G12.2	0.593079	-2.65583	3.97722	-0.667761	0.504286	0.987894
RP11-162A12.3	0.593079	-2.65583	3.97722	-0.667761	0.504286	0.987894
RP11-193M21.1	0.593079	-2.65583	3.97722	-0.667761	0.504286	0.987894
RP11-216B9.8	0.593079	-2.65583	3.97722	-0.667761	0.504286	0.987894
RP11-25L3.3	0.593079	-2.65583	3.97722	-0.667761	0.504286	0.987894
RP11-305E17.4	0.593079	-2.65583	3.97722	-0.667761	0.504286	0.987894
RP11-324D17.1	0.593079	-2.65583	3.97722	-0.667761	0.504286	0.987894
RP11-344P13.1	0.593079	-2.65583	3.97722	-0.667761	0.504286	0.987894
RP11-355O1.7	0.593079	-2.65583	3.97722	-0.667761	0.504286	0.987894
RP11-40B20.1	0.593079	-2.65583	3.97722	-0.667761	0.504286	0.987894
RP11-502M1.1	0.593079	-2.65583	3.97722	-0.667761	0.504286	0.987894
RP11-529P9.1	0.593079	-2.65583	3.97722	-0.667761	0.504286	0.987894
RP11-63M22.1	0.593079	-2.65583	3.97722	-0.667761	0.504286	0.987894
RP11-737O24.2	0.593079	-2.65583	3.97722	-0.667761	0.504286	0.987894
RP11-748C4.1	0.593079	-2.65583	3.97722	-0.667761	0.504286	0.987894
RP13-228J13.6	0.593079	-2.65583	3.97722	-0.667761	0.504286	0.987894
RP4-545L17.12	0.593079	-2.65583	3.97722	-0.667761	0.504286	0.987894
RPL23AP20	0.593079	-2.65583	3.97722	-0.667761	0.504286	0.987894
RPL3P6	0.593079	-2.65583	3.97722	-0.667761	0.504286	0.987894
RPLP0P7	0.593079	-2.65583	3.97722	-0.667761	0.504286	0.987894
TLR8	0.593079	-2.65583	3.97722	-0.667761	0.504286	0.987894
TMEM108	0.593079	-2.65583	3.97722	-0.667761	0.504286	0.987894
U82695.5	0.593079	-2.65583	3.97722	-0.667761	0.504286	0.987894
ZNF658	0.593079	-2.65583	3.97722	-0.667761	0.504286	0.987894
ZNF660	2.41795	-2.65331	1.75591	-1.51107	0.130771	0.987894
HAS1	2.71571	-2.64494	2.02436	-1.30655	0.191364	0.987894
AP001046.6	2.40647	-2.64399	1.71312	-1.54338	0.122739	0.987894
PKD2L2	2.40046	-2.64133	1.72302	-1.53296	0.125284	0.987894
PRB2	1.31764	-2.6405	2.1454	-1.23077	0.218409	0.987894
RN7SL12P	2.39482	-2.63889	1.75575	-1.503	0.13284	0.987894
MIR567	1.31182	-2.63424	2.14635	-1.22731	0.219706	0.987894
ATP13A4	5.96094	-2.63277	1.15178	-2.28582	0.0222646	0.987894
RP11-1228E12.1	2.38527	-2.63212	1.7129	-1.53664	0.124381	0.987894
RP11-114N19.3	1.30599	-2.63005	2.4117	-1.09054	0.275475	0.987894
RP11-419K12.1	1.30236	-2.62655	2.4128	-1.08859	0.276334	0.987894
USP6	3.52425	-2.62365	1.61579	-1.62376	0.104427	0.987894
AC242988.1	1.29079	-2.61182	2.0979	-1.24497	0.213143	0.987894
PSG2	1.29079	-2.61182	2.0979	-1.24497	0.213143	0.987894
AC024592.9	2.34686	-2.60646	1.64071	-1.58862	0.112147	0.987894
RP11-74C1.4	2.4829	-2.60626	1.65025	-1.57931	0.114266	0.987894
MIR3648-1	2.33749	-2.60146	1.64531	-1.58114	0.113845	0.987894
RP11-493E12.3	1.2756	-2.59618	2.15273	-1.20599	0.22782	0.987894
RP4-612C19.2	1.26968	-2.58978	2.10142	-1.2324	0.217802	0.987894
AC067945.4	1.30416	-2.58978	2.08826	-1.24016	0.214916	0.987894
RP11-398B16.2	1.30416	-2.58978	2.08826	-1.24016	0.214916	0.987894
LENG8	244.943	-2.58687	1.52708	-1.694	NA	NA
AC027612.4	1.25812	-2.57691	2.15587	-1.1953	0.231969	0.987894
ZNF890P	1.25803	-2.57691	2.15591	-1.19528	0.231977	0.987894
NSF	23.9617	-2.57549	1.07369	-2.39873	0.016452	0.987894
RP5-1049G16.4	2.30607	-2.57028	1.80609	-1.42311	0.154703	0.987894
MSL3P1	3.41704	-2.56819	1.58606	-1.61922	0.105399	0.987894
RP11-727F15.12	1.27148	-2.55427	2.14614	-1.19017	0.233981	0.987894
RP11-299J3.6	1.23701	-2.55415	2.15994	-1.18251	0.237005	0.987894
RP11-421E14.2	2.27322	-2.54904	1.78689	-1.42652	0.153719	0.987894
RPL3P7	1.23118	-2.54702	2.22021	-1.14719	0.251302	0.987894
TAS1R1	4.79049	-2.54374	1.26865	-2.00509	0.0449539	0.987894
RP11-515E23.1	1.22773	-2.54151	2.4589	-1.03359	0.301326	0.987894
RP11-656D10.3	4.77539	-2.54139	1.18154	-2.15091	0.0314829	0.987894
AC005077.8	4.77548	-2.53984	1.23544	-2.05582	0.0398001	0.987894
KB-1615E4.3	1.22181	-2.53476	2.43686	-1.04017	0.298259	0.987894
RP11-83B20.8	3.46079	-2.52333	1.4008	-1.80134	0.0716485	0.987894
XCL2	1.21016	-2.52059	2.46457	-1.02273	0.306437	0.987894
RP4-564F22.7	2.23135	-2.52031	1.74441	-1.44479	0.148517	0.987894
AC009229.6	3.33748	-2.51594	1.40806	-1.78681	0.0739681	0.987894
EMX1	2.21952	-2.51485	1.78731	-1.40705	0.159412	0.987894
RP11-44F14.1	2.21952	-2.51485	1.78731	-1.40705	0.159412	0.987894
RP11-478C6.1	2.21952	-2.51485	1.78731	-1.40705	0.159412	0.987894
BMX	2.2197	-2.51446	1.78728	-1.40687	0.159467	0.987894
RP11-212D19.5	2.2197	-2.51446	1.78728	-1.40687	0.159467	0.987894
SEMA3D	2.2197	-2.51446	1.78728	-1.40687	0.159467	0.987894
RP11-20G13.2	1.20442	-2.51287	2.53215	-0.992384	0.32101	0.987894
APBA1	4.40435	-2.50385	1.43262	-1.74774	0.0805094	0.987894
EIF1AXP2	1.2458	-2.49953	2.92326	-0.855049	0.392524	0.987894
HHIPL1	2.18913	-2.49557	1.7877	-1.39597	0.162724	0.987894
RP11-397P13.7	2.15434	-2.48101	2.17499	-1.1407	0.253993	0.987894
MICB	24.2195	-2.47384	0.969811	-2.55085	0.0107461	0.987894
RN7SL405P	1.1904	-2.46886	2.55336	-0.966909	0.33359	0.987894
RP11-350D17.3	4.56168	-2.46404	1.26053	-1.95477	0.0506098	0.987894
AC010884.1	0.525357	-2.46147	3.98728	-0.617331	0.537016	0.987894
CTC-548H10.2	0.525357	-2.46147	3.98728	-0.617331	0.537016	0.987894
CTD-2339L15.3	0.525357	-2.46147	3.98728	-0.617331	0.537016	0.987894
CTD-3224K15.3	0.525357	-2.46147	3.98728	-0.617331	0.537016	0.987894
DNAJB5-AS1	0.525357	-2.46147	3.98728	-0.617331	0.537016	0.987894
FOSL1P1	0.525357	-2.46147	3.98728	-0.617331	0.537016	0.987894
GAPDHP54	0.525357	-2.46147	3.98728	-0.617331	0.537016	0.987894
HNRNPA1P6	0.525357	-2.46147	3.98728	-0.617331	0.537016	0.987894
KRT18P37	0.525357	-2.46147	3.98728	-0.617331	0.537016	0.987894
NF1P7	0.525357	-2.46147	3.98728	-0.617331	0.537016	0.987894
PRSS48	0.525357	-2.46147	3.98728	-0.617331	0.537016	0.987894
RN7SL577P	0.525357	-2.46147	3.98728	-0.617331	0.537016	0.987894
RN7SL787P	0.525357	-2.46147	3.98728	-0.617331	0.537016	0.987894
RNU4-5P	0.525357	-2.46147	3.98728	-0.617331	0.537016	0.987894
RNU6-277P	0.525357	-2.46147	3.98728	-0.617331	0.537016	0.987894
RNU6-83P	0.525357	-2.46147	3.98728	-0.617331	0.537016	0.987894
RNU6-90P	0.525357	-2.46147	3.98728	-0.617331	0.537016	0.987894
RP1-232P20.1	0.525357	-2.46147	3.98728	-0.617331	0.537016	0.987894
RP1-41C23.1	0.525357	-2.46147	3.98728	-0.617331	0.537016	0.987894
RP11-1060J15.7	0.525357	-2.46147	3.98728	-0.617331	0.537016	0.987894
RP11-235E17.2	0.525357	-2.46147	3.98728	-0.617331	0.537016	0.987894
RP11-353H3.1	0.525357	-2.46147	3.98728	-0.617331	0.537016	0.987894
RP11-90O23.1	0.525357	-2.46147	3.98728	-0.617331	0.537016	0.987894
RP13-401N8.3	0.525357	-2.46147	3.98728	-0.617331	0.537016	0.987894
RPL7AP3	0.525357	-2.46147	3.98728	-0.617331	0.537016	0.987894
RPS26P45	0.525357	-2.46147	3.98728	-0.617331	0.537016	0.987894
SPATA45	0.525357	-2.46147	3.98728	-0.617331	0.537016	0.987894
RP11-793H13.3	1.18457	-2.46146	2.55538	-0.963245	0.335425	0.987894
PTGDR2	2.14261	-2.45887	2.12075	-1.15943	0.24628	0.987894
PPIHP1	2.1518	-2.45476	1.86223	-1.31818	0.187442	0.987894
RP11-211N8.2	2.25991	-2.4547	1.63577	-1.50064	0.133447	0.987894
RP11-692N5.2	2.13678	-2.44489	1.87897	-1.30118	0.193196	0.987894
RP11-473O4.4	4.27109	-2.44431	1.33137	-1.83593	0.0663682	0.987894
RP11-161H23.10	2.12159	-2.44387	2.12264	-1.15134	0.249594	0.987894
DKK2	3.3287	-2.44201	1.46523	-1.66664	0.0955869	0.987894
AQP7P4	1.16928	-2.44192	2.50077	-0.976467	0.328833	0.987894
CTD-2013N17.4	1.16928	-2.44192	2.50077	-0.976467	0.328833	0.987894
RNU6-853P	1.16928	-2.44192	2.50077	-0.976467	0.328833	0.987894
RP11-18B3.2	1.16937	-2.44192	2.50072	-0.976487	0.328823	0.987894
THA1P	1.20376	-2.44171	2.48126	-0.98406	0.325086	0.987894
RN7SL663P	4.24307	-2.44042	1.26082	-1.93558	0.0529187	0.987894
RP4-781K5.7	2.13077	-2.43874	1.82787	-1.3342	0.182138	0.987894
RP11-102L12.2	3.18701	-2.43656	1.40936	-1.72884	0.083837	0.987894
FP325331.1	2.1193	-2.43259	1.87946	-1.2943	0.195561	0.987894
DHRS11	21.1982	-2.42992	0.958589	-2.53489	0.0112482	0.987894
GNRHR	1.15763	-2.42695	2.50486	-0.968897	0.332597	0.987894
ITM2BP1	1.15763	-2.42695	2.50486	-0.968897	0.332597	0.987894
RBP2	1.15763	-2.42695	2.50486	-0.968897	0.332597	0.987894
RP13-16H11.8	2.10975	-2.42372	1.81282	-1.33699	0.181226	0.987894
FAM196B	6.28757	-2.41865	1.11315	-2.17279	0.0297959	0.987894
CTB-164N12.1	1.14826	-2.4153	2.49295	-0.968851	0.33262	0.987894
RP11-64K12.9	2.08891	-2.40899	1.81317	-1.3286	0.183979	0.987894
AC138517.5	0.504335	-2.40591	3.70165	-0.649956	0.515721	0.987894
ADAM21P1	0.504335	-2.40591	3.70165	-0.649956	0.515721	0.987894
CEACAMP6	0.504335	-2.40591	3.70165	-0.649956	0.515721	0.987894
CTB-134F13.1	0.504335	-2.40591	3.70165	-0.649956	0.515721	0.987894
CTC-293G12.1	0.504335	-2.40591	3.70165	-0.649956	0.515721	0.987894
GOLGA2P4	0.504335	-2.40591	3.70165	-0.649956	0.515721	0.987894
KB-1980E6.2	0.504335	-2.40591	3.70165	-0.649956	0.515721	0.987894
KCNMB3P1	0.504335	-2.40591	3.70165	-0.649956	0.515721	0.987894
KIRREL3-AS1	0.504335	-2.40591	3.70165	-0.649956	0.515721	0.987894
MIR320B2	0.504335	-2.40591	3.70165	-0.649956	0.515721	0.987894
MUC12	0.504335	-2.40591	3.70165	-0.649956	0.515721	0.987894
PRKCA-AS1	0.504335	-2.40591	3.70165	-0.649956	0.515721	0.987894
RNU6-1045P	0.504335	-2.40591	3.70165	-0.649956	0.515721	0.987894
RNU6-126P	0.504335	-2.40591	3.70165	-0.649956	0.515721	0.987894
RNU6-190P	0.504335	-2.40591	3.70165	-0.649956	0.515721	0.987894
RNU6-214P	0.504335	-2.40591	3.70165	-0.649956	0.515721	0.987894
RNY4P17	0.504335	-2.40591	3.70165	-0.649956	0.515721	0.987894
RP1-34M23.5	0.504335	-2.40591	3.70165	-0.649956	0.515721	0.987894
RP1-67A8.3	0.504335	-2.40591	3.70165	-0.649956	0.515721	0.987894
RP11-164C12.2	0.504335	-2.40591	3.70165	-0.649956	0.515721	0.987894
RP11-167H9.5	0.504335	-2.40591	3.70165	-0.649956	0.515721	0.987894
RP11-256L6.3	0.504335	-2.40591	3.70165	-0.649956	0.515721	0.987894
RP11-290K4.2	0.504335	-2.40591	3.70165	-0.649956	0.515721	0.987894
RP11-376N17.4	0.504335	-2.40591	3.70165	-0.649956	0.515721	0.987894
RP11-451G4.2	0.504335	-2.40591	3.70165	-0.649956	0.515721	0.987894
RP11-457D20.1	0.504335	-2.40591	3.70165	-0.649956	0.515721	0.987894
RP11-644F5.12	0.504335	-2.40591	3.70165	-0.649956	0.515721	0.987894
RP11-644K8.1	0.504335	-2.40591	3.70165	-0.649956	0.515721	0.987894
RP11-83M16.6	0.504335	-2.40591	3.70165	-0.649956	0.515721	0.987894
RP13-93L13.2	0.504335	-2.40591	3.70165	-0.649956	0.515721	0.987894
SNORA70F	0.504335	-2.40591	3.70165	-0.649956	0.515721	0.987894
TRIM60P17	0.504335	-2.40591	3.70165	-0.649956	0.515721	0.987894
RP5-1023B21.1	2.08308	-2.40376	1.78665	-1.3454	0.178495	0.987894
RP11-13J8.1	4.26226	-2.40197	1.19244	-2.01433	0.0439744	0.987894
FCGR1CP	1.1367	-2.39828	2.21233	-1.08405	0.278342	0.987894
LINC00266-1	1.1367	-2.39828	2.21233	-1.08405	0.278342	0.987894
TECTA	2.0656	-2.39506	1.88125	-1.27312	0.202976	0.987894
ETF1P2	4.14031	-2.39245	1.38096	-1.73245	0.0831935	0.987894
AF131215.6	0.498507	-2.39059	3.71503	-0.643491	0.519905	0.987894
BTBD17	0.498507	-2.39059	3.71503	-0.643491	0.519905	0.987894
FTH1P10	0.498507	-2.39059	3.71503	-0.643491	0.519905	0.987894
GPIHBP1	0.498507	-2.39059	3.71503	-0.643491	0.519905	0.987894
HIST1H2APS4	0.498507	-2.39059	3.71503	-0.643491	0.519905	0.987894
MIR148B	0.498507	-2.39059	3.71503	-0.643491	0.519905	0.987894
MIR644A	0.498507	-2.39059	3.71503	-0.643491	0.519905	0.987894
REP15	0.498507	-2.39059	3.71503	-0.643491	0.519905	0.987894
RNA5SP195	0.498507	-2.39059	3.71503	-0.643491	0.519905	0.987894
RNU7-57P	0.498507	-2.39059	3.71503	-0.643491	0.519905	0.987894
RP1-292B18.3	0.498507	-2.39059	3.71503	-0.643491	0.519905	0.987894
RP11-140L24.3	0.498507	-2.39059	3.71503	-0.643491	0.519905	0.987894
RP11-282I1.1	0.498507	-2.39059	3.71503	-0.643491	0.519905	0.987894
RP11-444C12.1	0.498507	-2.39059	3.71503	-0.643491	0.519905	0.987894
RP11-466C23.5	0.498507	-2.39059	3.71503	-0.643491	0.519905	0.987894
RP11-643G16.4	0.498507	-2.39059	3.71503	-0.643491	0.519905	0.987894
RP11-815N9.2	0.498507	-2.39059	3.71503	-0.643491	0.519905	0.987894
RP11-864N7.4	0.498507	-2.39059	3.71503	-0.643491	0.519905	0.987894
RP11-927P21.2	0.498507	-2.39059	3.71503	-0.643491	0.519905	0.987894
RP13-210D15.9	0.498507	-2.39059	3.71503	-0.643491	0.519905	0.987894
RPSAP41	0.498507	-2.39059	3.71503	-0.643491	0.519905	0.987894
WWC3-AS1	0.498507	-2.39059	3.71503	-0.643491	0.519905	0.987894
ZFP37	0.498507	-2.39059	3.71503	-0.643491	0.519905	0.987894
B4GALT4-AS1	1.12724	-2.38847	2.5161	-0.949275	0.342481	0.987894
FMO1	1.12724	-2.38847	2.5161	-0.949275	0.342481	0.987894
RP5-867C24.5	1.12724	-2.38847	2.5161	-0.949275	0.342481	0.987894
VAC14-AS1	4.33887	-2.38197	1.2535	-1.90026	0.0573993	0.987894
LINC01362	2.05023	-2.38194	1.79697	-1.32553	0.184996	0.987894
AC012506.4	1.11559	-2.3726	2.18024	-1.08823	0.276494	0.987894
CTD-2655K5.1	1.11559	-2.3726	2.18024	-1.08823	0.276494	0.987894
LGR5	1.11568	-2.3726	2.18019	-1.08825	0.276485	0.987894
LRRN4CL	1.11568	-2.3726	2.18019	-1.08825	0.276485	0.987894
AC007389.3	2.03503	-2.3721	1.81429	-1.30745	0.191058	0.987894
AC097374.2	2.03521	-2.37171	1.81425	-1.30726	0.191123	0.987894
SPDYE19P	2.03521	-2.37171	1.81425	-1.30726	0.191123	0.987894
RNU1-122P	1.14423	-2.36528	2.20277	-1.07377	0.282924	0.987894
ENPP7P4	7.45041	-2.36117	0.918429	-2.57088	0.010144	0.987894
ATP1B3P1	1.14069	-2.36106	2.56392	-0.920879	0.357114	0.987894
P2RX2	2.0119	-2.35823	1.93825	-1.21668	0.223725	0.987894
AC092431.3	1.10402	-2.35742	2.52493	-0.933655	0.350482	0.987894
CCER2	1.10402	-2.35742	2.52493	-0.933655	0.350482	0.987894
RP11-14I17.2	1.10402	-2.35742	2.52493	-0.933655	0.350482	0.987894
RP11-63G10.3	1.10393	-2.35742	2.52499	-0.933635	0.350492	0.987894
CNTNAP4	2.0189	-2.35616	2.21121	-1.06555	0.286626	0.987894
AATK-AS1	0.483313	-2.35089	3.75126	-0.626693	0.530861	0.987894
ABT1P1	0.483313	-2.35089	3.75126	-0.626693	0.530861	0.987894
AC017081.2	0.483313	-2.35089	3.75126	-0.626693	0.530861	0.987894
AF013593.1	0.483313	-2.35089	3.75126	-0.626693	0.530861	0.987894
AL137860.1	0.483313	-2.35089	3.75126	-0.626693	0.530861	0.987894
CH17-373J23.1	0.483313	-2.35089	3.75126	-0.626693	0.530861	0.987894
CH17-478G19.2	0.483313	-2.35089	3.75126	-0.626693	0.530861	0.987894
CMA1	0.483313	-2.35089	3.75126	-0.626693	0.530861	0.987894
CTB-118N6.2	0.483313	-2.35089	3.75126	-0.626693	0.530861	0.987894
CTC-537E7.3	0.483313	-2.35089	3.75126	-0.626693	0.530861	0.987894
CTD-2126E3.3	0.483313	-2.35089	3.75126	-0.626693	0.530861	0.987894
FAM136BP	0.483313	-2.35089	3.75126	-0.626693	0.530861	0.987894
GAPDHP76	0.483313	-2.35089	3.75126	-0.626693	0.530861	0.987894
LNX1-AS1	0.483313	-2.35089	3.75126	-0.626693	0.530861	0.987894
MIR191	0.483313	-2.35089	3.75126	-0.626693	0.530861	0.987894
MIR598	0.483313	-2.35089	3.75126	-0.626693	0.530861	0.987894
MTCO3P44	0.483313	-2.35089	3.75126	-0.626693	0.530861	0.987894
PGGT1BP2	0.483313	-2.35089	3.75126	-0.626693	0.530861	0.987894
RHOT1P3	0.483313	-2.35089	3.75126	-0.626693	0.530861	0.987894
RN7SKP226	0.483313	-2.35089	3.75126	-0.626693	0.530861	0.987894
RN7SKP69	0.483313	-2.35089	3.75126	-0.626693	0.530861	0.987894
RP11-16B9.1	0.483313	-2.35089	3.75126	-0.626693	0.530861	0.987894
RP11-21L19.1	0.483313	-2.35089	3.75126	-0.626693	0.530861	0.987894
RP11-394B2.6	0.483313	-2.35089	3.75126	-0.626693	0.530861	0.987894
RP11-420O16.2	0.483313	-2.35089	3.75126	-0.626693	0.530861	0.987894
RP11-501J20.5	0.483313	-2.35089	3.75126	-0.626693	0.530861	0.987894
RP11-54O7.10	0.483313	-2.35089	3.75126	-0.626693	0.530861	0.987894
RP11-63K6.1	0.483313	-2.35089	3.75126	-0.626693	0.530861	0.987894
RP11-66N24.7	0.483313	-2.35089	3.75126	-0.626693	0.530861	0.987894
RP11-70F11.7	0.483313	-2.35089	3.75126	-0.626693	0.530861	0.987894
RP11-718G2.5	0.483313	-2.35089	3.75126	-0.626693	0.530861	0.987894
RP5-966M1.5	0.483313	-2.35089	3.75126	-0.626693	0.530861	0.987894
SLC5A9	0.483313	-2.35089	3.75126	-0.626693	0.530861	0.987894
RP11-316M21.7	1.09456	-2.34669	2.22282	-1.05573	0.291093	0.987894
BPIFB4	2.27681	-2.34579	2.10015	-1.11697	0.264009	0.987894
MIR1208	3.00836	-2.34175	1.44247	-1.62343	0.104497	0.987894
GAS1RR	1.98487	-2.34049	2.01011	-1.16436	0.24428	0.987894
AP000343.2	1.08874	-2.33921	2.22431	-1.05166	0.292957	0.987894
PIANP	1.97569	-2.33567	2.14628	-1.08824	0.276488	0.987894
KRT8P51	0.477486	-2.33469	3.19742	-0.730181	0.46528	0.987894
MIR6505	0.477486	-2.33469	3.19742	-0.730181	0.46528	0.987894
MIR6724-4	0.477486	-2.33469	3.19742	-0.730181	0.46528	0.987894
RP11-75C10.9	0.477486	-2.33469	3.19742	-0.730181	0.46528	0.987894
P2RY12	1.98833	-2.33152	2.16242	-1.0782	0.280945	0.987894
RP11-258F1.1	1.08529	-2.33135	3.01675	-0.772801	0.43964	0.987894
TMEFF1	1.0852	-2.33135	3.01682	-0.772782	0.439652	0.987894
RNU6-181P	1.083	-2.33126	2.2775	-1.02361	0.306021	0.987894
C1orf61	1.08291	-2.33126	2.27754	-1.02359	0.306031	0.987894
AQP2	1.98851	-2.33103	2.16239	-1.07799	0.281039	0.987894
RP11-383C6.2	1.11384	-2.3251	2.57422	-0.903224	0.366407	0.987894
RNU6-1099P	3.09653	-2.32288	1.48328	-1.56604	0.117339	0.987894
RP11-258C19.4	3.96393	-2.32275	1.28051	-1.81392	0.0696902	0.987894
ADGRD1	3.19634	-2.3215	1.45763	-1.59265	0.111238	0.987894
CTB-31N19.5	2.26278	-2.32054	2.17138	-1.06869	0.285208	0.987894
AC006994.1	0.471658	-2.31895	3.78028	-0.613434	0.539589	0.987894
AC079780.3	0.471658	-2.31895	3.78028	-0.613434	0.539589	0.987894
AC091492.2	0.471658	-2.31895	3.78028	-0.613434	0.539589	0.987894
CTD-2083E4.6	0.471658	-2.31895	3.78028	-0.613434	0.539589	0.987894
CTD-3236F5.1	0.471658	-2.31895	3.78028	-0.613434	0.539589	0.987894
FDPSP1	0.471658	-2.31895	3.78028	-0.613434	0.539589	0.987894
LINC00682	0.471658	-2.31895	3.78028	-0.613434	0.539589	0.987894
MIR4323	0.471658	-2.31895	3.78028	-0.613434	0.539589	0.987894
MIR574	0.471658	-2.31895	3.78028	-0.613434	0.539589	0.987894
MIR6880	0.471658	-2.31895	3.78028	-0.613434	0.539589	0.987894
MIR760	0.471658	-2.31895	3.78028	-0.613434	0.539589	0.987894
MSI1	0.471658	-2.31895	3.78028	-0.613434	0.539589	0.987894
MTCO2P27	0.471658	-2.31895	3.78028	-0.613434	0.539589	0.987894
MTND1P11	0.471658	-2.31895	3.78028	-0.613434	0.539589	0.987894
OR2C1	0.471658	-2.31895	3.78028	-0.613434	0.539589	0.987894
OR5BT1P	0.471658	-2.31895	3.78028	-0.613434	0.539589	0.987894
PPIAP32	0.471658	-2.31895	3.78028	-0.613434	0.539589	0.987894
RNA5SP355	0.471658	-2.31895	3.78028	-0.613434	0.539589	0.987894
RNA5SP434	0.471658	-2.31895	3.78028	-0.613434	0.539589	0.987894
RP1-134E15.3	0.471658	-2.31895	3.78028	-0.613434	0.539589	0.987894
RP11-1250I15.1	0.471658	-2.31895	3.78028	-0.613434	0.539589	0.987894
RP11-143K11.5	0.471658	-2.31895	3.78028	-0.613434	0.539589	0.987894
RP11-166N17.1	0.471658	-2.31895	3.78028	-0.613434	0.539589	0.987894
RP11-18B3.3	0.471658	-2.31895	3.78028	-0.613434	0.539589	0.987894
RP11-554D13.1	0.471658	-2.31895	3.78028	-0.613434	0.539589	0.987894
RP11-557C9.3	0.471658	-2.31895	3.78028	-0.613434	0.539589	0.987894
RP11-56B16.1	0.471658	-2.31895	3.78028	-0.613434	0.539589	0.987894
RP11-635L1.2	0.471658	-2.31895	3.78028	-0.613434	0.539589	0.987894
RP11-68I18.10	0.471658	-2.31895	3.78028	-0.613434	0.539589	0.987894
RP11-730G20.1	0.471658	-2.31895	3.78028	-0.613434	0.539589	0.987894
RP4-536B24.3	0.471658	-2.31895	3.78028	-0.613434	0.539589	0.987894
RP4-697K14.15	0.471658	-2.31895	3.78028	-0.613434	0.539589	0.987894
RP5-963E22.4	0.471658	-2.31895	3.78028	-0.613434	0.539589	0.987894
SLN	0.471658	-2.31895	3.78028	-0.613434	0.539589	0.987894
SNX18P4	0.471658	-2.31895	3.78028	-0.613434	0.539589	0.987894
TRMT2B-AS1	0.471658	-2.31895	3.78028	-0.613434	0.539589	0.987894
VENTXP6	0.471658	-2.31895	3.78028	-0.613434	0.539589	0.987894
ZBTB45P1	0.471658	-2.31895	3.78028	-0.613434	0.539589	0.987894
GAGE2A	1.07363	-2.31735	2.53733	-0.913304	0.361083	0.987894
TEX13D	1.07363	-2.31735	2.53733	-0.913304	0.361083	0.987894
AC024060.1	1.9825	-2.31702	1.92101	-1.20615	0.227761	0.987894
FOXP3	1.9652	-2.31257	2.16487	-1.06822	0.28542	0.987894
OFD1P17	1.97668	-2.31086	1.88581	-1.22539	0.220427	0.987894
TMEM220	1.97668	-2.31086	1.88581	-1.22539	0.220427	0.987894
RBBP4P4	1.06772	-2.30945	2.52426	-0.914901	0.360243	0.987894
RP11-537A6.9	1.06772	-2.30945	2.52426	-0.914901	0.360243	0.987894
RP11-162G10.5	2.92781	-2.30678	1.54375	-1.49427	0.135106	0.987894
RP11-120M18.2	1.09636	-2.30146	2.51973	-0.913377	0.361044	0.987894
CERS4	1.06198	-2.30124	2.54219	-0.90522	0.365349	0.987894
MIR6728	1.06198	-2.30124	2.54219	-0.90522	0.365349	0.987894
RP5-827C21.1	1.06198	-2.30124	2.54219	-0.90522	0.365349	0.987894
ST7-OT4	1.06198	-2.30124	2.54219	-0.90522	0.365349	0.987894
CDK2AP2P2	1.06189	-2.30124	2.54225	-0.905198	0.36536	0.987894
RP11-544L8__B.4	2.89522	-2.29885	1.93691	-1.18687	0.235279	0.987894
RP11-345K9.2	1.94629	-2.29867	2.16645	-1.06103	0.288677	0.987894
RPSAP72	1.94647	-2.29817	2.16641	-1.06082	0.288771	0.987894
AC006369.2	0.462292	-2.29335	3.99711	-0.573752	0.566136	0.987894
HMGN1P15	0.462292	-2.29335	3.99711	-0.573752	0.566136	0.987894
IGBP1-AS2	0.462292	-2.29335	3.99711	-0.573752	0.566136	0.987894
LINC00390	0.462292	-2.29335	3.99711	-0.573752	0.566136	0.987894
RN7SL36P	0.462292	-2.29335	3.99711	-0.573752	0.566136	0.987894
RP1-37N7.1	0.462292	-2.29335	3.99711	-0.573752	0.566136	0.987894
RP11-204L24.2	0.462292	-2.29335	3.99711	-0.573752	0.566136	0.987894
RP11-216P16.7	0.462292	-2.29335	3.99711	-0.573752	0.566136	0.987894
RP11-272L14.2	0.462292	-2.29335	3.99711	-0.573752	0.566136	0.987894
RP11-357D18.1	0.462292	-2.29335	3.99711	-0.573752	0.566136	0.987894
RP11-35G22.1	0.462292	-2.29335	3.99711	-0.573752	0.566136	0.987894
RP11-498P14.4	0.462292	-2.29335	3.99711	-0.573752	0.566136	0.987894
RP11-670E13.3	0.462292	-2.29335	3.99711	-0.573752	0.566136	0.987894
RP11-804H8.7	0.462292	-2.29335	3.99711	-0.573752	0.566136	0.987894
RP5-967N21.7	0.462292	-2.29335	3.99711	-0.573752	0.566136	0.987894
RPL39P40	0.462292	-2.29335	3.99711	-0.573752	0.566136	0.987894
SNORA2B	0.462292	-2.29335	3.99711	-0.573752	0.566136	0.987894
TTC21B-AS1	0.462292	-2.29335	3.99711	-0.573752	0.566136	0.987894
VPS26AP1	1.05606	-2.29248	2.60602	-0.879685	0.37903	0.987894
AC107081.5	5.20623	-2.29086	1.22916	-1.86376	0.0623552	0.987894
PKMP1	3.86599	-2.28901	1.33842	-1.71023	0.0872228	0.987894
AC010522.1	2.91378	-2.28631	1.56334	-1.46245	0.143618	0.987894
AC084082.3	1.93826	-2.28479	1.96794	-1.16101	0.245638	0.987894
MIR5008	2.90195	-2.28231	1.60033	-1.42615	0.153824	0.987894
RP11-20B24.5	4.78414	-2.27946	1.563	-1.45839	0.144734	0.987894
A1BG-AS1	0.456464	-2.27731	3.82002	-0.59615	0.551075	0.987894
AC006116.19	0.456464	-2.27731	3.82002	-0.59615	0.551075	0.987894
AC012065.5	0.456464	-2.27731	3.82002	-0.59615	0.551075	0.987894
AC096649.2	0.456464	-2.27731	3.82002	-0.59615	0.551075	0.987894
AKAP14	0.456464	-2.27731	3.82002	-0.59615	0.551075	0.987894
C7orf71	0.456464	-2.27731	3.82002	-0.59615	0.551075	0.987894
HDC	0.456464	-2.27731	3.82002	-0.59615	0.551075	0.987894
HMGN2P30	0.456464	-2.27731	3.82002	-0.59615	0.551075	0.987894
LINC00582	0.456464	-2.27731	3.82002	-0.59615	0.551075	0.987894
MGARP	0.456464	-2.27731	3.82002	-0.59615	0.551075	0.987894
MIR3157	0.456464	-2.27731	3.82002	-0.59615	0.551075	0.987894
MIR6776	0.456464	-2.27731	3.82002	-0.59615	0.551075	0.987894
RN7SL851P	0.456464	-2.27731	3.82002	-0.59615	0.551075	0.987894
RP11-131O15.2	0.456464	-2.27731	3.82002	-0.59615	0.551075	0.987894
RP11-270M14.1	0.456464	-2.27731	3.82002	-0.59615	0.551075	0.987894
RP11-303E16.8	0.456464	-2.27731	3.82002	-0.59615	0.551075	0.987894
RP11-358B23.5	0.456464	-2.27731	3.82002	-0.59615	0.551075	0.987894
RP11-394B5.2	0.456464	-2.27731	3.82002	-0.59615	0.551075	0.987894
RP11-419L20.2	0.456464	-2.27731	3.82002	-0.59615	0.551075	0.987894
RP11-42O4.2	0.456464	-2.27731	3.82002	-0.59615	0.551075	0.987894
RP11-44F14.5	0.456464	-2.27731	3.82002	-0.59615	0.551075	0.987894
RP11-756P10.1	0.456464	-2.27731	3.82002	-0.59615	0.551075	0.987894
RP11-857B24.3	0.456464	-2.27731	3.82002	-0.59615	0.551075	0.987894
RP5-1021I20.4	0.456464	-2.27731	3.82002	-0.59615	0.551075	0.987894
SHANK2-AS2	0.456464	-2.27731	3.82002	-0.59615	0.551075	0.987894
SLC25A5P3	0.456464	-2.27731	3.82002	-0.59615	0.551075	0.987894
SLC26A10	0.456464	-2.27731	3.82002	-0.59615	0.551075	0.987894
SMYD3-IT1	0.456464	-2.27731	3.82002	-0.59615	0.551075	0.987894
SNORD11B	0.456464	-2.27731	3.82002	-0.59615	0.551075	0.987894
TGFA-IT1	0.456464	-2.27731	3.82002	-0.59615	0.551075	0.987894
ZNF732	0.456464	-2.27731	3.82002	-0.59615	0.551075	0.987894
RP11-1036E20.9	3.86133	-2.2773	1.35982	-1.67471	0.0939921	0.987894
AC013444.1	3.82166	-2.2763	1.48198	-1.53599	0.124542	0.987894
RASL10B	1.92316	-2.26836	1.84689	-1.22821	0.219369	0.987894
RP11-857B24.5	1.91733	-2.26627	1.90943	-1.18688	0.235274	0.987894
CDC14C	8.57416	-2.26436	0.999832	-2.26474	0.0235284	0.987894
GGT4P	3.81593	-2.26353	1.44126	-1.57052	0.116293	0.987894
CTD-2313N18.7	2.86345	-2.26153	1.58189	-1.42963	0.152823	0.987894
RP1-206D15.5	1.91724	-2.26104	1.77417	-1.27443	0.202513	0.987894
AC004854.4	0.450637	-2.26062	3.83581	-0.589347	0.555628	0.987894
AC022173.2	0.450637	-2.26062	3.83581	-0.589347	0.555628	0.987894
AC025442.3	0.450637	-2.26062	3.83581	-0.589347	0.555628	0.987894
AP000687.1	0.450637	-2.26062	3.83581	-0.589347	0.555628	0.987894
AP001962.3	0.450637	-2.26062	3.83581	-0.589347	0.555628	0.987894
ARMC2-AS1	0.450637	-2.26062	3.83581	-0.589347	0.555628	0.987894
BANF1P2	0.450637	-2.26062	3.83581	-0.589347	0.555628	0.987894
C1orf105	0.450637	-2.26062	3.83581	-0.589347	0.555628	0.987894
CTD-2349B8.1	0.450637	-2.26062	3.83581	-0.589347	0.555628	0.987894
DAPK1-IT1	0.450637	-2.26062	3.83581	-0.589347	0.555628	0.987894
DECR2	0.450637	-2.26062	3.83581	-0.589347	0.555628	0.987894
ESRRB	0.450637	-2.26062	3.83581	-0.589347	0.555628	0.987894
FRMD8P1	0.450637	-2.26062	3.83581	-0.589347	0.555628	0.987894
MIR152	0.450637	-2.26062	3.83581	-0.589347	0.555628	0.987894
RAD23BP1	0.450637	-2.26062	3.83581	-0.589347	0.555628	0.987894
RNF133	0.450637	-2.26062	3.83581	-0.589347	0.555628	0.987894
RNU6-1278P	0.450637	-2.26062	3.83581	-0.589347	0.555628	0.987894
RNU7-71P	0.450637	-2.26062	3.83581	-0.589347	0.555628	0.987894
RP1-149A16.17	0.450637	-2.26062	3.83581	-0.589347	0.555628	0.987894
RP11-1081K18.1	0.450637	-2.26062	3.83581	-0.589347	0.555628	0.987894
RP11-119D18.1	0.450637	-2.26062	3.83581	-0.589347	0.555628	0.987894
RP11-271C24.2	0.450637	-2.26062	3.83581	-0.589347	0.555628	0.987894
RP11-391L3.4	0.450637	-2.26062	3.83581	-0.589347	0.555628	0.987894
RP11-462B18.3	0.450637	-2.26062	3.83581	-0.589347	0.555628	0.987894
RP11-646J21.2	0.450637	-2.26062	3.83581	-0.589347	0.555628	0.987894
RP11-80B9.1	0.450637	-2.26062	3.83581	-0.589347	0.555628	0.987894
RP13-131K19.1	0.450637	-2.26062	3.83581	-0.589347	0.555628	0.987894
RP4-641G12.4	0.450637	-2.26062	3.83581	-0.589347	0.555628	0.987894
RPSAP16	0.450637	-2.26062	3.83581	-0.589347	0.555628	0.987894
SNORA74A	0.450637	-2.26062	3.83581	-0.589347	0.555628	0.987894
TIMM8AP1	0.450637	-2.26062	3.83581	-0.589347	0.555628	0.987894
TRAV19	0.450637	-2.26062	3.83581	-0.589347	0.555628	0.987894
RP11-862L9.2	3.79809	-2.25742	1.4527	-1.55395	0.120196	0.987894
SNORA23	2.84852	-2.25333	1.58146	-1.42484	0.154204	0.987894
RP11-469J4.3	3.80418	-2.25219	1.29682	-1.73671	0.0824391	0.987894
RP11-596C23.2	1.89277	-2.24713	1.88942	-1.18932	0.234312	0.987894
AC002451.3	0.444809	-2.24298	4.00028	-0.560706	0.574998	0.987894
AC004987.10	0.444809	-2.24298	4.00028	-0.560706	0.574998	0.987894
AC007163.1	0.444809	-2.24298	4.00028	-0.560706	0.574998	0.987894
AC105760.3	0.444809	-2.24298	4.00028	-0.560706	0.574998	0.987894
CTD-2227C6.3	0.444809	-2.24298	4.00028	-0.560706	0.574998	0.987894
CTD-2293H3.2	0.444809	-2.24298	4.00028	-0.560706	0.574998	0.987894
CTD-2647E9.1	0.444809	-2.24298	4.00028	-0.560706	0.574998	0.987894
LINC00691	0.444809	-2.24298	4.00028	-0.560706	0.574998	0.987894
LINC01055	0.444809	-2.24298	4.00028	-0.560706	0.574998	0.987894
MIR4420	0.444809	-2.24298	4.00028	-0.560706	0.574998	0.987894
MTCO3P11	0.444809	-2.24298	4.00028	-0.560706	0.574998	0.987894
NUP210P3	0.444809	-2.24298	4.00028	-0.560706	0.574998	0.987894
RN7SKP184	0.444809	-2.24298	4.00028	-0.560706	0.574998	0.987894
RN7SL258P	0.444809	-2.24298	4.00028	-0.560706	0.574998	0.987894
RP11-384M15.3	0.444809	-2.24298	4.00028	-0.560706	0.574998	0.987894
RP11-419C19.1	0.444809	-2.24298	4.00028	-0.560706	0.574998	0.987894
RP11-449H3.1	0.444809	-2.24298	4.00028	-0.560706	0.574998	0.987894
RP11-573D15.3	0.444809	-2.24298	4.00028	-0.560706	0.574998	0.987894
RP11-618I10.4	0.444809	-2.24298	4.00028	-0.560706	0.574998	0.987894
RPL7P47	0.444809	-2.24298	4.00028	-0.560706	0.574998	0.987894
SYNPR	0.444809	-2.24298	4.00028	-0.560706	0.574998	0.987894
TEX37	0.444809	-2.24298	4.00028	-0.560706	0.574998	0.987894
TTC4P1	0.444809	-2.24298	4.00028	-0.560706	0.574998	0.987894
MUSK	6.02318	-2.24174	1.08341	-2.06915	0.0385318	0.987894
CTA-315H11.2	1.88094	-2.23709	1.84847	-1.21024	0.226186	0.987894
RN7SL600P	1.88111	-2.23668	1.84843	-1.21005	0.22626	0.987894
SERPINA10	1.88111	-2.23668	1.84843	-1.21005	0.22626	0.987894
NLRP3	1.03621	-2.23561	3.06274	-0.729937	0.465429	0.987894
TBC1D3H	1.03621	-2.23561	3.06274	-0.729937	0.465429	0.987894
CTD-2528A14.3	1.07068	-2.23531	3.03296	-0.737006	0.461119	0.987894
HIST1H4J	2.1098	-2.23493	1.8187	-1.22886	0.219123	0.987894
AC012613.2	7.43114	-2.23043	1.28813	-1.73153	0.0833574	0.987894
KIF26B	4.64161	-2.22944	1.80295	-1.23655	0.216254	0.987894
SNRPN	3.02934	-2.22724	1.48885	-1.49594	0.134669	0.987894
AC003956.1	5.57427	-2.22453	1.19237	-1.86563	0.0620925	0.987894
RP5-1142A6.8	5.58234	-2.21926	1.1742	-1.89003	0.0587546	0.987894
RP11-80H18.3	1.86	-2.21887	1.77536	-1.24982	0.211367	0.987894
POTEF	2.90957	-2.21712	1.44307	-1.53639	0.124443	0.987894
PFN1P3	3.73628	-2.21655	1.34142	-1.6524	0.0984539	0.987894
MXRA5Y	13.8219	-2.21421	0.871604	-2.54039	0.011073	0.987894
AC006159.5	6.44783	-2.21166	1.31727	-1.67897	0.0931571	0.987894
CTB-161C1.1	1.83889	-2.21158	2.18011	-1.01443	0.310375	0.987894
HOPX	1.83907	-2.21108	2.18007	-1.01422	0.310476	0.987894
INHBB	2.78407	-2.20962	1.67707	-1.31755	0.187655	0.987894
RP1-179N16.3	17.3983	-2.20494	0.820814	-2.68628	0.00722518	0.987894
RN7SL521P	7.36189	-2.20492	1.02728	-2.14637	0.0318436	0.987894
AC007966.1	2.78425	-2.20151	1.53044	-1.43848	0.150298	0.987894
RP11-203F10.6	2.87708	-2.20069	1.44139	-1.52678	0.126817	0.987894
POU5F1P5	1.8436	-2.20017	2.24618	-0.979517	0.327324	0.987894
RP4-777O23.2	6.4238	-2.19886	1.0756	-2.04431	0.0409226	0.987894
AC013472.3	5.52627	-2.19602	1.15638	-1.89904	0.0575593	0.987894
RP4-675C20.4	1.81558	-2.19261	2.23686	-0.980217	0.326979	0.987894
RP5-881P19.7	1.81558	-2.19261	2.23686	-0.980217	0.326979	0.987894
RP1-186E20.1	3.90342	-2.19099	1.36369	-1.60666	0.10813	0.987894
RP11-17E2.2	1.00936	-2.19053	2.64755	-0.827382	0.408021	0.987894
RP11-181K12.1	1.80411	-2.18714	2.66407	-0.820977	0.411659	0.987894
RP11-122G18.7	2.97089	-2.18468	1.45977	-1.49659	0.134499	0.987894
CTD-2311M21.3	1.81693	-2.17554	2.21776	-0.980964	0.32661	0.987894
TSPO2	8.16126	-2.1753	0.987351	-2.20316	0.0275832	0.987894
TUBG1P	2.73046	-2.17208	1.51085	-1.43765	0.150532	0.987894
RP11-235E17.5	1.82258	-2.17159	1.97999	-1.09677	0.272741	0.987894
TEDDM1	1.82276	-2.17115	1.97994	-1.09657	0.272828	0.987894
RP11-429P3.8	3.61513	-2.16796	1.57518	-1.37633	0.16872	0.987894
RP11-63E16.1	0.994166	-2.16755	2.60211	-0.832995	0.404847	0.987894
SNORD121A	0.994166	-2.16755	2.60211	-0.832995	0.404847	0.987894
XIAP-AS1	0.994166	-2.16755	2.60211	-0.832995	0.404847	0.987894
LARS2-AS1	0.994255	-2.16755	2.60205	-0.833016	0.404836	0.987894
MIR3909	0.994255	-2.16755	2.60205	-0.833016	0.404836	0.987894
RP11-989F5.3	0.994255	-2.16755	2.60205	-0.833016	0.404836	0.987894
AC003104.1	2.04562	-2.16296	1.87375	-1.15435	0.248356	0.987894
MIR6763	0.988428	-2.1559	2.33471	-0.923414	0.355792	0.987894
AP000560.3	3.5638	-2.15356	1.54961	-1.38975	0.164606	0.987894
LINC01206	1.7899	-2.15233	2.20715	-0.97516	0.329481	0.987894
RP11-588L15.2	1.7899	-2.15233	2.20715	-0.97516	0.329481	0.987894
RP5-1059H15.1	1.7899	-2.15233	2.20715	-0.97516	0.329481	0.987894
RP11-981G7.3	1.80174	-2.15083	1.91552	-1.12285	0.261503	0.987894
OR7E62P	1.01698	-2.14946	2.5826	-0.832286	0.405247	0.987894
RTEL1P1	8.8964	-2.14677	0.993608	-2.16058	0.0307281	0.987894
MAGEA2B	23.759	-2.1418	0.790973	-2.7078	0.00677304	0.987894
AC007279.2	3.52494	-2.14018	1.67256	-1.27958	0.200692	0.987894
RP11-77H9.1	1.78636	-2.1401	1.94395	-1.1009	0.270941	0.987894
IKBKGP1	96.4243	-2.13753	0.824092	-2.5938	NA	NA
RASGEF1A	3.79012	-2.13658	1.33233	-1.60365	0.108792	0.987894
TVP23CP2	0.973234	-2.13587	2.61237	-0.8176	0.413585	0.987894
CTD-2007L18.5	2.66166	-2.13432	1.48799	-1.43437	0.151468	0.987894
PPP2R2B	3.77493	-2.12949	1.37734	-1.54609	0.122084	0.987894
AC007461.2	1.77471	-2.12796	1.89132	-1.12512	0.260538	0.987894
PTCHD3P2	1.77471	-2.12796	1.89132	-1.12512	0.260538	0.987894
RPL23AP64	18.3763	-2.12763	0.847277	-2.51114	0.0120341	0.987894
RP11-317B3.2	1.77489	-2.12755	1.89128	-1.12493	0.26062	0.987894
OR51Q1	3.5496	-2.12665	1.31907	-1.61223	0.106912	0.987894
RP11-862L9.3	0.967406	-2.12544	2.30525	-0.922002	0.356528	0.987894
TPT1P13	4.40598	-2.12348	1.20158	-1.76724	0.0771875	0.987894
RP11-2C24.5	0.961489	-2.11677	2.30726	-0.917437	0.358914	0.987894
CTD-2547E10.6	0.961579	-2.11677	2.30721	-0.917458	0.358903	0.987894
CTD-2545G14.6	1.75951	-2.11559	1.89219	-1.11807	0.263538	0.987894
RP11-26P13.2	1.75951	-2.11559	1.89219	-1.11807	0.263538	0.987894
IGF2	1.75969	-2.11517	1.89214	-1.11787	0.263621	0.987894
RPL7P17	1.75969	-2.11517	1.89214	-1.11787	0.263621	0.987894
RP11-360L9.7	6.22936	-2.11506	1.04886	-2.01654	0.043743	0.987894
TMC3	6.21027	-2.1139	1.28797	-1.64127	0.100741	0.987894
KRR1P1	4.38613	-2.1102	1.26702	-1.66548	0.0958165	0.987894
RP11-611O2.1	1.75369	-2.10999	1.87555	-1.125	0.26059	0.987894
RP11-946P6.6	0.955662	-2.10844	2.62127	-0.804356	0.421191	0.987894
CTB-73N10.1	0.955751	-2.10844	2.6212	-0.804378	0.421179	0.987894
HMGB3P22	0.955751	-2.10844	2.6212	-0.804378	0.421179	0.987894
PTPN5	0.955751	-2.10844	2.6212	-0.804378	0.421179	0.987894
RP11-431K24.3	0.955751	-2.10844	2.6212	-0.804378	0.421179	0.987894
RP11-342D11.3	1.74804	-2.10525	1.89274	-1.11228	0.26602	0.987894
CTD-2005H7.1	1.73638	-2.10476	2.22892	-0.944298	0.345017	0.987894
RP11-352M15.1	1.96507	-2.10428	1.84541	-1.14028	0.254171	0.987894
RP11-262H14.5	4.31951	-2.09947	1.33937	-1.56751	0.116997	0.987894
LRRC19	1.73849	-2.09903	1.9194	-1.09358	0.274138	0.987894
RPL7AP31	1.73849	-2.09903	1.9194	-1.09358	0.274138	0.987894
RP11-1415C14.4	6.3235	-2.09601	1.2086	-1.73424	0.082875	0.987894
PLEKHM1	19.111	-2.09519	0.977471	-2.14348	0.0320744	0.987894
RNU6-780P	0.946295	-2.09489	2.34957	-0.891606	0.372604	0.987894
DGCR12	6.89234	-2.09129	1.0656	-1.96255	0.0496988	0.987894
STK19	12.8462	-2.0901	1.40993	-1.48242	0.138229	0.987894
SSTR1	1.72684	-2.08816	1.89402	-1.1025	0.270245	0.987894
LMOD2	0.940557	-2.08617	2.31467	-0.90128	0.367439	0.987894
RNU6-30P	0.940557	-2.08617	2.31467	-0.90128	0.367439	0.987894
SCARNA9	0.940557	-2.08617	2.31467	-0.90128	0.367439	0.987894
CFAP46	0.940468	-2.08617	2.31473	-0.901259	0.367451	0.987894
RP13-228J13.1	0.940468	-2.08617	2.31473	-0.901259	0.367451	0.987894
RP11-528I4.2	3.65923	-2.08394	1.34112	-1.55388	0.120212	0.987894
CTC-563A5.2	1.72101	-2.0839	1.92047	-1.0851	0.277879	0.987894
RP11-314A20.1	1.72119	-2.08347	1.92042	-1.0849	0.277966	0.987894
RP11-6J21.2	3.68389	-2.08027	1.39563	-1.49056	0.136076	0.987894
LINC01544	1.71536	-2.08019	1.98816	-1.04629	0.295427	0.987894
MIR137HG	2.57856	-2.07838	1.68259	-1.23523	0.216745	0.987894
PLAC4	13.9073	-2.07744	0.867633	-2.39438	0.0166485	0.987894
FOCAD-AS1	1.71164	-2.07722	1.95825	-1.06075	0.288802	0.987894
RP11-326I11.4	0.969112	-2.07721	2.33318	-0.890294	0.373308	0.987894
TMPRSS11E	10.4816	-2.07717	0.877333	-2.3676	0.017904	0.987894
MEGF11	6.84335	-2.07484	1.0666	-1.94529	0.0517405	0.987894
GTPBP6	35.6004	-2.06952	0.660412	-3.13368	0.00172627	0.987894
ALOX12P1	0.93119	-2.06867	3.13879	-0.659065	0.509854	0.987894
VLDLR-AS1	0.93119	-2.06867	3.13879	-0.659065	0.509854	0.987894
ZNF43	5.96021	-2.06802	1.22298	-1.69096	0.0908437	0.987894
KB-1460A1.3	0.963284	-2.06609	2.66192	-0.776165	0.437651	0.987894
AC002401.1	0.928902	-2.06595	2.68897	-0.768305	0.442306	0.987894
RP11-797A18.5	17.2129	-2.06363	0.704507	-2.92918	0.00339853	0.987894
RP11-620J15.1	3.42235	-2.06162	1.36731	-1.50779	0.131609	0.987894
AC092651.1	0.959745	-2.06112	2.66382	-0.773746	0.439081	0.987894
CTD-2666L21.2	7.24639	-2.06008	1.10847	-1.85848	0.0631007	0.987894
SYCP3	3.35829	-2.05871	1.87707	-1.09677	0.272743	0.987894
RP11-126O1.5	3.60554	-2.05844	1.41583	-1.45388	0.14598	0.987894
RP11-180K7.1	3.36748	-2.0547	1.46937	-1.39835	0.162007	0.987894
CTD-2651B20.3	1.67897	-2.0533	2.2237	-0.923372	0.355814	0.987894
RP11-318G21.4	1.67897	-2.0533	2.2237	-0.923372	0.355814	0.987894
AL356289.1	0.953918	-2.05202	2.61316	-0.785265	0.432298	0.987894
MIR3687-1	0.953918	-2.05202	2.61316	-0.785265	0.432298	0.987894
DFFBP1	0.919535	-2.05179	2.64079	-0.776963	0.437181	0.987894
AC013470.6	0.919446	-2.05179	2.64086	-0.776941	0.437194	0.987894
HNRNPA1P30	0.919446	-2.05179	2.64086	-0.776941	0.437194	0.987894
NCAPD2P1	0.919446	-2.05179	2.64086	-0.776941	0.437194	0.987894
RP11-219B4.3	0.919446	-2.05179	2.64086	-0.776941	0.437194	0.987894
RP11-367E12.4	0.919446	-2.05179	2.64086	-0.776941	0.437194	0.987894
ILDR2	1.67314	-2.04806	2.23891	-0.91476	0.360318	0.987894
RP11-713D19.1	1.67314	-2.04806	2.23891	-0.91476	0.360318	0.987894
KRT8P45	5.05008	-2.04406	1.15098	-1.77593	0.0757448	0.987894
CTD-2619J13.27	0.913708	-2.04224	2.64404	-0.772393	0.439882	0.987894
RP3-508I15.20	5.97326	-2.04207	1.24558	-1.63944	0.101121	0.987894
LINC01293	3.38031	-2.04073	1.32289	-1.54262	0.122922	0.987894
OR7E12P	5.8833	-2.0388	1.17175	-1.73996	0.0818657	0.987894
RP11-242C19.2	2.51568	-2.03774	1.6002	-1.27343	0.202866	0.987894
FAM133CP	1.68014	-2.03597	2.28689	-0.890279	0.373316	0.987894
PCED1CP	2.50976	-2.033	1.56154	-1.30192	0.192944	0.987894
RARRES2P4	0.90788	-2.03207	2.70094	-0.752356	0.451837	0.987894
CTD-2323K18.1	3.33808	-2.03123	1.50587	-1.34888	0.177377	0.987894
CTC-325J23.2	2.50747	-2.02986	1.52336	-1.33249	0.182699	0.987894
C4A	4.16694	-2.0293	1.41884	-1.43025	0.152646	0.987894
MYCT1	1.66848	-2.0247	2.28848	-0.884732	0.376301	0.987894
CTC-278L1.1	1.66866	-2.02418	2.28847	-0.88451	0.376421	0.987894
RP11-157K17.5	1.66866	-2.02418	2.28847	-0.88451	0.376421	0.987894
RP11-73M18.7	4.96098	-2.02134	1.4167	-1.42679	0.15364	0.987894
HTRA4	1.67449	-2.02131	2.07464	-0.974295	0.32991	0.987894
ASS1P2	4.99738	-2.02081	1.17346	-1.72209	0.0850528	0.987894
IL5	0.936435	-2.01857	3.12609	-0.645718	0.518462	0.987894
RP11-73K9.3	0.936435	-2.01857	3.12609	-0.645718	0.518462	0.987894
RNU6-875P	0.901963	-2.01832	3.16264	-0.638178	0.523358	0.987894
RP13-977J11.6	8.27965	-2.01639	0.953238	-2.11531	0.0344036	0.987894
LLNLR-246C6.1	4.97071	-2.01147	1.15685	-1.73875	0.0820785	0.987894
RP11-277P12.9	6.55546	-2.00763	1.30444	-1.53908	0.123785	0.987894
GRK5-IT1	2.45023	-2.00298	1.78781	-1.12035	0.262563	0.987894
RP11-543C4.1	2.47234	-2.00192	1.78556	-1.12117	0.262215	0.987894
RP11-142L4.2	6.08684	-1.9978	1.00529	-1.98728	0.0468913	0.987894
RP11-400F19.6	1.63827	-1.99409	2.25576	-0.883996	0.376698	0.987894
AC073333.8	4.90424	-1.99361	1.36191	-1.46384	0.143238	0.987894
RP11-575L7.4	6.49584	-1.99292	1.18703	-1.67891	0.0931699	0.987894
RP11-709A23.1	3.26354	-1.99217	1.38393	-1.43951	0.150007	0.987894
LINC00969	3.3821	-1.98999	1.26078	-1.57839	0.114477	0.987894
MIR182	1.64755	-1.98636	1.86256	-1.06647	0.286213	0.987894
DRAIC	2.44549	-1.98163	1.71371	-1.15634	0.247543	0.987894
AC087163.2	5.66134	-1.97511	1.09234	-1.80814	0.0705845	0.987894
RP11-289K10.1	1.62644	-1.97211	1.95407	-1.00923	0.312864	0.987894
RP3-415N12.1	1.62644	-1.97211	1.95407	-1.00923	0.312864	0.987894
ZNF682	1.62662	-1.97167	1.95402	-1.00903	0.312959	0.987894
RP11-568G11.4	1.61478	-1.97157	2.25974	-0.872477	0.382948	0.987894
RP5-1085F17.4	1.61478	-1.97157	2.25974	-0.872477	0.382948	0.987894
ARF1P2	1.83782	-1.9714	1.9316	-1.0206	0.307442	0.987894
RP11-392P7.7	1.61496	-1.97106	2.25969	-0.872267	0.383062	0.987894
RP11-8H2.1	1.61496	-1.97106	2.25969	-0.872267	0.383062	0.987894
RP11-363N22.3	8.85496	-1.9693	0.939306	-2.09655	0.0360333	0.987894
RP11-798M19.3	1.71353	-1.96918	2.0051	-0.982089	0.326056	0.987894
OR5BK1P	7.19211	-1.96912	1.20192	-1.63832	0.101355	0.987894
RP11-111H3.3	1.83429	-1.96816	1.94075	-1.01413	0.310522	0.987894
SMURF2P1	21.2303	-1.96467	0.640209	-3.06879	0.00214927	0.987894
RP11-182N22.9	2.40698	-1.95668	1.70734	-1.14604	0.251779	0.987894
UPF3AP3	3.22038	-1.95577	1.36512	-1.43267	0.151953	0.987894
CTD-2530H12.8	1.59623	-1.95412	2.30112	-0.849207	0.395766	0.987894
HADHAP1	3.21101	-1.95041	1.34345	-1.4518	0.146558	0.987894
RP11-484D2.3	4.79895	-1.94925	1.16375	-1.67498	0.0939391	0.987894
STAB1	3.18045	-1.94865	1.62463	-1.19944	0.230357	0.987894
PKIA-AS1	1.59977	-1.94623	1.93962	-1.00341	0.315662	0.987894
FRMPD4	2.39206	-1.94516	1.66952	-1.1651	0.243978	0.987894
RP11-692D12.1	5.21217	-1.94509	1.15563	-1.68314	0.0923473	0.987894
OR7E7P	3.17852	-1.94317	1.52482	-1.27435	0.202538	0.987894
CTD-2206N4.4	2.50681	-1.94143	1.62062	-1.19796	0.230934	0.987894
AC098828.3	6.33556	-1.936	1.03585	-1.86899	0.061624	0.987894
FAM153A	1.5844	-1.93336	1.95766	-0.987589	0.323354	0.987894
LINGO3	1.5844	-1.93336	1.95766	-0.987589	0.323354	0.987894
RP4-612C19.1	1.5844	-1.93336	1.95766	-0.987589	0.323354	0.987894
SMN2	26.2061	-1.93324	0.580691	-3.32921	0.000870927	0.987894
BIRC6-AS2	1.58457	-1.93292	1.95761	-0.98739	0.323451	0.987894
RP11-73B2.6	1.58457	-1.93292	1.95761	-0.98739	0.323451	0.987894
RPL10P15	1.58457	-1.93292	1.95761	-0.98739	0.323451	0.987894
TNPO1P2	1.58457	-1.93292	1.95761	-0.98739	0.323451	0.987894
ACTN4P1	2.37077	-1.93263	1.67973	-1.15056	0.249914	0.987894
RP11-3J10.7	1.57875	-1.92681	1.94139	-0.992494	0.320957	0.987894
HCP5	3.15732	-1.92553	1.33999	-1.43698	0.150725	0.987894
RP11-1007O24.2	3.135	-1.92552	1.94064	-0.992208	0.321096	0.987894
RNU6-1053P	4.95673	-1.92473	1.36044	-1.41478	0.157132	0.987894
CCDC144A	1.57274	-1.92217	1.95864	-0.981377	0.326407	0.987894
CTD-2542L18.1	1.57274	-1.92217	1.95864	-0.981377	0.326407	0.987894
LMO7DN-IT1	1.57274	-1.92217	1.95864	-0.981377	0.326407	0.987894
MLC1	1.57274	-1.92217	1.95864	-0.981377	0.326407	0.987894
OR51M1	1.57274	-1.92217	1.95864	-0.981377	0.326407	0.987894
RP11-226E21.4	1.57274	-1.92217	1.95864	-0.981377	0.326407	0.987894
RP11-386I14.2	1.57292	-1.92173	1.95859	-0.981179	0.326505	0.987894
AC007386.3	1.56109	-1.91899	2.30771	-0.831556	0.40566	0.987894
CA8	1.56126	-1.91847	2.30766	-0.831347	0.405777	0.987894
HSPA8P11	1.56126	-1.91847	2.30766	-0.831347	0.405777	0.987894
ADRA2B	3.13401	-1.91804	1.42945	-1.3418	0.17966	0.987894
GGT8P	1.56709	-1.91781	2.02155	-0.948681	0.342783	0.987894
CTD-3193O13.1	1.56337	-1.91535	2.02208	-0.94722	0.343527	0.987894
RP11-113K21.6	2.33809	-1.91243	1.71395	-1.1158	0.264507	0.987894
AC006372.4	0.86109	-1.91222	3.21641	-0.594522	0.552163	0.987894
AC092170.1	0.86109	-1.91222	3.21641	-0.594522	0.552163	0.987894
PCSK6-AS1	0.86109	-1.91222	3.21641	-0.594522	0.552163	0.987894
RNU6-890P	0.86109	-1.91222	3.21641	-0.594522	0.552163	0.987894
RP11-362L22.1	0.86118	-1.91222	3.2163	-0.594541	0.552151	0.987894
AC019206.1	0.895562	-1.91182	3.17739	-0.601696	0.547376	0.987894
ANKRD44-IT1	0.895562	-1.91182	3.17739	-0.601696	0.547376	0.987894
RPL29P24	3.89228	-1.91092	1.33591	-1.43043	0.152594	0.987894
WASH6P	57.5743	-1.90924	0.974467	-1.95927	0.0500811	0.987894
RP13-192B19.2	3.10344	-1.90873	1.59441	-1.19714	0.231251	0.987894
HMGB1P27	2.33235	-1.90429	1.57371	-1.21006	0.226255	0.987894
PRTG	1.54235	-1.90046	2.31151	-0.82217	0.41098	0.987894
RNU6-1262P	3.10116	-1.89999	1.70613	-1.11362	0.265441	0.987894
TMEM132B	1.54253	-1.89993	2.31146	-0.821962	0.411099	0.987894
RP11-382A20.6	1.55181	-1.89936	1.84526	-1.02932	0.303329	0.987894
PRSS1	7.95381	-1.89894	1.12678	-1.68528	0.0919344	0.987894
RP5-1029K10.2	9.25461	-1.8973	0.964937	-1.96624	0.0492704	0.987894
QRSL1P3	4.65297	-1.89527	1.21271	-1.56284	0.11809	0.987894
RNASEH1P1	3.88197	-1.89524	1.33676	-1.41779	0.156253	0.987894
MIR6895	1.54598	-1.89442	1.8687	-1.01377	0.310693	0.987894
FANCD2OS	2.31133	-1.89235	1.62072	-1.16759	0.24297	0.987894
LLNLR-276H7.1	2.29605	-1.89082	2.03735	-0.928077	0.353367	0.987894
BMPR1APS1	1.5307	-1.88771	2.27541	-0.829611	0.406759	0.987894
MIR210	13.6786	-1.8854	1.1126	-1.69459	0.0901523	0.987894
PTMAP3	3.85857	-1.88181	1.26417	-1.48857	0.1366	0.987894
CTD-2323K18.3	1.52487	-1.88174	2.28529	-0.823414	0.410273	0.987894
RNU4-1	1.52505	-1.88122	2.28524	-0.823205	0.410391	0.987894
AF127577.13	35.1767	-1.87855	0.669378	-2.80641	0.00500968	0.987894
FGF9	1.51904	-1.87602	2.31619	-0.809962	0.417962	0.987894
RP5-837J1.6	1.51904	-1.87602	2.31619	-0.809962	0.417962	0.987894
AC005592.1	1.51922	-1.8755	2.31613	-0.809753	0.418082	0.987894
MIR4706	1.51922	-1.8755	2.31613	-0.809753	0.418082	0.987894
RP11-98O2.1	1.51922	-1.8755	2.31613	-0.809753	0.418082	0.987894
RP11-294J22.7	2.30093	-1.87338	1.84135	-1.01739	0.308966	0.987894
ABCD2	0.350238	-1.87112	4.02735	-0.464604	0.642215	0.987894
AC002550.5	0.350238	-1.87112	4.02735	-0.464604	0.642215	0.987894
AC004941.3	0.350238	-1.87112	4.02735	-0.464604	0.642215	0.987894
AC005009.1	0.350238	-1.87112	4.02735	-0.464604	0.642215	0.987894
AC005189.6	0.350238	-1.87112	4.02735	-0.464604	0.642215	0.987894
AC005752.10	0.350238	-1.87112	4.02735	-0.464604	0.642215	0.987894
AC006019.4	0.350238	-1.87112	4.02735	-0.464604	0.642215	0.987894
AC006033.22	0.350238	-1.87112	4.02735	-0.464604	0.642215	0.987894
AC006130.3	0.350238	-1.87112	4.02735	-0.464604	0.642215	0.987894
AC007792.1	0.350238	-1.87112	4.02735	-0.464604	0.642215	0.987894
AC007969.4	0.350238	-1.87112	4.02735	-0.464604	0.642215	0.987894
AC009236.2	0.350238	-1.87112	4.02735	-0.464604	0.642215	0.987894
AC009299.4	0.350238	-1.87112	4.02735	-0.464604	0.642215	0.987894
AC013271.3	0.350238	-1.87112	4.02735	-0.464604	0.642215	0.987894
AC016629.3	0.350238	-1.87112	4.02735	-0.464604	0.642215	0.987894
AC020550.7	0.350238	-1.87112	4.02735	-0.464604	0.642215	0.987894
AC022816.2	0.350238	-1.87112	4.02735	-0.464604	0.642215	0.987894
AC068489.1	0.350238	-1.87112	4.02735	-0.464604	0.642215	0.987894
AC073333.1	0.350238	-1.87112	4.02735	-0.464604	0.642215	0.987894
AC074117.13	0.350238	-1.87112	4.02735	-0.464604	0.642215	0.987894
AC092570.1	0.350238	-1.87112	4.02735	-0.464604	0.642215	0.987894
AC092669.6	0.350238	-1.87112	4.02735	-0.464604	0.642215	0.987894
AC093166.2	0.350238	-1.87112	4.02735	-0.464604	0.642215	0.987894
AC093802.1	0.350238	-1.87112	4.02735	-0.464604	0.642215	0.987894
AC097721.1	0.350238	-1.87112	4.02735	-0.464604	0.642215	0.987894
AC104389.32	0.350238	-1.87112	4.02735	-0.464604	0.642215	0.987894
AC104654.2	0.350238	-1.87112	4.02735	-0.464604	0.642215	0.987894
AC108059.2	0.350238	-1.87112	4.02735	-0.464604	0.642215	0.987894
AC121251.1	0.350238	-1.87112	4.02735	-0.464604	0.642215	0.987894
AC125634.1	0.350238	-1.87112	4.02735	-0.464604	0.642215	0.987894
ACTBP8	0.350238	-1.87112	4.02735	-0.464604	0.642215	0.987894
ACTG1P22	0.350238	-1.87112	4.02735	-0.464604	0.642215	0.987894
ACTG2	0.350238	-1.87112	4.02735	-0.464604	0.642215	0.987894
ACTL7B	0.350238	-1.87112	4.02735	-0.464604	0.642215	0.987894
ADAM33	0.350238	-1.87112	4.02735	-0.464604	0.642215	0.987894
ADAMTS8	0.350238	-1.87112	4.02735	-0.464604	0.642215	0.987894
AF131215.1	0.350238	-1.87112	4.02735	-0.464604	0.642215	0.987894
AF241725.6	0.350238	-1.87112	4.02735	-0.464604	0.642215	0.987894
AKAP17BP	0.350238	-1.87112	4.02735	-0.464604	0.642215	0.987894
AL022344.2	0.350238	-1.87112	4.02735	-0.464604	0.642215	0.987894
AMZ2P2	0.350238	-1.87112	4.02735	-0.464604	0.642215	0.987894
ANO2	0.350238	-1.87112	4.02735	-0.464604	0.642215	0.987894
AP000962.1	0.350238	-1.87112	4.02735	-0.464604	0.642215	0.987894
AP001439.2	0.350238	-1.87112	4.02735	-0.464604	0.642215	0.987894
ART4	0.350238	-1.87112	4.02735	-0.464604	0.642215	0.987894
ATG10-IT1	0.350238	-1.87112	4.02735	-0.464604	0.642215	0.987894
ATP12A	0.350238	-1.87112	4.02735	-0.464604	0.642215	0.987894
ATP6V0E1P1	0.350238	-1.87112	4.02735	-0.464604	0.642215	0.987894
AWAT1	0.350238	-1.87112	4.02735	-0.464604	0.642215	0.987894
B3GNTL1P1	0.350238	-1.87112	4.02735	-0.464604	0.642215	0.987894
BARHL1	0.350238	-1.87112	4.02735	-0.464604	0.642215	0.987894
BRD7P4	0.350238	-1.87112	4.02735	-0.464604	0.642215	0.987894
BTF3P11	0.350238	-1.87112	4.02735	-0.464604	0.642215	0.987894
BTNL8	0.350238	-1.87112	4.02735	-0.464604	0.642215	0.987894
BX842568.1	0.350238	-1.87112	4.02735	-0.464604	0.642215	0.987894
C3orf30	0.350238	-1.87112	4.02735	-0.464604	0.642215	0.987894
C3orf84	0.350238	-1.87112	4.02735	-0.464604	0.642215	0.987894
C7orf65	0.350238	-1.87112	4.02735	-0.464604	0.642215	0.987894
CACNG3	0.350238	-1.87112	4.02735	-0.464604	0.642215	0.987894
CBX3P3	0.350238	-1.87112	4.02735	-0.464604	0.642215	0.987894
CCDC42	0.350238	-1.87112	4.02735	-0.464604	0.642215	0.987894
CCKBR	0.350238	-1.87112	4.02735	-0.464604	0.642215	0.987894
CH17-262O2.1	0.350238	-1.87112	4.02735	-0.464604	0.642215	0.987894
CH17-53B9.2	0.350238	-1.87112	4.02735	-0.464604	0.642215	0.987894
CIDEA	0.350238	-1.87112	4.02735	-0.464604	0.642215	0.987894
CLSTN2	0.350238	-1.87112	4.02735	-0.464604	0.642215	0.987894
CNN2P2	0.350238	-1.87112	4.02735	-0.464604	0.642215	0.987894
CPN2	0.350238	-1.87112	4.02735	-0.464604	0.642215	0.987894
CST5	0.350238	-1.87112	4.02735	-0.464604	0.642215	0.987894
CTA-215D11.4	0.350238	-1.87112	4.02735	-0.464604	0.642215	0.987894
CTA-992D9.8	0.350238	-1.87112	4.02735	-0.464604	0.642215	0.987894
CTB-31C7.3	0.350238	-1.87112	4.02735	-0.464604	0.642215	0.987894
CTC-239J10.1	0.350238	-1.87112	4.02735	-0.464604	0.642215	0.987894
CTC-260E6.3	0.350238	-1.87112	4.02735	-0.464604	0.642215	0.987894
CTC-308K20.2	0.350238	-1.87112	4.02735	-0.464604	0.642215	0.987894
CTC-436P18.4	0.350238	-1.87112	4.02735	-0.464604	0.642215	0.987894
CTC-558O2.1	0.350238	-1.87112	4.02735	-0.464604	0.642215	0.987894
CTD-2050N2.1	0.350238	-1.87112	4.02735	-0.464604	0.642215	0.987894
CTD-2160D9.1	0.350238	-1.87112	4.02735	-0.464604	0.642215	0.987894
CTD-2192J16.11	0.350238	-1.87112	4.02735	-0.464604	0.642215	0.987894
CTD-2218K11.3	0.350238	-1.87112	4.02735	-0.464604	0.642215	0.987894
CTD-2330J20.2	0.350238	-1.87112	4.02735	-0.464604	0.642215	0.987894
CTD-2509G16.1	0.350238	-1.87112	4.02735	-0.464604	0.642215	0.987894
CTD-2532D12.4	0.350238	-1.87112	4.02735	-0.464604	0.642215	0.987894
CTD-3035K23.6	0.350238	-1.87112	4.02735	-0.464604	0.642215	0.987894
CXADRP2	0.350238	-1.87112	4.02735	-0.464604	0.642215	0.987894
CYCSP11	0.350238	-1.87112	4.02735	-0.464604	0.642215	0.987894
CYCSP2	0.350238	-1.87112	4.02735	-0.464604	0.642215	0.987894
CYP4F44P	0.350238	-1.87112	4.02735	-0.464604	0.642215	0.987894
CYP4F60P	0.350238	-1.87112	4.02735	-0.464604	0.642215	0.987894
DCX	0.350238	-1.87112	4.02735	-0.464604	0.642215	0.987894
DDX53	0.350238	-1.87112	4.02735	-0.464604	0.642215	0.987894
DIRAS2	0.350238	-1.87112	4.02735	-0.464604	0.642215	0.987894
DIRC3-AS1	0.350238	-1.87112	4.02735	-0.464604	0.642215	0.987894
DNAJC19P7	0.350238	-1.87112	4.02735	-0.464604	0.642215	0.987894
DRGX	0.350238	-1.87112	4.02735	-0.464604	0.642215	0.987894
DUTP7	0.350238	-1.87112	4.02735	-0.464604	0.642215	0.987894
EBF2	0.350238	-1.87112	4.02735	-0.464604	0.642215	0.987894
EFNB3	0.350238	-1.87112	4.02735	-0.464604	0.642215	0.987894
EIF2S2P5	0.350238	-1.87112	4.02735	-0.464604	0.642215	0.987894
ELAVL3	0.350238	-1.87112	4.02735	-0.464604	0.642215	0.987894
ENHO	0.350238	-1.87112	4.02735	-0.464604	0.642215	0.987894
EPHA5-AS1	0.350238	-1.87112	4.02735	-0.464604	0.642215	0.987894
ERAS	0.350238	-1.87112	4.02735	-0.464604	0.642215	0.987894
ETF1P3	0.350238	-1.87112	4.02735	-0.464604	0.642215	0.987894
FGL1	0.350238	-1.87112	4.02735	-0.464604	0.642215	0.987894
FKBP6	0.350238	-1.87112	4.02735	-0.464604	0.642215	0.987894
FLT4	0.350238	-1.87112	4.02735	-0.464604	0.642215	0.987894
FRG2C	0.350238	-1.87112	4.02735	-0.464604	0.642215	0.987894
FRG2GP	0.350238	-1.87112	4.02735	-0.464604	0.642215	0.987894
FRMD1	0.350238	-1.87112	4.02735	-0.464604	0.642215	0.987894
GAPDHP22	0.350238	-1.87112	4.02735	-0.464604	0.642215	0.987894
GJA6P	0.350238	-1.87112	4.02735	-0.464604	0.642215	0.987894
GPR22	0.350238	-1.87112	4.02735	-0.464604	0.642215	0.987894
GPR32	0.350238	-1.87112	4.02735	-0.464604	0.642215	0.987894
GPR88	0.350238	-1.87112	4.02735	-0.464604	0.642215	0.987894
GRID1-AS1	0.350238	-1.87112	4.02735	-0.464604	0.642215	0.987894
GRM7-AS3	0.350238	-1.87112	4.02735	-0.464604	0.642215	0.987894
GUCA2B	0.350238	-1.87112	4.02735	-0.464604	0.642215	0.987894
HIST1H2AE	0.350238	-1.87112	4.02735	-0.464604	0.642215	0.987894
HIST1H2BG	0.350238	-1.87112	4.02735	-0.464604	0.642215	0.987894
HNRNPCL2	0.350238	-1.87112	4.02735	-0.464604	0.642215	0.987894
HPSE2	0.350238	-1.87112	4.02735	-0.464604	0.642215	0.987894
IFNW1	0.350238	-1.87112	4.02735	-0.464604	0.642215	0.987894
IGF2BP1	0.350238	-1.87112	4.02735	-0.464604	0.642215	0.987894
IL12A-AS1	0.350238	-1.87112	4.02735	-0.464604	0.642215	0.987894
IMP3P2	0.350238	-1.87112	4.02735	-0.464604	0.642215	0.987894
ITIH6	0.350238	-1.87112	4.02735	-0.464604	0.642215	0.987894
JTBP1	0.350238	-1.87112	4.02735	-0.464604	0.642215	0.987894
KATNBL1P3	0.350238	-1.87112	4.02735	-0.464604	0.642215	0.987894
KB-1562D12.2	0.350238	-1.87112	4.02735	-0.464604	0.642215	0.987894
KB-1562D12.3	0.350238	-1.87112	4.02735	-0.464604	0.642215	0.987894
KCNJ18	0.350238	-1.87112	4.02735	-0.464604	0.642215	0.987894
KL	0.350238	-1.87112	4.02735	-0.464604	0.642215	0.987894
KLF3P1	0.350238	-1.87112	4.02735	-0.464604	0.642215	0.987894
KLHL10	0.350238	-1.87112	4.02735	-0.464604	0.642215	0.987894
KNG1	0.350238	-1.87112	4.02735	-0.464604	0.642215	0.987894
KRT18P13	0.350238	-1.87112	4.02735	-0.464604	0.642215	0.987894
KRT18P67	0.350238	-1.87112	4.02735	-0.464604	0.642215	0.987894
KRT34	0.350238	-1.87112	4.02735	-0.464604	0.642215	0.987894
KRT35	0.350238	-1.87112	4.02735	-0.464604	0.642215	0.987894
KRT40	0.350238	-1.87112	4.02735	-0.464604	0.642215	0.987894
KRT84	0.350238	-1.87112	4.02735	-0.464604	0.642215	0.987894
KRT8P2	0.350238	-1.87112	4.02735	-0.464604	0.642215	0.987894
LCN1	0.350238	-1.87112	4.02735	-0.464604	0.642215	0.987894
LETM1P2	0.350238	-1.87112	4.02735	-0.464604	0.642215	0.987894
LHX2	0.350238	-1.87112	4.02735	-0.464604	0.642215	0.987894
LHX8	0.350238	-1.87112	4.02735	-0.464604	0.642215	0.987894
LINC00029	0.350238	-1.87112	4.02735	-0.464604	0.642215	0.987894
LINC00314	0.350238	-1.87112	4.02735	-0.464604	0.642215	0.987894
LINC00315	0.350238	-1.87112	4.02735	-0.464604	0.642215	0.987894
LINC00524	0.350238	-1.87112	4.02735	-0.464604	0.642215	0.987894
LINC01054	0.350238	-1.87112	4.02735	-0.464604	0.642215	0.987894
LINC01170	0.350238	-1.87112	4.02735	-0.464604	0.642215	0.987894
LINC01258	0.350238	-1.87112	4.02735	-0.464604	0.642215	0.987894
LINC01326	0.350238	-1.87112	4.02735	-0.464604	0.642215	0.987894
LL0XNC01-221F2.2	0.350238	-1.87112	4.02735	-0.464604	0.642215	0.987894
LLPHP2	0.350238	-1.87112	4.02735	-0.464604	0.642215	0.987894
LRRC74B	0.350238	-1.87112	4.02735	-0.464604	0.642215	0.987894
LUZP4	0.350238	-1.87112	4.02735	-0.464604	0.642215	0.987894
LYVE1	0.350238	-1.87112	4.02735	-0.464604	0.642215	0.987894
MAGEB16	0.350238	-1.87112	4.02735	-0.464604	0.642215	0.987894
MAGI1-IT1	0.350238	-1.87112	4.02735	-0.464604	0.642215	0.987894
MAGOH3P	0.350238	-1.87112	4.02735	-0.464604	0.642215	0.987894
MARK3P3	0.350238	-1.87112	4.02735	-0.464604	0.642215	0.987894
MC3R	0.350238	-1.87112	4.02735	-0.464604	0.642215	0.987894
MIR1183	0.350238	-1.87112	4.02735	-0.464604	0.642215	0.987894
MIR1255A	0.350238	-1.87112	4.02735	-0.464604	0.642215	0.987894
MIR125B1	0.350238	-1.87112	4.02735	-0.464604	0.642215	0.987894
MIR3680-2	0.350238	-1.87112	4.02735	-0.464604	0.642215	0.987894
MIR4481	0.350238	-1.87112	4.02735	-0.464604	0.642215	0.987894
MIR4525	0.350238	-1.87112	4.02735	-0.464604	0.642215	0.987894
MIR4782	0.350238	-1.87112	4.02735	-0.464604	0.642215	0.987894
MIR548AQ	0.350238	-1.87112	4.02735	-0.464604	0.642215	0.987894
MIR548E	0.350238	-1.87112	4.02735	-0.464604	0.642215	0.987894
MIR597	0.350238	-1.87112	4.02735	-0.464604	0.642215	0.987894
MIR6076	0.350238	-1.87112	4.02735	-0.464604	0.642215	0.987894
MIR640	0.350238	-1.87112	4.02735	-0.464604	0.642215	0.987894
MPPED2	0.350238	-1.87112	4.02735	-0.464604	0.642215	0.987894
MTCO2P29	0.350238	-1.87112	4.02735	-0.464604	0.642215	0.987894
MTCO2P5	0.350238	-1.87112	4.02735	-0.464604	0.642215	0.987894
MTND4LP14	0.350238	-1.87112	4.02735	-0.464604	0.642215	0.987894
MTND4P32	0.350238	-1.87112	4.02735	-0.464604	0.642215	0.987894
MTND5P5	0.350238	-1.87112	4.02735	-0.464604	0.642215	0.987894
MTND6P18	0.350238	-1.87112	4.02735	-0.464604	0.642215	0.987894
MUC7	0.350238	-1.87112	4.02735	-0.464604	0.642215	0.987894
MYO16-AS2	0.350238	-1.87112	4.02735	-0.464604	0.642215	0.987894
MYO19	0.350238	-1.87112	4.02735	-0.464604	0.642215	0.987894
NCBP2L	0.350238	-1.87112	4.02735	-0.464604	0.642215	0.987894
NCKAP5-IT1	0.350238	-1.87112	4.02735	-0.464604	0.642215	0.987894
NDFIP2-AS1	0.350238	-1.87112	4.02735	-0.464604	0.642215	0.987894
NDUFA9P1	0.350238	-1.87112	4.02735	-0.464604	0.642215	0.987894
NECAP1P2	0.350238	-1.87112	4.02735	-0.464604	0.642215	0.987894
NRG3	0.350238	-1.87112	4.02735	-0.464604	0.642215	0.987894
OR10H1	0.350238	-1.87112	4.02735	-0.464604	0.642215	0.987894
OR11H4	0.350238	-1.87112	4.02735	-0.464604	0.642215	0.987894
OR1AA1P	0.350238	-1.87112	4.02735	-0.464604	0.642215	0.987894
OR1J4	0.350238	-1.87112	4.02735	-0.464604	0.642215	0.987894
OR2W2P	0.350238	-1.87112	4.02735	-0.464604	0.642215	0.987894
OR4A1P	0.350238	-1.87112	4.02735	-0.464604	0.642215	0.987894
OR4C49P	0.350238	-1.87112	4.02735	-0.464604	0.642215	0.987894
OR52B5P	0.350238	-1.87112	4.02735	-0.464604	0.642215	0.987894
OR52B6	0.350238	-1.87112	4.02735	-0.464604	0.642215	0.987894
OR5BD1P	0.350238	-1.87112	4.02735	-0.464604	0.642215	0.987894
OR5C1	0.350238	-1.87112	4.02735	-0.464604	0.642215	0.987894
OR7E23P	0.350238	-1.87112	4.02735	-0.464604	0.642215	0.987894
OR7E29P	0.350238	-1.87112	4.02735	-0.464604	0.642215	0.987894
OR9Q1	0.350238	-1.87112	4.02735	-0.464604	0.642215	0.987894
PCDHA10	0.350238	-1.87112	4.02735	-0.464604	0.642215	0.987894
PDHA1P1	0.350238	-1.87112	4.02735	-0.464604	0.642215	0.987894
PEBP1P1	0.350238	-1.87112	4.02735	-0.464604	0.642215	0.987894
PHOX2A	0.350238	-1.87112	4.02735	-0.464604	0.642215	0.987894
PHYHIPL	0.350238	-1.87112	4.02735	-0.464604	0.642215	0.987894
PLA2G5	0.350238	-1.87112	4.02735	-0.464604	0.642215	0.987894
PODN	0.350238	-1.87112	4.02735	-0.464604	0.642215	0.987894
PPP1R16B	0.350238	-1.87112	4.02735	-0.464604	0.642215	0.987894
PRAMEF20	0.350238	-1.87112	4.02735	-0.464604	0.642215	0.987894
PRDM5	0.350238	-1.87112	4.02735	-0.464604	0.642215	0.987894
PTGER4P2-CDK2AP2P2	0.350238	-1.87112	4.02735	-0.464604	0.642215	0.987894
RAD51AP1P1	0.350238	-1.87112	4.02735	-0.464604	0.642215	0.987894
RN7SKP191	0.350238	-1.87112	4.02735	-0.464604	0.642215	0.987894
RN7SKP230	0.350238	-1.87112	4.02735	-0.464604	0.642215	0.987894
RN7SKP251	0.350238	-1.87112	4.02735	-0.464604	0.642215	0.987894
RN7SKP71	0.350238	-1.87112	4.02735	-0.464604	0.642215	0.987894
RN7SL141P	0.350238	-1.87112	4.02735	-0.464604	0.642215	0.987894
RN7SL173P	0.350238	-1.87112	4.02735	-0.464604	0.642215	0.987894
RN7SL280P	0.350238	-1.87112	4.02735	-0.464604	0.642215	0.987894
RN7SL393P	0.350238	-1.87112	4.02735	-0.464604	0.642215	0.987894
RN7SL419P	0.350238	-1.87112	4.02735	-0.464604	0.642215	0.987894
RN7SL430P	0.350238	-1.87112	4.02735	-0.464604	0.642215	0.987894
RN7SL520P	0.350238	-1.87112	4.02735	-0.464604	0.642215	0.987894
RNA5SP146	0.350238	-1.87112	4.02735	-0.464604	0.642215	0.987894
RNA5SP295	0.350238	-1.87112	4.02735	-0.464604	0.642215	0.987894
RNA5SP339	0.350238	-1.87112	4.02735	-0.464604	0.642215	0.987894
RNA5SP41	0.350238	-1.87112	4.02735	-0.464604	0.642215	0.987894
RNA5SP507	0.350238	-1.87112	4.02735	-0.464604	0.642215	0.987894
RNA5SP78	0.350238	-1.87112	4.02735	-0.464604	0.642215	0.987894
RNU1-57P	0.350238	-1.87112	4.02735	-0.464604	0.642215	0.987894
RNU2-35P	0.350238	-1.87112	4.02735	-0.464604	0.642215	0.987894
RNU2-53P	0.350238	-1.87112	4.02735	-0.464604	0.642215	0.987894
RNU4-80P	0.350238	-1.87112	4.02735	-0.464604	0.642215	0.987894
RNU4-89P	0.350238	-1.87112	4.02735	-0.464604	0.642215	0.987894
RNU4ATAC11P	0.350238	-1.87112	4.02735	-0.464604	0.642215	0.987894
RNU6-101P	0.350238	-1.87112	4.02735	-0.464604	0.642215	0.987894
RNU6-1105P	0.350238	-1.87112	4.02735	-0.464604	0.642215	0.987894
RNU6-1208P	0.350238	-1.87112	4.02735	-0.464604	0.642215	0.987894
RNU6-1263P	0.350238	-1.87112	4.02735	-0.464604	0.642215	0.987894
RNU6-1306P	0.350238	-1.87112	4.02735	-0.464604	0.642215	0.987894
RNU6-216P	0.350238	-1.87112	4.02735	-0.464604	0.642215	0.987894
RNU6-293P	0.350238	-1.87112	4.02735	-0.464604	0.642215	0.987894
RNU6-354P	0.350238	-1.87112	4.02735	-0.464604	0.642215	0.987894
RNU6-6P	0.350238	-1.87112	4.02735	-0.464604	0.642215	0.987894
RNU6-817P	0.350238	-1.87112	4.02735	-0.464604	0.642215	0.987894
RNU6-879P	0.350238	-1.87112	4.02735	-0.464604	0.642215	0.987894
RNU6-961P	0.350238	-1.87112	4.02735	-0.464604	0.642215	0.987894
RNU7-140P	0.350238	-1.87112	4.02735	-0.464604	0.642215	0.987894
RNU7-170P	0.350238	-1.87112	4.02735	-0.464604	0.642215	0.987894
RNVU1-2	0.350238	-1.87112	4.02735	-0.464604	0.642215	0.987894
RP1-138B7.7	0.350238	-1.87112	4.02735	-0.464604	0.642215	0.987894
RP1-140J1.1	0.350238	-1.87112	4.02735	-0.464604	0.642215	0.987894
RP1-14D6.7	0.350238	-1.87112	4.02735	-0.464604	0.642215	0.987894
RP1-16A9.1	0.350238	-1.87112	4.02735	-0.464604	0.642215	0.987894
RP1-203C2.2	0.350238	-1.87112	4.02735	-0.464604	0.642215	0.987894
RP1-217P22.2	0.350238	-1.87112	4.02735	-0.464604	0.642215	0.987894
RP1-232L24.3	0.350238	-1.87112	4.02735	-0.464604	0.642215	0.987894
RP1-267L14.3	0.350238	-1.87112	4.02735	-0.464604	0.642215	0.987894
RP1-62D2.4	0.350238	-1.87112	4.02735	-0.464604	0.642215	0.987894
RP11-102J14.1	0.350238	-1.87112	4.02735	-0.464604	0.642215	0.987894
RP11-1072C15.6	0.350238	-1.87112	4.02735	-0.464604	0.642215	0.987894
RP11-1080G15.1	0.350238	-1.87112	4.02735	-0.464604	0.642215	0.987894
RP11-108M9.6	0.350238	-1.87112	4.02735	-0.464604	0.642215	0.987894
RP11-109E24.2	0.350238	-1.87112	4.02735	-0.464604	0.642215	0.987894
RP11-10N23.5	0.350238	-1.87112	4.02735	-0.464604	0.642215	0.987894
RP11-1110F20.1	0.350238	-1.87112	4.02735	-0.464604	0.642215	0.987894
RP11-1123I8.1	0.350238	-1.87112	4.02735	-0.464604	0.642215	0.987894
RP11-113D6.3	0.350238	-1.87112	4.02735	-0.464604	0.642215	0.987894
RP11-114H24.2	0.350238	-1.87112	4.02735	-0.464604	0.642215	0.987894
RP11-1152B5.1	0.350238	-1.87112	4.02735	-0.464604	0.642215	0.987894
RP11-115L11.1	0.350238	-1.87112	4.02735	-0.464604	0.642215	0.987894
RP11-116D17.5	0.350238	-1.87112	4.02735	-0.464604	0.642215	0.987894
RP11-1186N24.5	0.350238	-1.87112	4.02735	-0.464604	0.642215	0.987894
RP11-129O7.2	0.350238	-1.87112	4.02735	-0.464604	0.642215	0.987894
RP11-131K5.1	0.350238	-1.87112	4.02735	-0.464604	0.642215	0.987894
RP11-139I14.2	0.350238	-1.87112	4.02735	-0.464604	0.642215	0.987894
RP11-142L4.3	0.350238	-1.87112	4.02735	-0.464604	0.642215	0.987894
RP11-146N23.4	0.350238	-1.87112	4.02735	-0.464604	0.642215	0.987894
RP11-151A6.4	0.350238	-1.87112	4.02735	-0.464604	0.642215	0.987894
RP11-151A6.6	0.350238	-1.87112	4.02735	-0.464604	0.642215	0.987894
RP11-157B13.10	0.350238	-1.87112	4.02735	-0.464604	0.642215	0.987894
RP11-15E18.5	0.350238	-1.87112	4.02735	-0.464604	0.642215	0.987894
RP11-15K3.1	0.350238	-1.87112	4.02735	-0.464604	0.642215	0.987894
RP11-15M15.1	0.350238	-1.87112	4.02735	-0.464604	0.642215	0.987894
RP11-168L22.2	0.350238	-1.87112	4.02735	-0.464604	0.642215	0.987894
RP11-168O16.1	0.350238	-1.87112	4.02735	-0.464604	0.642215	0.987894
RP11-168P13.1	0.350238	-1.87112	4.02735	-0.464604	0.642215	0.987894
RP11-16K12.2	0.350238	-1.87112	4.02735	-0.464604	0.642215	0.987894
RP11-185N2.1	0.350238	-1.87112	4.02735	-0.464604	0.642215	0.987894
RP11-190D6.2	0.350238	-1.87112	4.02735	-0.464604	0.642215	0.987894
RP11-196H14.2	0.350238	-1.87112	4.02735	-0.464604	0.642215	0.987894
RP11-1C1.5	0.350238	-1.87112	4.02735	-0.464604	0.642215	0.987894
RP11-204C23.1	0.350238	-1.87112	4.02735	-0.464604	0.642215	0.987894
RP11-204E9.1	0.350238	-1.87112	4.02735	-0.464604	0.642215	0.987894
RP11-226M10.3	0.350238	-1.87112	4.02735	-0.464604	0.642215	0.987894
RP11-230L22.4	0.350238	-1.87112	4.02735	-0.464604	0.642215	0.987894
RP11-245A18.1	0.350238	-1.87112	4.02735	-0.464604	0.642215	0.987894
RP11-256I23.3	0.350238	-1.87112	4.02735	-0.464604	0.642215	0.987894
RP11-265B8.5	0.350238	-1.87112	4.02735	-0.464604	0.642215	0.987894
RP11-268I9.1	0.350238	-1.87112	4.02735	-0.464604	0.642215	0.987894
RP11-272L13.2	0.350238	-1.87112	4.02735	-0.464604	0.642215	0.987894
RP11-278C7.2	0.350238	-1.87112	4.02735	-0.464604	0.642215	0.987894
RP11-290L1.6	0.350238	-1.87112	4.02735	-0.464604	0.642215	0.987894
RP11-290L7.5	0.350238	-1.87112	4.02735	-0.464604	0.642215	0.987894
RP11-304F15.4	0.350238	-1.87112	4.02735	-0.464604	0.642215	0.987894
RP11-305L7.5	0.350238	-1.87112	4.02735	-0.464604	0.642215	0.987894
RP11-305O4.3	0.350238	-1.87112	4.02735	-0.464604	0.642215	0.987894
RP11-305O6.3	0.350238	-1.87112	4.02735	-0.464604	0.642215	0.987894
RP11-307P5.2	0.350238	-1.87112	4.02735	-0.464604	0.642215	0.987894
RP11-311H10.4	0.350238	-1.87112	4.02735	-0.464604	0.642215	0.987894
RP11-313H3.1	0.350238	-1.87112	4.02735	-0.464604	0.642215	0.987894
RP11-317B17.3	0.350238	-1.87112	4.02735	-0.464604	0.642215	0.987894
RP11-317J10.4	0.350238	-1.87112	4.02735	-0.464604	0.642215	0.987894
RP11-317N8.4	0.350238	-1.87112	4.02735	-0.464604	0.642215	0.987894
[truncated: 30,272 more rows]

## Sheet: Supplementary Table S11
Category	ID	Description	GeneRatio	BgRatio	pvalue	p.adjust	qvalue	geneID	Count
C2	KAN_RESPONSE_TO_ARSENIC_TRIOXIDE	KAN_RESPONSE_TO_ARSENIC_TRIOXIDE	10/106	123/21697	4.76426e-10	8.24694e-07	6.81039e-07	TSC22D3/GDF15/FAM162A/MT2A/ASNS/CLEC2B/CXCL14/MT1X/NUPR1/DDIT3	10
C2	BLANCO_MELO_BETA_INTERFERON_TREATED_BRONCHIAL_EPITHELIAL_CELLS_DN	BLANCO_MELO_BETA_INTERFERON_TREATED_BRONCHIAL_EPITHELIAL_CELLS_DN	11/106	216/21697	8.96597e-09	5.55777e-06	4.58965e-06	CSTB/SPRR3/CLCA4/SPRR1B/SPRR1A/ABHD14A/ZNF467/SLPI/LYNX1/CNFN/EFNA3	11
C2	FARDIN_HYPOXIA_11	FARDIN_HYPOXIA_11	6/106	32/21697	9.63219e-09	5.55777e-06	4.58965e-06	FAM162A/EGLN3/PFKFB4/TXNIP/ANKRD37/ANGPTL4	6
C2	WINTER_HYPOXIA_METAGENE	WINTER_HYPOXIA_METAGENE	10/106	243/21697	3.20834e-07	0.000138841	0.000114656	PFKFB4/PGF/TXNIP/MMP7/DDIT3/CA9/SPP1/EDN2/ANGPTL4/CD99	10
C2	ONDER_CDH1_TARGETS_1_UP	ONDER_CDH1_TARGETS_1_UP	8/106	139/21697	4.12079e-07	0.000142662	0.000117811	TSC22D3/GDF15/EPHX1/HCFC1R1/ASNS/TXNIP/NUPR1/CHAC1	8
C2	BOSCO_EPITHELIAL_DIFFERENTIATION_MODULE	BOSCO_EPITHELIAL_DIFFERENTIATION_MODULE	6/106	69/21697	1.10089e-06	0.000317606	0.000262281	SPRR3/CLCA4/SPRR1B/SPRR1A/PSCA/GABRP	6
C2	RODWELL_AGING_KIDNEY_NO_BLOOD_UP	RODWELL_AGING_KIDNEY_NO_BLOOD_UP	9/106	223/21697	1.50807e-06	0.000372925	0.000307964	RPS25/ASNS/WFDC2/CXCL14/MMP7/GABRP/RAB34/PRICKLE1/IFI27L2	9
C2	ELVIDGE_HYPOXIA_UP	ELVIDGE_HYPOXIA_UP	8/106	171/21697	1.97663e-06	0.000427693	0.000353192	GDF15/FAM162A/HCFC1R1/EGLN3/TXNIP/EFNA3/CA9/ANGPTL4	8
C2	SENGUPTA_NASOPHARYNGEAL_CARCINOMA_WITH_LMP1_DN	SENGUPTA_NASOPHARYNGEAL_CARCINOMA_WITH_LMP1_DN	8/106	174/21697	2.25103e-06	0.000432947	0.000357531	SPRR3/SPRR1B/SPRR1A/CXCL17/TMPRSS3/MMP7/GABRP/SERPINA1	8
C2	HARRIS_HYPOXIA	HARRIS_HYPOXIA	6/106	81/21697	2.84251e-06	0.000492039	0.00040633	PGF/DDIT3/CA9/SPP1/EDN2/CD99	6
C2	MCDOWELL_ACUTE_LUNG_INJURY_UP	MCDOWELL_ACUTE_LUNG_INJURY_UP	5/106	47/21697	3.29739e-06	0.00051889	0.000428503	CSTB/FCGR2A/SPP1/ANGPTL4/ELN	5
C2	ELVIDGE_HIF1A_TARGETS_DN	ELVIDGE_HIF1A_TARGETS_DN	6/106	91/21697	5.61231e-06	0.000745194	0.000615387	FAM162A/HCFC1R1/EGLN3/EFNA3/CA9/ANGPTL4	6
C2	MCLACHLAN_DENTAL_CARIES_UP	MCLACHLAN_DENTAL_CARIES_UP	9/106	264/21697	5.99089e-06	0.000745194	0.000615387	MT2A/FCGR2A/CLEC2B/SLPI/MT1X/LY96/G0S2/SPP1/SERPINA1	9
C2	HUPER_BREAST_BASAL_VS_LUMINAL_UP	HUPER_BREAST_BASAL_VS_LUMINAL_UP	5/106	53/21697	6.02698e-06	0.000745194	0.000615387	GPX2/SPRR1B/SPRR1A/CXCL14/SLPI	5
C2	HERNANDEZ_MITOTIC_ARREST_BY_DOCETAXEL_2_UP	HERNANDEZ_MITOTIC_ARREST_BY_DOCETAXEL_2_UP	5/106	61/21697	1.21134e-05	0.00139788	0.00115438	MT2A/ARRDC4/ASNS/MT1X/TFF1	5
C2	SCHAEFFER_PROSTATE_DEVELOPMENT_48HR_UP	SCHAEFFER_PROSTATE_DEVELOPMENT_48HR_UP	11/106	453/21697	1.36251e-05	0.00145469	0.00120129	DRAM2/TSC22D3/TMEM37/GPX2/SPRR1A/PSCA/MIEN1/CLU/MT1X/MMP7/LYPD2	11
C2	LIN_SILENCED_BY_TUMOR_MICROENVIRONMENT	LIN_SILENCED_BY_TUMOR_MICROENVIRONMENT	6/106	107/21697	1.42864e-05	0.00145469	0.00120129	SPRR3/SPRR1A/PSCA/CXCL17/CLIC3/GABRP	6
C2	ACEVEDO_NORMAL_TISSUE_ADJACENT_TO_LIVER_TUMOR_UP	ACEVEDO_NORMAL_TISSUE_ADJACENT_TO_LIVER_TUMOR_UP	7/106	173/21697	2.27786e-05	0.00219054	0.00180897	TMEM37/GPX2/FAM162A/DYNLRB1/SLPI/LY96/RNH1	7
C2	JINESH_BLEBBISHIELD_TRANSFORMED_STEM_CELL_SPHERES_UP	JINESH_BLEBBISHIELD_TRANSFORMED_STEM_CELL_SPHERES_UP	7/106	176/21697	2.54404e-05	0.00231776	0.00191402	SPRR3/EGLN3/SPRR1A/MT1X/TXNIP/MMP7/SPP1	7
C2	JINESH_BLEBBISHIELD_TO_IMMUNE_CELL_FUSION_PBSHMS_DN	JINESH_BLEBBISHIELD_TO_IMMUNE_CELL_FUSION_PBSHMS_DN	10/106	402/21697	2.79341e-05	0.0024177	0.00199655	CSTB/GPX2/FAM162A/SPRR1A/DYNLRB1/SETMAR/CLEC2B/SLPI/MMP7/CUTA	10
C2	BLANCO_MELO_COVID19_SARS_COV_2_INFECTION_CALU3_CELLS_UP	BLANCO_MELO_COVID19_SARS_COV_2_INFECTION_CALU3_CELLS_UP	9/106	339/21697	4.33493e-05	0.00357322	0.00295079	MT2A/ARRDC4/ASNS/C11orf96/TXNIP/NUPR1/G0S2/EDN2/CHAC1	9
C2	ELVIDGE_HYPOXIA_BY_DMOG_UP	ELVIDGE_HYPOXIA_BY_DMOG_UP	6/106	132/21697	4.69032e-05	0.00369043	0.00304758	GDF15/FAM162A/EGLN3/TXNIP/CA9/ANGPTL4	6
C2	REACTOME_RESPONSE_OF_EIF2AK1_HRI_TO_HEME_DEFICIENCY	REACTOME_RESPONSE_OF_EIF2AK1_HRI_TO_HEME_DEFICIENCY	3/106	15/21697	4.94118e-05	0.00371878	0.00307099	ASNS/DDIT3/CHAC1	3
C2	SERVITJA_LIVER_HNF1A_TARGETS_UP	SERVITJA_LIVER_HNF1A_TARGETS_UP	6/106	135/21697	5.31816e-05	0.00383572	0.00316757	FMO3/MGST2/ASNS/SLPI/TXNIP/RAB34	6
C2	PECE_MAMMARY_STEM_CELL_UP	PECE_MAMMARY_STEM_CELL_UP	6/106	138/21697	6.01152e-05	0.00416238	0.00343732	CSTB/RPS25/MT2A/CLU/MT1X/RPS26	6
C2	MCBRYAN_PUBERTAL_BREAST_3_4WK_UP	MCBRYAN_PUBERTAL_BREAST_3_4WK_UP	7/106	212/21697	8.28041e-05	0.00549216	0.00453547	SPRR1A/WFDC2/CLU/CXCL14/GABRP/SPP1/SERPINA1	7
C2	LU_EZH2_TARGETS_UP	LU_EZH2_TARGETS_UP	8/106	288/21697	8.56663e-05	0.00549216	0.00453547	HCFC1R1/MIEN1/CLDND2/CLIC3/G0S2/DDIT3/PPP1R1B/CUTA	8
C2	WINTER_HYPOXIA_UP	WINTER_HYPOXIA_UP	5/106	95/21697	0.000103444	0.00639504	0.00528108	PFKFB4/PGF/ANKRD37/CA9/ANGPTL4	5
C2	FERREIRA_EWINGS_SARCOMA_UNSTABLE_VS_STABLE_DN	FERREIRA_EWINGS_SARCOMA_UNSTABLE_VS_STABLE_DN	5/106	96/21697	0.000108707	0.00648868	0.00535841	TMEM53/F8A1/RAB34/TMEM176A/IFI27L2	5
C2	REACTOME_CELLULAR_RESPONSE_TO_STARVATION	REACTOME_CELLULAR_RESPONSE_TO_STARVATION	6/106	157/21697	0.000122607	0.0065933	0.0054448	RPS11/RPS25/ASNS/ATP6V1F/RPS26/DDIT3	6
C2	MENSE_HYPOXIA_UP	MENSE_HYPOXIA_UP	5/106	99/21697	0.000125737	0.0065933	0.0054448	FAM162A/HCFC1R1/PFKFB4/ANKRD37/ANGPTL4	5
C2	MARKEY_RB1_ACUTE_LOF_DN	MARKEY_RB1_ACUTE_LOF_DN	7/106	229/21697	0.000133796	0.0065933	0.0054448	FAM162A/SPRR1A/CXCL14/MT1X/NUPR1/DDIT3/IFI27L2	7
C2	DEMAGALHAES_AGING_UP	DEMAGALHAES_AGING_UP	4/106	54/21697	0.000141035	0.0065933	0.0054448	FCGR2A/CLU/TXNIP/SPP1	4
C2	SPIELMAN_LYMPHOBLAST_EUROPEAN_VS_ASIAN_2FC_DN	SPIELMAN_LYMPHOBLAST_EUROPEAN_VS_ASIAN_2FC_DN	3/106	21/21697	0.000141385	0.0065933	0.0054448	WFDC2/TMPRSS3/CLEC2B	3
C2	HSIAO_HOUSEKEEPING_GENES	HSIAO_HOUSEKEEPING_GENES	9/106	396/21697	0.000141748	0.0065933	0.0054448	CSTB/RPS11/MGST2/RPS25/MT2A/ATP6V1F/CLU/TXNIP/RPS26	9
C2	BASAKI_YBX1_TARGETS_DN	BASAKI_YBX1_TARGETS_DN	9/106	397/21697	0.000144454	0.0065933	0.0054448	IER5L/TSC22D3/TMEM37/GDF15/FAM162A/SLPI/MMP7/SPP1/SERPINA1	9
C2	CHEN_LVAD_SUPPORT_OF_FAILING_HEART_UP	CHEN_LVAD_SUPPORT_OF_FAILING_HEART_UP	5/106	102/21697	0.00014474	0.0065933	0.0054448	TSC22D3/MT2A/CLU/MT1X/TXNIP	5
C2	REACTOME_RESPONSE_OF_EIF2AK4_GCN2_TO_AMINO_ACID_DEFICIENCY	REACTOME_RESPONSE_OF_EIF2AK4_GCN2_TO_AMINO_ACID_DEFICIENCY	5/106	102/21697	0.00014474	0.0065933	0.0054448	RPS11/RPS25/ASNS/RPS26/DDIT3	5
C2	ELVIDGE_HIF1A_AND_HIF2A_TARGETS_DN	ELVIDGE_HIF1A_AND_HIF2A_TARGETS_DN	5/106	104/21697	0.00015858	0.0070385	0.00581245	FAM162A/EGLN3/EFNA3/CA9/ANGPTL4	5
C2	SENESE_HDAC1_AND_HDAC2_TARGETS_DN	SENESE_HDAC1_AND_HDAC2_TARGETS_DN	7/106	237/21697	0.000165345	0.00715532	0.00590892	TMEM37/CLU/CXCL14/NUPR1/SPP1/EDN2/CALB2	7
C2	MOHANKUMAR_HOXA1_TARGETS_DN	MOHANKUMAR_HOXA1_TARGETS_DN	6/106	173/21697	0.000207979	0.00878077	0.00725123	GPX2/GDF15/ASNS/TXNIP/CLIC3/DDIT3	6
C2	SATO_SILENCED_BY_METHYLATION_IN_PANCREATIC_CANCER_1	SATO_SILENCED_BY_METHYLATION_IN_PANCREATIC_CANCER_1	9/106	422/21697	0.000227564	0.00937887	0.00774515	SPRR3/GDF15/ASNS/PFKFB4/PGF/CCL17/CHAC1/SERPINA1/TMEM176A	9
C2	BOQUEST_STEM_CELL_CULTURED_VS_FRESH_UP	BOQUEST_STEM_CELL_CULTURED_VS_FRESH_UP	9/106	427/21697	0.000248225	0.00999249	0.00825188	FMO3/TSC22D3/GDF15/ASNS/CLEC2B/TXNIP/CLIC3/ANGPTL4/TMEM176A	9
C2	WP_LUNG_FIBROSIS	WP_LUNG_FIBROSIS	4/106	63/21697	0.000256841	0.0101044	0.00834427	MT2A/SPP1/SERPINA1/ELN	4
C2	WU_CELL_MIGRATION	WU_CELL_MIGRATION	6/106	183/21697	0.000281514	0.0105417	0.00870538	CSTB/MT2A/CLU/SLPI/MT1X/TXNIP	6
C2	JAEGER_METASTASIS_DN	JAEGER_METASTASIS_DN	7/106	259/21697	0.000284196	0.0105417	0.00870538	GPX2/SPRR1B/SPRR1A/CXCL14/SLPI/TXNIP/CLIC3	7
C2	LEE_LIVER_CANCER_ACOX1_UP	LEE_LIVER_CANCER_ACOX1_UP	4/106	65/21697	0.000289753	0.0105417	0.00870538	CSTB/MT2A/SPRR1A/SLPI	4
C2	TSENG_IRS1_TARGETS_UP	TSENG_IRS1_TARGETS_UP	5/106	119/21697	0.000297241	0.0105417	0.00870538	ASNS/NUPR1/DDIT3/SPP1/NDE1	5
C2	VERHAAK_AML_WITH_NPM1_MUTATED_UP	VERHAAK_AML_WITH_NPM1_MUTATED_UP	6/106	185/21697	0.000298406	0.0105417	0.00870538	GDF15/FCGR2A/CLU/G0S2/SERPINA1/TMEM176A	6
C2	GAJATE_RESPONSE_TO_TRABECTEDIN_UP	GAJATE_RESPONSE_TO_TRABECTEDIN_UP	4/106	66/21697	0.000307295	0.0106386	0.00878541	ASNS/CLU/TXNIP/NUPR1	4
C2	CHUANG_OXIDATIVE_STRESS_RESPONSE_UP	CHUANG_OXIDATIVE_STRESS_RESPONSE_UP	3/106	28/21697	0.000339701	0.0115299	0.00952145	GDF15/MT1X/DDIT3	3
C2	KRIGE_AMINO_ACID_DEPRIVATION	KRIGE_AMINO_ACID_DEPRIVATION	3/106	29/21697	0.000377555	0.0125682	0.0103789	ASNS/DDIT3/CHAC1	3
C2	LENAOUR_DENDRITIC_CELL_MATURATION_DN	LENAOUR_DENDRITIC_CELL_MATURATION_DN	5/106	130/21697	0.000446537	0.0145841	0.0120436	IL2RG/FCGR2A/CLEC2B/TXNIP/SERPINA1	5
C2	OSWALD_HEMATOPOIETIC_STEM_CELL_IN_COLLAGEN_GEL_DN	OSWALD_HEMATOPOIETIC_STEM_CELL_IN_COLLAGEN_GEL_DN	7/106	282/21697	0.00047373	0.0151857	0.0125404	MT2A/EGLN3/IL2RG/ASNS/MT1X/TXNIP/SPP1	7
C2	SENESE_HDAC2_TARGETS_DN	SENESE_HDAC2_TARGETS_DN	5/106	133/21697	0.000495627	0.0155987	0.0128816	TMEM37/CLU/CXCL14/SPP1/EDN2	5
C2	HELLER_HDAC_TARGETS_DN	HELLER_HDAC_TARGETS_DN	7/106	293/21697	0.000594486	0.018376	0.015175	IL2RG/ABHD14A/TMPRSS3/CLEC2B/LY96/DDIT3/CHAC1	7
C2	STEIN_ESRRA_TARGETS_UP	STEIN_ESRRA_TARGETS_UP	8/106	385/21697	0.000607479	0.0184482	0.0152346	GDF15/FAM162A/MGST2/EGLN3/NFU1/ASNS/SETMAR/DDIT3	8
C2	HOUSTIS_ROS	HOUSTIS_ROS	3/106	36/21697	0.000719664	0.0208656	0.017231	GPX2/MT1X/TXNIP	3
C2	PACHER_TARGETS_OF_IGF1_AND_IGF2_UP	PACHER_TARGETS_OF_IGF1_AND_IGF2_UP	3/106	36/21697	0.000719664	0.0208656	0.017231	GDF15/ASNS/DDIT3	3
C2	AMUNDSON_RESPONSE_TO_ARSENITE	AMUNDSON_RESPONSE_TO_ARSENITE	6/106	219/21697	0.000727981	0.0208656	0.017231	SPRR3/TSC22D3/ASNS/CLEC2B/MT1X/DDIT3	6
C2	COATES_MACROPHAGE_M1_VS_M2_DN	COATES_MACROPHAGE_M1_VS_M2_DN	4/106	83/21697	0.000735298	0.0208656	0.017231	GDF15/MGST2/EGLN3/ANKRD37	4
C2	RODWELL_AGING_KIDNEY_UP	RODWELL_AGING_KIDNEY_UP	9/106	500/21697	0.000775651	0.0216557	0.0178834	CMTM7/RPS25/ASNS/WFDC2/CXCL14/MMP7/GABRP/RAB34/PRICKLE1	9
C2	PODAR_RESPONSE_TO_ADAPHOSTIN_UP	PODAR_RESPONSE_TO_ADAPHOSTIN_UP	5/106	149/21697	0.000829255	0.0224128	0.0185086	ASNS/CLU/CLEC2B/DDIT3/CHAC1	5
C2	BLANCO_MELO_COVID19_SARS_COV_2_INFECTION_A594_CELLS_UP	BLANCO_MELO_COVID19_SARS_COV_2_INFECTION_A594_CELLS_UP	4/106	86/21697	0.000840254	0.0224128	0.0185086	TSC22D3/ARRDC4/DDIT3/CHAC1	4
C2	SCHLINGEMANN_SKIN_CARCINOGENESIS_TPA_UP	SCHLINGEMANN_SKIN_CARCINOGENESIS_TPA_UP	3/106	38/21697	0.000844289	0.0224128	0.0185086	SPRR1A/SLPI/MT1X	3
C2	DARWICHE_SQUAMOUS_CELL_CARCINOMA_UP	DARWICHE_SQUAMOUS_CELL_CARCINOMA_UP	5/106	150/21697	0.000854559	0.0224128	0.0185086	FAM162A/WFDC2/SLPI/LYPD2/SPP1	5
C2	RICKMAN_HEAD_AND_NECK_CANCER_E	RICKMAN_HEAD_AND_NECK_CANCER_E	4/106	87/21697	0.000877469	0.0226701	0.0187212	FMO3/CLCA4/C12orf54/CXCL17	4
C2	LEI_MYB_TARGETS	LEI_MYB_TARGETS	7/106	323/21697	0.00105142	0.0267649	0.0221027	TSC22D3/ASNS/CLU/MT1X/TFF1/NUPR1/EFNA3	7
C2	REACTOME_METALLOTHIONEINS_BIND_METALS	REACTOME_METALLOTHIONEINS_BIND_METALS	2/106	11/21697	0.00126353	0.0313149	0.0258601	MT2A/MT1X	2
C2	BLANCO_MELO_COVID19_SARS_COV_2_INFECTION_A594_ACE2_EXPRESSING_CELLS_DN	BLANCO_MELO_COVID19_SARS_COV_2_INFECTION_A594_ACE2_EXPRESSING_CELLS_DN	4/106	96/21697	0.00126635	0.0313149	0.0258601	GPX2/EPHX1/CNFN/SPP1	4
C2	SHIPP_DLBCL_VS_FOLLICULAR_LYMPHOMA_DN	SHIPP_DLBCL_VS_FOLLICULAR_LYMPHOMA_DN	3/106	45/21697	0.00138541	0.0333075	0.0275056	TSC22D3/CLU/TXNIP	3
C2	WINNEPENNINCKX_MELANOMA_METASTASIS_DN	WINNEPENNINCKX_MELANOMA_METASTASIS_DN	3/106	45/21697	0.00138541	0.0333075	0.0275056	CXCL14/TXNIP/CLIC3	3
C2	NAKAJIMA_MAST_CELL	NAKAJIMA_MAST_CELL	3/106	46/21697	0.00147683	0.0350191	0.0289191	GDF15/CLU/CALB2	3
C2	SASAKI_TARGETS_OF_TP73_AND_TP63	SASAKI_TARGETS_OF_TP73_AND_TP63	2/106	12/21697	0.00151141	0.0353547	0.0291962	MT2A/MT1X	2
C2	DELYS_THYROID_CANCER_UP	DELYS_THYROID_CANCER_UP	8/106	445/21697	0.00153797	0.0354964	0.0293132	GDF15/FCGR2A/SLPI/MMP7/G0S2/CCL17/SPP1/SERPINA1	8
C2	DOANE_BREAST_CANCER_ESR1_DN	DOANE_BREAST_CANCER_ESR1_DN	3/106	47/21697	0.00157196	0.0356129	0.0294094	SLPI/MMP7/GABRP	3
C2	KOBAYASHI_EGFR_SIGNALING_24HR_UP	KOBAYASHI_EGFR_SIGNALING_24HR_UP	4/106	102/21697	0.00158417	0.0356129	0.0294094	TSC22D3/EPHX1/HCFC1R1/NUPR1	4
C2	HUMMERICH_SKIN_CANCER_PROGRESSION_DN	HUMMERICH_SKIN_CANCER_PROGRESSION_DN	4/106	103/21697	0.00164205	0.0362044	0.0298979	CXCL14/TXNIP/RAB34/SERPINA1	4
C2	KATSANOU_ELAVL1_TARGETS_UP	KATSANOU_ELAVL1_TARGETS_UP	5/106	174/21697	0.00165231	0.0362044	0.0298979	GDF15/IL2RG/TXNIP/NUPR1/CCL17	5
C2	GHANDHI_DIRECT_IRRADIATION_UP	GHANDHI_DIRECT_IRRADIATION_UP	4/106	105/21697	0.0017622	0.0375863	0.0310391	GDF15/MT2A/MT1X/G0S2	4
C2	CROMER_TUMORIGENESIS_DN	CROMER_TUMORIGENESIS_DN	3/106	49/21697	0.00177353	0.0375863	0.0310391	PSCA/CLU/MSMB	3
C2	CAFFAREL_RESPONSE_TO_THC_24HR_3_DN	CAFFAREL_RESPONSE_TO_THC_24HR_3_DN	2/106	13/21697	0.00178052	0.0375863	0.0310391	MT2A/NUPR1	2
C2	LIU_SMARCA4_TARGETS	LIU_SMARCA4_TARGETS	3/106	50/21697	0.00188008	0.0386074	0.0318823	GDF15/NUPR1/ANGPTL4	3
C2	HELLER_SILENCED_BY_METHYLATION_DN	HELLER_SILENCED_BY_METHYLATION_DN	4/106	107/21697	0.00188833	0.0386074	0.0318823	GDF15/ASNS/DDIT3/CHAC1	4
C2	MIYAGAWA_TARGETS_OF_EWSR1_ETS_FUSIONS_UP	MIYAGAWA_TARGETS_OF_EWSR1_ETS_FUSIONS_UP	6/106	264/21697	0.0018958	0.0386074	0.0318823	IER5L/TSC22D3/PGF/G0S2/CD99/ELN	6
C2	HOSHIDA_LIVER_CANCER_SUBCLASS_S3	HOSHIDA_LIVER_CANCER_SUBCLASS_S3	6/106	266/21697	0.00196904	0.0396326	0.032729	CSTB/GPX2/EPHX1/MGST2/MT2A/SLPI	6
C2	BERTUCCI_MEDULLARY_VS_DUCTAL_BREAST_CANCER_DN	BERTUCCI_MEDULLARY_VS_DUCTAL_BREAST_CANCER_DN	5/106	183/21697	0.00206001	0.0406306	0.0335531	TMEM61/EFNA3/EDN2/PPP1R1B/PRICKLE1	5
C2	REACTOME_RESPONSE_TO_METAL_IONS	REACTOME_RESPONSE_TO_METAL_IONS	2/106	14/21697	0.00207066	0.0406306	0.0335531	MT2A/MT1X	2
C2	WOOD_EBV_EBNA1_TARGETS_UP	WOOD_EBV_EBNA1_TARGETS_UP	4/106	110/21697	0.00208904	0.0406306	0.0335531	EPHX1/F8A1/CLU/TMPRSS3	4
C2	ONDER_CDH1_TARGETS_2_DN	ONDER_CDH1_TARGETS_2_DN	8/106	472/21697	0.00222028	0.0427033	0.0352647	SPRR1B/MGST2/SPRR1A/SLPI/SLC27A3/G0S2/CA9/SERPINA1	8
C2	OISHI_CHOLANGIOMA_STEM_CELL_LIKE_DN	OISHI_CHOLANGIOMA_STEM_CELL_LIKE_DN	6/106	274/21697	0.00228365	0.0434395	0.0358727	MT2A/IL2RG/CLEC2B/MT1X/CLIC3/TSEN34	6
C2	ZHENG_RESPONSE_TO_ARSENITE_UP	ZHENG_RESPONSE_TO_ARSENITE_UP	2/106	15/21697	0.00238162	0.0448108	0.0370051	MT2A/MT1X	2
C2	JINESH_BLEBBISHIELD_VS_LIVE_CONTROL_UP	JINESH_BLEBBISHIELD_VS_LIVE_CONTROL_UP	8/106	481/21697	0.00249422	0.0459308	0.0379301	IER5L/TSC22D3/GDF15/ASNS/PGF/NUPR1/DDIT3/SPP1	8
C2	SWEET_LUNG_CANCER_KRAS_UP	SWEET_LUNG_CANCER_KRAS_UP	8/106	481/21697	0.00249422	0.0459308	0.0379301	CSTB/FAM162A/PSCA/MIEN1/CLU/SLPI/MT1X/SPP1	8
C2	LENAOUR_DENDRITIC_CELL_MATURATION_UP	LENAOUR_DENDRITIC_CELL_MATURATION_UP	4/106	116/21697	0.00253381	0.0461687	0.0381265	GDF15/FCGR2A/CCL17/SPP1	4
C2	LEE_LIVER_CANCER_MYC_E2F1_UP	LEE_LIVER_CANCER_MYC_E2F1_UP	3/106	56/21697	0.00260323	0.0469395	0.038763	CSTB/FMO3/SPP1	3
C2	MONNIER_POSTRADIATION_TUMOR_ESCAPE_DN	MONNIER_POSTRADIATION_TUMOR_ESCAPE_DN	7/106	380/21697	0.00264364	0.0471766	0.0389589	TSC22D3/TMEM37/EGLN3/WFDC2/ABHD14A/CLU/ANKRD37	7
C3	CEBP_Q2	CEBP_Q2	7/110	238/28103	4.34156e-05	0.0446312	0.0446312	IER5L/AMTN/CLU/G0S2/DDIT3/EDN2/CHAC1	7
C4	MODULE_213	MODULE_213	7/60	80/10012	4.37655e-07	0.000120355	0.000111026	GPX2/EPHX1/IL2RG/WFDC2/PFKFB4/TFF1/ELN	7
C4	MODULE_6	MODULE_6	12/60	413/10012	4.79232e-06	0.000658944	0.000607868	GPX2/GDF15/EPHX1/PSCA/WFDC2/SLPI/MSMB/TFF1/NUPR1/G0S2/GABRP/SERPINA1	12
C4	GNF2_SPRR1B	GNF2_SPRR1B	4/60	24/10012	1.1322e-05	0.00103785	0.000957404	CSTB/SPRR3/SPRR1B/SPRR1A	4
C4	MODULE_342	MODULE_342	8/60	213/10012	3.63778e-05	0.00250098	0.00230712	TSC22D3/GPX2/EGLN3/WFDC2/CLU/CXCL14/SLPI/MMP7	8
C4	MODULE_75	MODULE_75	10/60	398/10012	0.000111818	0.00614997	0.00567327	GPX2/EPHX1/MGST2/IL2RG/FCGR2A/CLU/CLEC2B/CXCL14/TFF1/CCL17	10
C5	GOBP_NEGATIVE_REGULATION_OF_MYOBLAST_DIFFERENTIATION	GOBP_NEGATIVE_REGULATION_OF_MYOBLAST_DIFFERENTIATION	4/89	24/19303	4.18088e-06	0.0100048	0.00935637	CXCL14/DDIT3/CCL17/PRICKLE1	4
C5	GOBP_POSITIVE_REGULATION_OF_LEUKOCYTE_MIGRATION	GOBP_POSITIVE_REGULATION_OF_LEUKOCYTE_MIGRATION	6/89	133/19303	3.47545e-05	0.0347113	0.0324614	PGF/CXCL17/CXCL14/IL34/EDN2/CD99	6
C5	GOCC_CORNIFIED_ENVELOPE	GOCC_CORNIFIED_ENVELOPE	4/89	45/19303	5.44479e-05	0.0347113	0.0324614	SPRR3/SPRR1B/SPRR1A/CNFN	4
C5	GOBP_POSITIVE_REGULATION_OF_LEUKOCYTE_CHEMOTAXIS	GOBP_POSITIVE_REGULATION_OF_LEUKOCYTE_CHEMOTAXIS	5/89	91/19303	6.332e-05	0.0347113	0.0324614	PGF/CXCL17/CXCL14/IL34/EDN2	5
C5	GOBP_REGULATION_OF_MYOBLAST_DIFFERENTIATION	GOBP_REGULATION_OF_MYOBLAST_DIFFERENTIATION	4/89	49/19303	7.63462e-05	0.0347113	0.0324614	CXCL14/DDIT3/CCL17/PRICKLE1	4
C5	HP_BILIARY_CIRRHOSIS	HP_BILIARY_CIRRHOSIS	3/89	19/19303	8.70321e-05	0.0347113	0.0324614	CLCA4/FCGR2A/MMEL1	3
C5	GOBP_RESPONSE_TO_TOXIC_SUBSTANCE	GOBP_RESPONSE_TO_TOXIC_SUBSTANCE	7/89	239/19303	0.000118851	0.0406302	0.0379967	GPX2/EPHX1/MGST2/MT2A/ASNS/MT1X/NUPR1	7
C6	RELA_DN.V1_DN	RELA_DN.V1_DN	7/76	139/10915	4.90759e-05	0.00726323	0.00604408	IL2RG/PSCA/TFF1/NFE2/CA9/TMEM176A/PLA2G10	7
C7	GSE20715_0H_VS_24H_OZONE_LUNG_DN	GSE20715_0H_VS_24H_OZONE_LUNG_DN	8/105	200/21341	6.62982e-06	0.0078718	0.00762778	GPX2/GDF15/MT2A/CXCL17/CXCL14/SLPI/IL34/SPP1	8
C7	GSE20715_0H_VS_24H_OZONE_TLR4_KO_LUNG_DN	GSE20715_0H_VS_24H_OZONE_TLR4_KO_LUNG_DN	8/105	200/21341	6.62982e-06	0.0078718	0.00762778	GPX2/MT2A/CXCL17/CCL17/SPP1/ANGPTL4/NDE1/ELN	8
C7	GSE8835_HEALTHY_VS_CLL_CD8_TCELL_DN	GSE8835_HEALTHY_VS_CLL_CD8_TCELL_DN	8/105	200/21341	6.62982e-06	0.0078718	0.00762778	FAM162A/RPS25/EGLN3/AMTN/SLPI/ANKRD37/PPP1R1B/CALB2	8
C7	GSE9988_ANTI_TREM1_AND_LPS_VS_VEHICLE_TREATED_MONOCYTES_UP	GSE9988_ANTI_TREM1_AND_LPS_VS_VEHICLE_TREATED_MONOCYTES_UP	7/105	195/21341	5.10528e-05	0.0304845	0.0295395	CSTB/EGLN3/ASNS/MUCL1/C11orf96/SPP1/CHAC1	7
C7	GSE21063_WT_VS_NFATC1_KO_3H_ANTI_IGM_STIM_BCELL_UP	GSE21063_WT_VS_NFATC1_KO_3H_ANTI_IGM_STIM_BCELL_UP	7/105	199/21341	5.80431e-05	0.0304845	0.0295395	GDF15/FAM162A/EPHX1/EGLN3/TXNIP/SPP1/PLA2G10	7
C7	GSE20715_0H_VS_48H_OZONE_TLR4_KO_LUNG_DN	GSE20715_0H_VS_48H_OZONE_TLR4_KO_LUNG_DN	7/105	200/21341	5.99078e-05	0.0304845	0.0295395	GPX2/MIEN1/CLU/CXCL17/SPP1/TMEM176A/ELN	7
C7	GSE5679_CTRL_VS_PPARG_LIGAND_ROSIGLITAZONE_AND_RARA_AGONIST_AM580_TREATED_DC_DN	GSE5679_CTRL_VS_PPARG_LIGAND_ROSIGLITAZONE_AND_RARA_AGONIST_AM580_TREATED_DC_DN	7/105	200/21341	5.99078e-05	0.0304845	0.0295395	EPHX1/CLU/CXCL14/RNH1/SPP1/RAB34/TMEM176A	7
C8	DESCARTES_FETAL_EYE_CORNEAL_AND_CONJUNCTIVAL_EPITHELIAL_CELLS	DESCARTES_FETAL_EYE_CORNEAL_AND_CONJUNCTIVAL_EPITHELIAL_CELLS	13/101	243/18801	6.0746e-10	2.08966e-07	1.50266e-07	SPRR3/GDF15/SPRR1B/PSCA/WFDC2/CXCL17/CXCL14/SLPI/CLIC3/GABRP/LYPD2/SERPINA1/MMEL1	13
C8	BUSSLINGER_ESOPHAGEAL_LATE_SUPRABASAL_CELLS	BUSSLINGER_ESOPHAGEAL_LATE_SUPRABASAL_CELLS	10/101	140/18801	4.09217e-09	7.03853e-07	5.06137e-07	CSTB/SPRR3/CLCA4/FAM162A/SPRR1B/SPRR1A/CXCL17/SLPI/LYNX1/CLIC3	10
C8	DESCARTES_FETAL_LUNG_SQUAMOUS_EPITHELIAL_CELLS	DESCARTES_FETAL_LUNG_SQUAMOUS_EPITHELIAL_CELLS	10/101	206/18801	1.61876e-07	1.85617e-05	1.33476e-05	SPRR3/SPRR1B/MT2A/CXCL17/MT1X/CLIC3/CNFN/GABRP/LYPD2/NAPRT	10
C8	TRAVAGLINI_LUNG_MUCOUS_CELL	TRAVAGLINI_LUNG_MUCOUS_CELL	8/101	125/18801	3.67166e-07	3.15762e-05	2.27063e-05	CSTB/WFDC2/CLU/MUCL1/SLPI/MSMB/RPS26/MMP7	8
C8	CUI_DEVELOPING_HEART_C6_EPICARDIAL_CELL	CUI_DEVELOPING_HEART_C6_EPICARDIAL_CELL	9/101	195/18801	1.05972e-06	7.29089e-05	5.24284e-05	TMEM37/HCFC1R1/SLPI/NUPR1/CLIC3/CA9/CHAC1/TMEM176A/CALB2	9
C8	LAKE_ADULT_KIDNEY_C8_DECENDING_THIN_LIMB	LAKE_ADULT_KIDNEY_C8_DECENDING_THIN_LIMB	10/101	278/18801	2.50017e-06	0.000143343	0.000103077	GDF15/RPS11/RPS25/MT2A/CLU/SLPI/TXNIP/MMP7/SPP1/SERPINA1	10
C8	LAKE_ADULT_KIDNEY_C10_THIN_ASCENDING_LIMB	LAKE_ADULT_KIDNEY_C10_THIN_ASCENDING_LIMB	11/101	353/18801	3.07874e-06	0.000151298	0.000108797	LINC01503/GDF15/RPS11/RPS25/MT2A/WFDC2/SLPI/TXNIP/G0S2/SPP1/SERPINA1	11
C8	DURANTE_ADULT_OLFACTORY_NEUROEPITHELIUM_SUSTENTACULAR_CELLS	DURANTE_ADULT_OLFACTORY_NEUROEPITHELIUM_SUSTENTACULAR_CELLS	5/101	47/18801	5.19294e-06	0.000223296	0.000160571	PSCA/WFDC2/CXCL17/MSMB/LYPD2	5
C8	LAKE_ADULT_KIDNEY_C9_THIN_ASCENDING_LIMB	LAKE_ADULT_KIDNEY_C9_THIN_ASCENDING_LIMB	9/101	268/18801	1.41424e-05	0.000540554	0.000388709	GDF15/RPS11/RPS25/WFDC2/CLU/SLPI/SPP1/SERPINA1/TMEM176A	9
C8	BUSSLINGER_GASTRIC_METALLOTHIONEIN_CELLS	BUSSLINGER_GASTRIC_METALLOTHIONEIN_CELLS	6/101	100/18801	1.64028e-05	0.000547135	0.000393442	CSTB/MT2A/PSCA/MT1X/MSMB/CA9	6
C8	GAO_LARGE_INTESTINE_24W_C5_LGR5POS_STEM_CELL	GAO_LARGE_INTESTINE_24W_C5_LGR5POS_STEM_CELL	5/101	60/18801	1.74956e-05	0.000547135	0.000393442	GPX2/GDF15/SLPI/EFNA3/PPP1R1B	5
C8	DESCARTES_MAIN_FETAL_CORNEAL_AND_CONJUNCTIVAL_EPITHELIAL_CELLS	DESCARTES_MAIN_FETAL_CORNEAL_AND_CONJUNCTIVAL_EPITHELIAL_CELLS	9/101	290/18801	2.63778e-05	0.000756163	0.000543752	TSC22D3/SPRR1B/CXCL17/SLPI/MMP7/CNFN/GABRP/LYPD2/MMEL1	9
C8	AIZARANI_LIVER_C14_HEPATOCYTES_2	AIZARANI_LIVER_C14_HEPATOCYTES_2	8/101	226/18801	2.98081e-05	0.000788767	0.000567198	FMO3/GPX2/EPHX1/MT2A/CLU/MT1X/SERPINA1/TMEM176A	8
C8	TRAVAGLINI_LUNG_CLUB_CELL	TRAVAGLINI_LUNG_CLUB_CELL	6/101	114/18801	3.45434e-05	0.000848781	0.000610353	GDF15/RPS11/FCGR2A/CXCL17/SLPI/RPL13AP5	6
C8	RUBENSTEIN_SKELETAL_MUSCLE_FAP_CELLS	RUBENSTEIN_SKELETAL_MUSCLE_FAP_CELLS	7/101	179/18801	5.1079e-05	0.00117141	0.000842356	CSTB/TSC22D3/EPHX1/PGF/CXCL14/NUPR1/CD99	7
C8	LAKE_ADULT_KIDNEY_C18_COLLECTING_DUCT_PRINCIPAL_CELLS_MEDULLA	LAKE_ADULT_KIDNEY_C18_COLLECTING_DUCT_PRINCIPAL_CELLS_MEDULLA	9/101	322/18801	5.94966e-05	0.00127322	0.000915567	GDF15/RPS11/RPS25/WFDC2/CLU/SLPI/TXNIP/MMP7/NUPR1	9
C8	AIZARANI_LIVER_C24_EPCAM_POS_BILE_DUCT_CELLS_3	AIZARANI_LIVER_C24_EPCAM_POS_BILE_DUCT_CELLS_3	7/101	185/18801	6.29208e-05	0.00127322	0.000915567	GPX2/WFDC2/CLU/SLPI/MMP7/GABRP/SPP1	7
C8	HAY_BONE_MARROW_IMMATURE_NEUTROPHIL	HAY_BONE_MARROW_IMMATURE_NEUTROPHIL	7/101	194/18801	8.48188e-05	0.00162098	0.00116564	IER5L/ARRDC4/FCGR2A/ATP6V1F/TXNIP/G0S2/DDIT3	7
C8	TRAVAGLINI_LUNG_GOBLET_CELL	TRAVAGLINI_LUNG_GOBLET_CELL	6/101	148/18801	0.000147336	0.00266755	0.00191822	CSTB/PSCA/WFDC2/CXCL17/SLPI/MSMB	6
C8	FAN_OVARY_CL6_PUTATIVE_EARLY_ATRETIC_FOLLICLE_THECAL_CELL_2	FAN_OVARY_CL6_PUTATIVE_EARLY_ATRETIC_FOLLICLE_THECAL_CELL_2	8/101	300/18801	0.000214193	0.00333307	0.00239679	TSC22D3/FAM162A/EPHX1/TXNIP/RNH1/RAB34/CUTA/IFI27L2	8
C8	RUBENSTEIN_SKELETAL_MUSCLE_NK_CELLS	RUBENSTEIN_SKELETAL_MUSCLE_NK_CELLS	7/101	226/18801	0.000218197	0.00333307	0.00239679	TSC22D3/IL2RG/CLEC2B/RPS26/CLIC3/CD99/CUTA	7
C8	AIZARANI_LIVER_C17_HEPATOCYTES_3	AIZARANI_LIVER_C17_HEPATOCYTES_3	5/101	102/18801	0.000223304	0.00333307	0.00239679	EPHX1/MT2A/CLU/SERPINA1/TMEM176A	5
C8	HAY_BONE_MARROW_MONOCYTE	HAY_BONE_MARROW_MONOCYTE	7/101	227/18801	0.000224161	0.00333307	0.00239679	CSTB/LINC01503/LYNX1/RNH1/LYPD2/SERPINA1/NAPRT	7
C8	BUSSLINGER_GASTRIC_CHIEF_CELLS	BUSSLINGER_GASTRIC_CHIEF_CELLS	4/101	56/18801	0.000232539	0.00333307	0.00239679	MT2A/CXCL17/MT1X/CA9	4
C8	BUSSLINGER_DUODENAL_STEM_CELLS	BUSSLINGER_DUODENAL_STEM_CELLS	8/101	311/18801	0.000273156	0.00375863	0.00270281	GPX2/GDF15/RPS11/RPS25/CLU/TXNIP/CA9/PPP1R1B	8
C8	BUSSLINGER_GASTRIC_LYZ_POSITIVE_CELLS	BUSSLINGER_GASTRIC_LYZ_POSITIVE_CELLS	5/101	111/18801	0.000330775	0.00437641	0.00314705	CLU/CXCL17/SLPI/MSMB/PPP1R1B	5
C8	DURANTE_ADULT_OLFACTORY_NEUROEPITHELIUM_MATURE_NEURONS	DURANTE_ADULT_OLFACTORY_NEUROEPITHELIUM_MATURE_NEURONS	6/101	187/18801	0.000517907	0.00654441	0.00470605	GPX2/MIEN1/EFNA3/CUTA/IFI27L2/CALB2	6
C8	TRAVAGLINI_LUNG_BASAL_CELL	TRAVAGLINI_LUNG_BASAL_CELL	6/101	188/18801	0.000532685	0.00654441	0.00470605	RPS11/MT2A/CLU/G0S2/RPL13AP5/RAB34	6
C8	DURANTE_ADULT_OLFACTORY_NEUROEPITHELIUM_BOWMANS_GLAND	DURANTE_ADULT_OLFACTORY_NEUROEPITHELIUM_BOWMANS_GLAND	3/101	33/18801	0.000730263	0.00866243	0.00622911	CXCL17/SLPI/PPP1R1B	3
C8	BUSSLINGER_GASTRIC_NECK_CELLS	BUSSLINGER_GASTRIC_NECK_CELLS	3/101	36/18801	0.000944571	0.0102201	0.00734919	CLU/MSMB/PPP1R1B	3
C8	RUBENSTEIN_SKELETAL_MUSCLE_FBN1_FAP_CELLS	RUBENSTEIN_SKELETAL_MUSCLE_FBN1_FAP_CELLS	7/101	289/18801	0.000946826	0.0102201	0.00734919	CSTB/CLU/SLPI/NUPR1/RNH1/CD99/ELN	7
C8	BUSSLINGER_DUODENAL_TUFT_CELLS	BUSSLINGER_DUODENAL_TUFT_CELLS	4/101	81/18801	0.000950704	0.0102201	0.00734919	MT2A/GABRP/SERPINA1/TMEM176A	4
C8	DESCARTES_FETAL_LUNG_CSH1_CSH2_POSITIVE_CELLS	DESCARTES_FETAL_LUNG_CSH1_CSH2_POSITIVE_CELLS	6/101	212/18801	0.000997123	0.0103943	0.00747445	NFU1/PGF/RPL13AP5/DDIT3/ANGPTL4/TSEN34	6
C8	AIZARANI_LIVER_C11_HEPATOCYTES_1	AIZARANI_LIVER_C11_HEPATOCYTES_1	7/101	298/18801	0.00113106	0.0112617	0.00809823	FMO3/EPHX1/MT2A/CLU/MT1X/SERPINA1/TMEM176A	7
C8	DESCARTES_FETAL_KIDNEY_URETERIC_BUD_CELLS	DESCARTES_FETAL_KIDNEY_URETERIC_BUD_CELLS	7/101	300/18801	0.00117558	0.0112617	0.00809823	SPRR3/GPX2/SPRR1A/PSCA/CXCL17/MMP7/EDN2	7
C8	AIZARANI_LIVER_C7_EPCAM_POS_BILE_DUCT_CELLS_2	AIZARANI_LIVER_C7_EPCAM_POS_BILE_DUCT_CELLS_2	6/101	219/18801	0.00117855	0.0112617	0.00809823	GDF15/WFDC2/SLPI/MMP7/GABRP/SPP1	6
C8	BUSSLINGER_DUODENAL_DIFFERENTIATING_STEM_CELLS	BUSSLINGER_DUODENAL_DIFFERENTIATING_STEM_CELLS	7/101	305/18801	0.00129294	0.0116687	0.00839091	GPX2/RPS11/RPS25/MT2A/CLU/MT1X/PPP1R1B	7
C8	FAN_OVARY_CL14_MATURE_SMOOTH_MUSCLE_CELL	FAN_OVARY_CL14_MATURE_SMOOTH_MUSCLE_CELL	7/101	306/18801	0.00131748	0.0116687	0.00839091	TSC22D3/HCFC1R1/MT2A/DYNLRB1/PGF/TXNIP/RNH1	7
C8	BUSSLINGER_GASTRIC_MATURE_PIT_CELLS	BUSSLINGER_GASTRIC_MATURE_PIT_CELLS	6/101	224/18801	0.00132291	0.0116687	0.00839091	GPX2/MT2A/PSCA/SLPI/TFF1/PLA2G10	6
C8	TRAVAGLINI_LUNG_SEROUS_CELL	TRAVAGLINI_LUNG_SEROUS_CELL	4/101	95/18801	0.00171793	0.0147742	0.010624	WFDC2/CXCL17/SLPI/PPP1R1B	4
C8	AIZARANI_LIVER_C3_NK_NKT_CELLS_2	AIZARANI_LIVER_C3_NK_NKT_CELLS_2	5/101	162/18801	0.00181838	0.0152567	0.010971	TSC22D3/RPS25/IL2RG/TXNIP/RPS26	5
C8	BUSSLINGER_GASTRIC_IMMATURE_PIT_CELLS	BUSSLINGER_GASTRIC_IMMATURE_PIT_CELLS	5/101	165/18801	0.00197036	0.0161382	0.0116049	CSTB/GPX2/PSCA/TFF1/PLA2G10	5
C8	RUBENSTEIN_SKELETAL_MUSCLE_T_CELLS	RUBENSTEIN_SKELETAL_MUSCLE_T_CELLS	5/101	181/18801	0.0029423	0.0235384	0.0169263	TSC22D3/RPS25/IL2RG/RPS26/CUTA	5
C8	MENON_FETAL_KIDNEY_5_PROXIMAL_TUBULE_CELLS	MENON_FETAL_KIDNEY_5_PROXIMAL_TUBULE_CELLS	4/101	112/18801	0.00312693	0.0244469	0.0175796	DYNLRB1/ATP6V1F/CLU/SPP1	4
C8	FAN_OVARY_CL13_MONOCYTE_MACROPHAGE	FAN_OVARY_CL13_MONOCYTE_MACROPHAGE	8/101	458/18801	0.00326916	0.0249909	0.0179708	CSTB/IL2RG/FCGR2A/ATP6V1F/LY96/G0S2/RNH1/SERPINA1	8
C8	DURANTE_ADULT_OLFACTORY_NEUROEPITHELIUM_OLFACTORY_ENSHEATHING_GLIA	DURANTE_ADULT_OLFACTORY_NEUROEPITHELIUM_OLFACTORY_ENSHEATHING_GLIA	4/101	115/18801	0.00343834	0.0257128	0.01849	MT2A/CLU/SPP1/TMEM176A	4
C8	TRAVAGLINI_LUNG_NEUTROPHIL_CELL	TRAVAGLINI_LUNG_NEUTROPHIL_CELL	7/101	368/18801	0.00370656	0.0271289	0.0195082	CSTB/IL2RG/FCGR2A/ATP6V1F/F8A1/G0S2/NFE2	7
C8	CUI_DEVELOPING_HEART_VASCULAR_ENDOTHELIAL_CELL	CUI_DEVELOPING_HEART_VASCULAR_ENDOTHELIAL_CELL	5/101	193/18801	0.00387014	0.027736	0.0199448	IER5L/CLU/TXNIP/CLIC3/ELN	5
C8	BUSSLINGER_GASTRIC_PPP1R1B_POSITIVE_CELLS	BUSSLINGER_GASTRIC_PPP1R1B_POSITIVE_CELLS	4/101	121/18801	0.00412322	0.0289467	0.0208154	GPX2/CLU/CXCL17/PPP1R1B	4
C8	TRAVAGLINI_LUNG_MACROPHAGE_CELL	TRAVAGLINI_LUNG_MACROPHAGE_CELL	5/101	201/18801	0.0045948	0.0306144	0.0220147	CSTB/FCGR2A/ATP6V1F/NUPR1/SERPINA1	5
C8	DURANTE_ADULT_OLFACTORY_NEUROEPITHELIUM_OLFACTORY_HORIZONTAL_BASAL_CELLS	DURANTE_ADULT_OLFACTORY_NEUROEPITHELIUM_OLFACTORY_HORIZONTAL_BASAL_CELLS	2/101	19/18801	0.00460359	0.0306144	0.0220147	CXCL14/MT1X	2
C8	DESCARTES_MAIN_FETAL_PARIETAL_AND_CHIEF_CELLS	DESCARTES_MAIN_FETAL_PARIETAL_AND_CHIEF_CELLS	4/101	125/18801	0.00462776	0.0306144	0.0220147	GPX2/FAM162A/PSCA/TFF1	4
C8	DESCARTES_FETAL_PANCREAS_CCL19_CCL21_POSITIVE_CELLS	DESCARTES_FETAL_PANCREAS_CCL19_CCL21_POSITIVE_CELLS	3/101	65/18801	0.00516419	0.0329496	0.0236939	PGF/CXCL14/FMO6P	3
C8	DESCARTES_MAIN_FETAL_SQUAMOUS_EPITHELIAL_CELLS	DESCARTES_MAIN_FETAL_SQUAMOUS_EPITHELIAL_CELLS	4/101	129/18801	0.00517232	0.0329496	0.0236939	CSTB/SPRR3/CLCA4/SPRR1A	4
C8	CUI_DEVELOPING_HEART_C5_VALVAR_CELL	CUI_DEVELOPING_HEART_C5_VALVAR_CELL	5/101	208/18801	0.00530404	0.0331744	0.0238555	MT2A/CLU/C11orf96/CLIC3/ELN	5
C8	FAN_EMBRYONIC_CTX_BRAIN_EFFECTOR_T_CELL	FAN_EMBRYONIC_CTX_BRAIN_EFFECTOR_T_CELL	4/101	131/18801	0.00546004	0.0335403	0.0241186	IL2RG/CLEC2B/TXNIP/CLIC3	4
C8	FAN_EMBRYONIC_CTX_BIG_GROUPS_GLIAL	FAN_EMBRYONIC_CTX_BIG_GROUPS_GLIAL	4/101	133/18801	0.00575829	0.0347518	0.0249898	MT2A/CLU/CXCL14/IFI27L2	4
C8	LAKE_ADULT_KIDNEY_C7_PROXIMAL_TUBULE_EPITHELIAL_CELLS_S3	LAKE_ADULT_KIDNEY_C7_PROXIMAL_TUBULE_EPITHELIAL_CELLS_S3	4/101	135/18801	0.00606722	0.0359849	0.0258765	RPS11/RPS25/MT2A/CXCL14	4
C8	TRAVAGLINI_LUNG_CAPILLARY_INTERMEDIATE_2_CELL	TRAVAGLINI_LUNG_CAPILLARY_INTERMEDIATE_2_CELL	7/101	408/18801	0.00645642	0.0369725	0.0265867	CSTB/RPS11/RPS25/MT2A/DYNLRB1/RPS26/IFI27L2	7
C8	DESCARTES_FETAL_LIVER_MESOTHELIAL_CELLS	DESCARTES_FETAL_LIVER_MESOTHELIAL_CELLS	6/101	310/18801	0.00655617	0.0369725	0.0265867	HCFC1R1/SLPI/CLIC3/CA9/RAB34/ELN	6
C8	RUBENSTEIN_SKELETAL_MUSCLE_SATELLITE_CELLS	RUBENSTEIN_SKELETAL_MUSCLE_SATELLITE_CELLS	6/101	310/18801	0.00655617	0.0369725	0.0265867	FAM162A/RPS25/CLU/CXCL14/MT1X/RPS26	6
C8	FAN_EMBRYONIC_CTX_BRAIN_MYELOID	FAN_EMBRYONIC_CTX_BRAIN_MYELOID	4/101	139/18801	0.0067178	0.037273	0.0268028	MT2A/CLEC2B/TXNIP/SERPINA1	4
C8	RUBENSTEIN_SKELETAL_MUSCLE_PCV_ENDOTHELIAL_CELLS	RUBENSTEIN_SKELETAL_MUSCLE_PCV_ENDOTHELIAL_CELLS	5/101	225/18801	0.00734376	0.0400992	0.0288351	RPS11/MGST2/RPS25/CLU/CLEC2B	5
C8	ZHONG_PFC_C2_UNKNOWN_NPC	ZHONG_PFC_C2_UNKNOWN_NPC	3/101	76/18801	0.00796612	0.0428179	0.0307901	ARHGAP11A/NDE1/CALB2	3
C8	BUSSLINGER_ESOPHAGEAL_QUIESCENT_BASAL_CELLS	BUSSLINGER_ESOPHAGEAL_QUIESCENT_BASAL_CELLS	3/101	77/18801	0.0082572	0.0428556	0.0308172	CLU/CXCL14/TXNIP	3
C8	LAKE_ADULT_KIDNEY_C19_COLLECTING_DUCT_INTERCALATED_CELLS_TYPE_A_MEDULLA	LAKE_ADULT_KIDNEY_C19_COLLECTING_DUCT_INTERCALATED_CELLS_TYPE_A_MEDULLA	6/101	326/18801	0.00830276	0.0428556	0.0308172	RPS11/RPS25/MT2A/WFDC2/CLU/TXNIP	6
C8	FAN_EMBRYONIC_CTX_BIG_GROUPS_BRAIN_IMMUNE	FAN_EMBRYONIC_CTX_BIG_GROUPS_BRAIN_IMMUNE	4/101	148/18801	0.00834688	0.0428556	0.0308172	TSC22D3/IL2RG/CLEC2B/TXNIP	4
C8	CUI_DEVELOPING_HEART_RIGHT_VENTRICULAR_CARDIOMYOCYTE	CUI_DEVELOPING_HEART_RIGHT_VENTRICULAR_CARDIOMYOCYTE	2/101	26/18801	0.00853844	0.0431944	0.0310609	CMTM7/TXNIP	2
C8	ZHONG_PFC_MAJOR_TYPES_MICROGLIA	ZHONG_PFC_MAJOR_TYPES_MICROGLIA	7/101	438/18801	0.00935414	0.0466351	0.0335351	TSC22D3/CMTM7/MGST2/FCGR2A/LY96/SPP1/SERPINA1	7
C8	CUI_DEVELOPING_HEART_C9_B_T_CELL	CUI_DEVELOPING_HEART_C9_B_T_CELL	4/101	155/18801	0.00977912	0.0477818	0.0343596	TSC22D3/IL2RG/CLEC2B/TXNIP	4
C8	DURANTE_ADULT_OLFACTORY_NEUROEPITHELIUM_RESPIRATORY_COLUMNAR_CELLS	DURANTE_ADULT_OLFACTORY_NEUROEPITHELIUM_RESPIRATORY_COLUMNAR_CELLS	2/101	28/18801	0.00986194	0.0477818	0.0343596	CSTB/MT1X	2
C8	CUI_DEVELOPING_HEART_C1_5TH_WEEK_CARDIAC_CELLS	CUI_DEVELOPING_HEART_C1_5TH_WEEK_CARDIAC_CELLS	3/101	83/18801	0.0101348	0.0478261	0.0343915	CXCL14/DDIT3/CALB2	3
C8	RUBENSTEIN_SKELETAL_MUSCLE_SMOOTH_MUSCLE_CELLS	RUBENSTEIN_SKELETAL_MUSCLE_SMOOTH_MUSCLE_CELLS	7/101	445/18801	0.0101491	0.0478261	0.0343915	FAM162A/HCFC1R1/RPS25/MT2A/DYNLRB1/C11orf96/NUPR1	7
H	HALLMARK_HYPOXIA	HALLMARK_HYPOXIA	8/40	200/4383	0.000355817	0.0120978	0.0108618	FAM162A/MT2A/PGF/EFNA3/DDIT3/EDN2/GCK/ANGPTL4	8
H	HALLMARK_KRAS_SIGNALING_UP	HALLMARK_KRAS_SIGNALING_UP	7/40	200/4383	0.00191334	0.0325268	0.0292037	IL2RG/SLPI/LY96/G0S2/SPP1/ANGPTL4/TMEM176A	7

## Sheet: Supplementary Table S12
Gene	baseMean	log2FoldChange	lfcSE	stat	pvalue	padj	Group
FMO3	1940.9	0.774725	0.361859	2.14095	0.0322777	0.999992	upregulated
TSC22D3	8450.59	0.805974	0.40691	1.98072	0.0476232	0.999992	upregulated
GDF15	1842.85	0.867879	0.4269	2.03298	0.0420548	0.999992	upregulated
MGST2	1823.73	0.894851	0.444528	2.01303	0.044111	0.999992	upregulated
DYNLRB1	4887.63	0.94062	0.457991	2.0538	0.0399955	0.999992	upregulated
AMTN	263.146	0.9424	0.399033	2.36171	0.018191	0.999992	upregulated
WFDC2	10051.9	0.983263	0.430397	2.28455	0.0223391	0.999992	upregulated
ABHD14A	110.992	1.02745	0.492049	2.0881	0.0367892	0.999992	upregulated
PGF	610.182	1.03336	0.420915	2.45504	0.0140869	0.999992	upregulated
CLU	21409.2	1.03355	0.381485	2.70929	0.00674279	0.999992	upregulated
CXCL17	558.692	1.04227	0.406425	2.56449	0.0103327	0.999992	upregulated
MUCL1	264.861	1.06491	0.424138	2.51077	0.0120469	0.999992	upregulated
CLEC2B	2925.07	1.06922	0.500892	2.13463	0.0327913	0.999992	upregulated
CXCL14	1452.67	1.07904	0.403483	2.67431	0.00748828	0.999992	upregulated
SLPI	12100.3	1.10295	0.490134	2.25032	0.0244289	0.999992	upregulated
CLDND2	78.7587	1.13493	0.55671	2.03864	0.041486	0.999992	upregulated
MSMB	232.859	1.14817	0.547229	2.09815	0.0358923	0.999992	upregulated
TFF1	1517.46	1.15648	0.480005	2.4093	0.015983	0.999992	upregulated
LYNX1	3054.65	1.15854	0.416093	2.78433	0.00536376	0.999992	upregulated
MMP7	2626.13	1.17158	0.456487	2.56651	0.0102727	0.999992	upregulated
LY96	84.846	1.25539	0.544465	2.30573	0.0211258	0.999992	upregulated
G0S2	313.683	1.27254	0.503328	2.52824	0.0114636	0.999992	upregulated
GABRP	174.168	1.31069	0.442329	2.96315	0.00304508	0.999992	upregulated
LYPD2	354.4	1.35789	0.550208	2.46796	0.0135885	0.999992	upregulated
CCL17	39.1243	1.43629	0.705167	2.0368	0.0416697	0.999992	upregulated
CA9	637.81	1.45841	0.500127	2.91609	0.00354453	0.999992	upregulated
SPP1	477.475	1.5722	0.45096	3.48633	0.000489697	0.999992	upregulated
EDN2	37.5345	1.60664	0.681789	2.35651	0.0184477	0.999992	upregulated
ANGPTL4	1338.24	1.72203	0.422732	4.07357	4.62971e-05	0.213099	upregulated
CD99	296.613	1.87677	0.484435	3.87415	0.000106997	0.383049	upregulated
SERPINA1	17.7082	1.9073	0.883596	2.15857	0.0308835	0.999992	upregulated
CUTA	145.228	2.04593	0.460846	4.43952	9.01597e-06	0.0580989	upregulated
PLA2G10	25.2411	2.57666	1.17273	2.19715	0.02801	0.999992	upregulated
IFI27L2	213.661	3.14153	0.465879	6.74323	1.54902e-11	4.99094e-07	upregulated
MMEL1	5.40001	3.61463	1.7766	2.03458	0.0418932	0.999992	upregulated
ELN	4.64304	3.81843	1.91717	1.9917	0.0464042	0.999992	upregulated

## Sheet: Supplementary Table S13
Gene	baseMean	log2FoldChange	lfcSE	stat	pvalue	padj
Mcpt2	132.095	-8.65019	1.03558	-8.35299	6.65584e-17	4.39787e-16
Ugt2b36	31.0258	-8.40369	1.2358	-6.8002	1.04471e-11	5.39008e-11
Mettl7b	1089.39	-8.17318	0.308029	-26.5338	3.9481e-155	2.93103e-153
Vnn3	935.381	-7.76879	0.291651	-26.6372	2.51628e-156	1.89392e-154
Tm4sf20	35.4817	-7.6299	1.23003	-6.20301	5.53946e-10	2.54422e-09
Sptssb	64.5503	-7.6091	1.05509	-7.2118	5.5218e-13	3.03692e-12
Mcpt4	16.4657	-7.49162	1.27825	-5.86083	4.60573e-09	1.99569e-08
Ugt2b5	15.843	-7.42564	1.28421	-5.78225	7.3709e-09	3.14561e-08
Atp8b4	13.725	-7.22463	1.29764	-5.56751	2.58409e-08	1.06215e-07
Ccl2	730.372	-7.06665	0.262542	-26.9163	1.41681e-159	1.08899e-157
Ces2e	11.2964	-6.93815	1.32306	-5.24403	1.57109e-07	6.09167e-07
Tnfrsf11b	513.998	-6.85093	0.292214	-23.4449	1.49063e-121	7.5405e-120
Diras2	9.92281	-6.75183	1.34597	-5.01632	5.2671e-07	1.95146e-06
Aldh3a1	2510.16	-6.64507	0.125592	-52.91	0	0
Tmigd1	98.3149	-6.63995	0.628326	-10.5677	4.20797e-26	3.98658e-25
Ces2a	9.03966	-6.62625	1.357	-4.88302	1.04472e-06	3.78053e-06
Gm28527	9.0462	-6.61665	1.36123	-4.86079	1.16919e-06	4.21621e-06
Dmkn	275.463	-6.51868	0.374792	-17.3928	9.35659e-68	2.25138e-66
Gm49146	90.5539	-6.50416	0.626395	-10.3835	2.94791e-25	2.73096e-24
Iqcm	8.06054	-6.44842	1.42115	-4.53748	5.6931e-06	1.92382e-05
Serpina7	53.8197	-6.37589	0.785519	-8.11678	4.78712e-16	3.0465e-15
Il13ra2	7.42922	-6.34397	1.41336	-4.48857	7.17042e-06	2.39918e-05
Ceacam18	7.16817	-6.29469	1.40101	-4.49298	7.02334e-06	2.35287e-05
Il1f6	25.9316	-6.26853	1.09187	-5.74109	9.40709e-09	3.99342e-08
Tff3	6.87779	-6.24677	1.4313	-4.3644	1.27473e-05	4.16209e-05
Cyp4b1	991.519	-6.13749	0.170798	-35.9342	8.91975e-283	1.76384e-280
Gm48127	90.7813	-6.11556	0.562451	-10.873	1.54952e-27	1.53414e-26
Scara5	6.38169	-6.10397	1.45014	-4.20924	2.56235e-05	8.11062e-05
Abca13	5.95751	-6.02695	1.44091	-4.18275	2.88009e-05	9.06756e-05
2310057J18Rik	5.7244	-5.96127	1.45722	-4.09085	4.29792e-05	0.000133212
Try5	124.233	-5.95503	0.457491	-13.0167	9.83027e-39	1.34483e-37
P2ry10b	5.27476	-5.85762	1.49775	-3.91095	9.19346e-05	0.000276707
Cp	3538.44	-5.85506	0.0864436	-67.7327	0	0
4930425K24Rik	5.26664	-5.84577	1.47752	-3.95648	7.60615e-05	0.000230527
Gm29101	5.21202	-5.81418	1.50209	-3.87073	0.00010851	0.00032333
Itih3	5.05544	-5.77633	1.49311	-3.86866	0.000109434	0.000325904
Gm38110	4.85271	-5.73076	1.49833	-3.82477	0.000130894	0.000387058
Prl2c2	9211.59	-5.72447	0.0534529	-107.094	0	0
Dmbt1	3884.76	-5.69176	0.220293	-25.8373	3.38213e-147	2.35042e-145
Tox2	4.68163	-5.67292	1.50394	-3.77204	0.000161918	0.000473139
Gucy2c	16.5572	-5.6597	1.16281	-4.86726	1.13155e-06	4.08521e-06
Azgp1	16.9174	-5.63371	1.13155	-4.97876	6.39934e-07	2.3569e-06
Fabp1	4.43472	-5.59803	1.53763	-3.64069	0.000271909	0.000775478
Cbr2	31.6761	-5.5739	0.807358	-6.90388	5.06026e-12	2.65295e-11
Rbp2	467.155	-5.56471	0.210656	-26.4161	8.95823e-154	6.56092e-152
Gm48544	14.9312	-5.52628	1.15911	-4.7677	1.86345e-06	6.59396e-06
Cps1	4.23042	-5.51055	1.55433	-3.5453	0.000392165	0.00110112
Mmp13	268.99	-5.48859	0.274543	-19.9917	6.50217e-89	2.15931e-87
Sprr2e	4.13268	-5.4882	1.54586	-3.55025	0.000384869	0.00108133
1700113B09Rik	4.071	-5.47794	1.55035	-3.53337	0.000410305	0.00114805
Otog	4.11447	-5.47517	1.57394	-3.47864	0.000503967	0.00139629
Myt1	3.9547	-5.42513	1.57383	-3.44709	0.000566659	0.00156144
Ccl20	510.643	-5.42434	0.19558	-27.7345	2.67673e-169	2.21385e-167
C730027H18Rik	57.0463	-5.41177	0.576088	-9.39399	5.77691e-21	4.51363e-20
Gm43745	3.82003	-5.38306	1.57815	-3.41099	0.000647266	0.00176965
Tacr3	3.83064	-5.36945	1.58083	-3.39659	0.000682299	0.00186075
Slc17a4	27.8297	-5.35011	0.820691	-6.51902	7.07664e-11	3.45525e-10
Gm37647	3.67087	-5.31599	1.58492	-3.3541	0.000796249	0.00215718
Ces1a	40.2731	-5.30052	0.666402	-7.95393	1.80684e-15	1.12036e-14
3110009F21Rik	3.59504	-5.29813	1.59835	-3.31475	0.00091726	0.00246324
Cntn5	3.59504	-5.29813	1.59835	-3.31475	0.00091726	0.00246324
Gm15482	3.52611	-5.27369	1.61707	-3.26127	0.00110916	0.00294979
Cyp2c65	116.444	-5.25579	0.392559	-13.3885	7.05504e-41	1.02444e-39
Fetub	26.2155	-5.254	0.816567	-6.43426	1.24076e-10	5.95913e-10
Gm10825	3.47468	-5.22885	1.62961	-3.20865	0.0013336	0.00350555
Afm	11.9866	-5.20299	1.1858	-4.38773	1.1454e-05	3.75674e-05
Gm8834	3.293	-5.16158	1.62196	-3.18232	0.00146102	0.00381742
Stk32a	215.05	-5.14706	0.278779	-18.4628	4.11137e-76	1.14802e-74
Gm11615	3.27479	-5.14466	1.64614	-3.1253	0.00177626	0.00458875
Gfi1	71.6612	-5.14365	0.480005	-10.7158	8.57782e-27	8.32968e-26
Ces2c	60.3219	-5.14321	0.536922	-9.57905	9.79375e-22	7.89014e-21
Gm25186	3.12633	-5.1062	1.66223	-3.0719	0.00212699	0.0054367
Gsta1	355.618	-5.10169	0.226203	-22.5536	1.23751e-112	5.69096e-111
Platr26	3.16574	-5.09259	1.67971	-3.03183	0.00243079	0.00616183
Cst9	3.0894	-5.07517	3.55685	-1.42687	0.153617	0.26091
Bmf	661.929	-5.06863	0.16486	-30.7449	1.42844e-207	1.63533e-205
Clca3a2	22.272	-5.03838	0.840276	-5.9961	2.02116e-09	8.94856e-09
Gm37402	2.97345	-5.03467	1.69296	-2.97389	0.00294054	0.00736473
Akr1c19	649.388	-5.021	0.155661	-32.2559	2.91166e-228	3.70377e-226
Gm15376	2.99095	-5.01132	1.68472	-2.97458	0.00293394	0.00734905
Dok6	2.89321	-4.97997	1.67594	-2.97144	0.00296407	0.00742194
Gm7040	25.9129	-4.92587	0.811358	-6.07114	1.27003e-09	5.69486e-09
Clca3b	1875.4	-4.92411	0.0924227	-53.2781	0	0
Lcn2	3212.01	-4.91768	0.0812793	-60.5035	0	0
Gm15128	2.78381	-4.89916	1.74997	-2.79957	0.00511708	0.012377
Gm48217	2.68607	-4.86348	1.72393	-2.82116	0.004785	0.0116242
Gm12349	2.67512	-4.85851	1.71437	-2.834	0.00459692	0.0112099
Shisal1	2.57702	-4.79959	1.76731	-2.71577	0.00661227	0.0157277
Tnfaip6	59.1262	-4.79759	0.903165	-5.31198	1.08441e-07	4.25316e-07
Cyp2b10	2.53726	-4.79213	1.75719	-2.72715	0.00638837	0.0152335
Gm34785	2.49749	-4.78462	1.76911	-2.70454	0.00683989	0.0162425
Gm27239	2.54415	-4.78366	1.73663	-2.75456	0.00587707	0.0140915
Zscan4-ps1	2.51535	-4.7822	1.73783	-2.75182	0.00592647	0.0142006
Kcnma1	2.50474	-4.77642	3.48769	-1.36951	0.17084	0.285182
Kank4os	2.43511	-4.71558	1.76779	-2.66751	0.00764167	0.0179991
Serpinb7	2.43511	-4.71558	1.76779	-2.66751	0.00764167	0.0179991
Epm2a	2.3994	-4.71153	3.45988	-1.36176	0.173274	0.288596
Mkrn3	2.37749	-4.71143	1.78866	-2.63406	0.00843702	0.0197272
Gm49052	4.86417	-4.69666	1.5162	-3.09766	0.00195056	0.00501045
Gm48129	24.8315	-4.68368	0.74539	-6.28352	3.30993e-10	1.54568e-09
Gm14341	2.39499	-4.68264	1.81214	-2.58404	0.00976494	0.0225917
Itga7	2663.22	-4.67109	0.0750192	-62.2653	0	0
Gm10300	2.27569	-4.6568	1.84225	-2.52778	0.0114785	0.0262106
Tff2	75.3814	-4.65092	0.441878	-10.5253	6.60174e-26	6.20039e-25
Fmo2	2.27533	-4.63084	1.78536	-2.59379	0.00949244	0.022001
Rgs2	67.6669	-4.63015	0.440794	-10.5041	8.27006e-26	7.75389e-25
Ly6f	16.6742	-4.62987	0.879099	-5.26661	1.38968e-07	5.41532e-07
Abca12	16.7293	-4.62041	0.873106	-5.29192	1.21041e-07	4.7371e-07
Dct	2.1958	-4.60759	1.97309	-2.33522	0.0195321	0.0426911
A330084C13Rik	2.21736	-4.59808	1.81675	-2.53094	0.0113757	0.0259921
Hal	16.0508	-4.57424	0.891819	-5.12911	2.91117e-07	1.10167e-06
Alpi	32.1473	-4.57298	0.622582	-7.34518	2.05475e-13	1.15581e-12
Dnah3	2.18043	-4.57019	3.5757	-1.27812	0.201206	0.325405
Krt13	31.3761	-4.56991	0.636855	-7.17574	7.1916e-13	3.93341e-12
Astn2	2.14473	-4.56728	1.97799	-2.30905	0.020941	0.0454373
Gabra1	8.40666	-4.56204	1.23347	-3.69855	0.000216836	0.000625049
Upk1b	2.19509	-4.55778	1.8476	-2.46686	0.0136305	0.0307402
Gm12622	2.16629	-4.55471	1.81818	-2.50509	0.0122419	0.0277988
Krt76	2.11962	-4.55055	1.99261	-2.28372	0.0223882	0.0483027
Gm26672	2.15533	-4.54874	1.81466	-2.50666	0.0121876	0.0276843
Malrd1	2.17318	-4.54576	1.85067	-2.45627	0.0140386	0.0315985
Aldob	59.6907	-4.5368	0.465931	-9.73706	2.09534e-22	1.73762e-21
Slurp1	2.09365	-4.52541	1.98973	-2.27438	0.0229429	0.049421
Gsta2	43.652	-4.51476	0.532712	-8.47505	2.34985e-17	1.58946e-16
Prl2c3	1998.01	-4.49277	0.0848185	-52.9692	0	0
Gm49350	2.05353	-4.48933	1.88693	-2.37917	0.0173515	0.0382945
Enpp2	99.8047	-4.4774	0.351988	-12.7203	4.55896e-37	5.94523e-36
B020004J07Rik	2.05724	-4.47473	1.86741	-2.39622	0.0165652	0.0367192
F13a1	2.05724	-4.47473	1.86741	-2.39622	0.0165652	0.0367192
6330403K07Rik	1.9777	-4.45616	1.89639	-2.34982	0.0187827	0.0411648
Abcc2	15.6101	-4.4561	0.894622	-4.98099	6.32608e-07	2.33189e-06
Olfr1164	2.01341	-4.44935	1.87465	-2.37342	0.017624	0.0388328
Epb42	1.9846	-4.44645	1.90078	-2.33927	0.0193214	0.0422475
Sox11	37.4947	-4.44455	0.562015	-7.90824	2.61062e-15	1.60503e-14
Abcc6	7.73297	-4.44396	1.2478	-3.56143	0.000368838	0.00103817
Gm3776	189.376	-4.43307	0.256174	-17.3049	4.32159e-67	1.02512e-65
Duoxa2	6.8447	-4.42478	1.34034	-3.30123	0.000962603	0.00257705
Cyp2ab1	15.1048	-4.41477	0.882663	-5.00165	5.68419e-07	2.10133e-06
4930544D05Rik	1.98425	-4.4147	1.89257	-2.33265	0.0196668	0.042951
AF067063	1.95508	-4.38665	2.06672	-2.12252	0.0337943	0.0702296
Cxcl5	6652.95	-4.37819	0.0494244	-88.5836	0	0
4933425D22Rik	1.87555	-4.36035	1.89869	-2.29651	0.0216468	0.0468286
Rragb	6.683	-4.35672	1.31172	-3.32137	0.000895771	0.00240871
A430072P03Rik	6.89646	-4.34125	1.27133	-3.41473	0.000638453	0.00174687
Megf10	47.5975	-4.33326	0.510023	-8.4962	1.95904e-17	1.32958e-16
AA414992	1.83949	-4.33275	2.06788	-2.09527	0.0361474	0.0745005
Prl2c5	19.953	-4.32374	0.778299	-5.55537	2.77031e-08	1.13655e-07
A430027C01Rik	1.81758	-4.32064	1.92053	-2.24971	0.0244673	0.0524295
Lgals4	9088.63	-4.31333	0.0460016	-93.7648	0	0
Ccl7	10.4374	-4.31234	1.04565	-4.12407	3.72234e-05	0.000116017
Pcdhgb4	17.6362	-4.29689	0.814752	-5.27387	1.3358e-07	5.21095e-07
Gm49165	1.81723	-4.28585	1.96041	-2.1862	0.0288007	0.0608521
Dock3	29.4561	-4.28014	0.613881	-6.97227	3.11868e-12	1.65135e-11
Gm8126	30.6853	-4.27915	0.621569	-6.88443	5.80175e-12	3.03438e-11
Gm37200	1.79531	-4.27068	1.94382	-2.19706	0.0280165	0.0593161
[truncated: 27,497 more rows]

## Sheet: Supplementary Table S14
Category	ID	Description	GeneRatio	BgRatio	pvalue	p.adjust	qvalue	geneID	Count
[truncated: 2,166 more rows]
